# Supplementary material for: PRMT1-dependent regulation of RNA metabolism and DNA damage response sustains pancreatic ductal adenocarcinoma
Source: Nat Commun. 2021 Jul 30;12:4626. doi: 10.1038/s41467-021-24798-y (PMC8324870; doi:10.1038/s41467-021-24798-y)
Supplement: Supplementary file 4 — Supplementary Data 2 [file 41467_2021_24798_MOESM4_ESM.xlsx]

## Sheet: PATC53.epi
	PATC53: summary scores and ranks
gene	ave_zscore	ave_zscore_rank	rsa_logP	rsa_rank
PCNA	-2.792	2	-7.63806	1
SMC2	-2.527	7	-5.7605	2
PHF5A	-2.825	1	-4.79875	3
SMC1A	-1.908	17	-4.30387	4
PRMT1	-2.582	5	-4.26642	5
BPTF	-2.537	6	-3.85432	6
KIF11	-2.684	4	-3.70658	7
UBE2I	-2.008	14	-3.6787	8
INO80	-1.744	26	-3.07039	9
PLK1	-1.549	38	-2.90239	10
MEN1	-2.202	11	-2.78313	11
UBB	-2.377	8	-2.67503	12
ASF1A	-1.819	21	-2.46603	13
ARID1B	-1.807	23	-2.46408	14
PBRM1	-1.309	71	-2.45876	15
PRDM2	-2.063	12	-2.45105	16
SIRT4	-1.798	24	-2.39874	17
WDR5	-2.373	9	-2.38198	18
PHF2	-1.895	18	-2.37205	19
BRD4	-1.885	19	-2.33625	20
CTBP2	-1.466	45	-2.16286	21
CHD4	-1.734	28	-2.15911	22
SMC4	-2.723	3	-2.11941	23
SMC3	-1.979	15	-2.11763	24
MBD6	-1.423	51	-2.02272	25
SMARCB1	-1.344	60	-1.9801	26
KAT6A	-1.098	110	-1.83651	27
KAT8	-2.257	10	-1.74092	28
ARID2	-1.405	53	-1.70303	29
MTA3	-1.24	82	-1.69434	30
HDAC11	-0.769	162	-1.67007	31
ING2	-1.446	48	-1.59919	32
SERTAD1	-1.558	35	-1.57704	33
EHMT1	-1.787	25	-1.52971	34
TRIM66	-1.323	66	-1.49391	35
EHMT2	-1.29	73	-1.49253	36
TRIM33	-1.337	63	-1.48199	37
SIRT1	-1.009	124	-1.45847	38
PRMT7	-1.724	29	-1.45315	39
RNF20	-1.508	41	-1.43609	40
WDR82	-1.215	88	-1.40207	41
CHAF1B	-2.045	13	-1.37573	42
CTCF	-1.498	42	-1.36942	43
SIRT3	-1.356	58	-1.33095	44
BRD2	-1.221	86	-1.32294	45
SUV420H1	-1.47	44	-1.31444	46
EP400	-1.967	16	-1.30085	47
KDM1B	-1.143	95	-1.29475	48
TET1	-1.285	75	-1.28967	49
PHF21B	-1.527	39	-1.28296	50
PRMT5	-1.009	123	-1.27956	51
DNMT1	-1.737	27	-1.24468	52
MLL	-1.389	54	-1.24467	53
PARP1	-1.245	81	-1.22594	54
ASH1L	-1.681	30	-1.20486	55
CHAF1A	-1.812	22	-1.20486	56
CHD5	-0.611	190	-1.19957	57
H2AFZ	-1.876	20	-1.14429	58
SUV39H1	-1.597	34	-1.13203	59
UBE2A	-0.924	143	-1.08746	60
MBD3	-1.106	108	-1.06311	61
CTBP1	-0.632	186	-1.01136	62
PRDM8	-1.353	59	-1.00747	63
KAT7	-1.137	97	-0.997603	64
JARID2	-1.29	74	-0.988887	65
KDM5D	-0.865	150	-0.98033	66
TRIM28	-1.55	37	-0.974562	67
ING4	-1.117	102	-0.963452	68
BAZ1B	-1.001	128	-0.947168	69
KDM4A	-1.308	72	-0.941737	70
JMJD1C	-1.262	77	-0.935359	71
KDM2A	-1.322	67	-0.912293	72
KDM5A	-1.218	87	-0.896357	73
DNMT3L	-1.123	101	-0.885391	74
HDAC6	-1.324	65	-0.881996	75
MBD5	-0.788	160	-0.878148	76
PHF1	-1.072	113	-0.852178	77
CHD3	-1.156	92	-0.847769	78
PARP2	-1.309	70	-0.83257	79
NCOA3	-1.067	114	-0.80866	80
SMC6	-1.163	90	-0.804671	81
WDR11	-0.885	146	-0.803533	82
ASH2L	-0.989	130	-0.795462	83
UBE2B	-0.978	134	-0.785425	84
BAZ2A	-0.842	153	-0.782001	85
HDAC9	-1.454	47	-0.780091	86
SMC5	-0.935	141	-0.77845	87
PRDM14	-1.521	40	-0.766349	88
CBX2	-1.385	55	-0.759647	89
SETDB2	-1.142	96	-0.747985	90
PHF6	-1.34	61	-0.743508	91
KDM3B	-1.318	68	-0.740325	92
PRMT2	-1.441	49	-0.739792	93
EZH1	-0.567	201	-0.738897	94
SP100	-1.235	83	-0.717428	95
SIN3A	-0.73	168	-0.71436	96
KDM4C	-1.113	105	-0.709075	97
PRDM10	-1.667	31	-0.707451	98
CTSL1	-1.338	62	-0.701162	99
ARID1A	-0.737	167	-0.700613	100
TAF1L	-1.474	43	-0.700523	101
BRD7	-1.037	117	-0.698908	102
SETD2	-1.651	33	-0.693765	103
CBX7	-1.664	32	-0.670431	104
TET2	-1.131	99	-0.664651	105
HDAC10	-1.116	104	-0.64113	106
HDAC3	-1.284	76	-0.636008	107
PHF21A	-0.643	181	-0.634756	108
KDM5C	-1.457	46	-0.6122	109
SUV420H2	-1.318	69	-0.597954	110
BRD9	-0.701	171	-0.594884	111
MTA2	-1.074	112	-0.591359	112
ING3	-0.994	129	-0.588383	113
SP110	-1.056	115	-0.579407	114
SIN3B	-1.554	36	-0.573891	115
SETD7	-1.112	106	-0.572821	116
SMARCA2	-1.36	57	-0.562792	117
TRIM24	-1.246	80	-0.55761	118
PHF7	-0.971	137	-0.552921	119
USP27X	-1.109	107	-0.544906	120
DICER1	-1.048	116	-0.542408	121
HDAC8	-0.706	170	-0.533582	122
SMYD5	-1.083	111	-0.53255	123
H2AFV	-1.432	50	-0.525849	124
ATAD2B	-1.116	103	-0.525618	125
SIRT7	-0.636	184	-0.513625	126
SETD4	-1.125	100	-0.505123	127
CLOCK	-1.223	85	-0.497801	128
PRDM5	-0.892	145	-0.497431	129
SMC1B	-1.152	94	-0.495189	130
PRDM15	-0.623	187	-0.488794	131
BRPF3	-1.178	89	-0.488531	132
HDAC1	-0.977	135	-0.484845	133
BAZ2B	-1.406	52	-0.48415	134
CHD1L	-0.957	138	-0.483513	135
CHD8	-0.765	163	-0.481438	136
H2AFX	-0.906	144	-0.481438	137
PHF3	-1.333	64	-0.478462	138
MBD1	-0.641	182	-0.476441	139
KDM4D	-0.947	139	-0.473849	140
MECOM	-1.157	91	-0.45857	141
JMJD6	-0.987	131	-0.456153	142
KDM8	-1.021	121	-0.444733	143
PRMT3	-1.034	118	-0.441406	144
SETD1A	-0.869	149	-0.430686	145
WHSC1L1	-1.155	93	-0.424673	146
HDAC2	-0.583	198	-0.421536	147
SMARCA4	-1.248	79	-0.414302	148
IDH2	-0.849	152	-0.412722	149
FBXL19	-0.651	178	-0.40635	150
ING1	-0.84	154	-0.400024	151
PRDM4	-0.526	207	-0.399249	152
KDM3A	-1.369	56	-0.396472	153
CBX5	-1.104	109	-0.393008	154
CBX3	-0.653	177	-0.392563	155
CBX6	-0.545	205	-0.391641	156
TAF1	-1.016	122	-0.390224	157
NSD1	-1.226	84	-0.374534	158
SMYD3	-0.685	173	-0.372887	159
MTA1	-1.26	78	-0.372673	160
SETD3	-0.983	133	-0.372673	161
BRMS1	-0.646	180	-0.369692	162
DOT1L	-1.003	127	-0.366448	163
SETD8	-0.986	132	-0.364738	164
PRDM12	-1.023	120	-0.35718	165
PRMT6	-0.659	176	-0.356961	166
CHD7	-0.588	197	-0.34793	167
ING5	-0.973	136	-0.344624	168
ZMYND11	-1.007	126	-0.342709	169
PHF8	-1.026	119	-0.337994	170
PRDM1	-1.007	125	-0.3209	171
PRDM16	-1.137	98	-0.318897	172
SUV39H2	-0.74	166	-0.315086	173
PRDM9	-0.931	142	-0.28786	174
KAT2B	-0.718	169	-0.284737	175
SP140	-0.945	140	-0.278919	176
DNMT3A	-0.762	165	-0.272283	177
MLL3	-0.88	147	-0.270619	178
CHD2	-0.239	225	-0.270254	179
PHF13	-0.636	183	-0.264126	180
SMYD4	-0.684	174	-0.263701	181
SIRT6	-0.778	161	-0.259852	182
SIRT5	-0.609	192	-0.254755	183
HDAC4	-0.849	151	-0.251482	184
SETD1B	-0.7	172	-0.247849	185
EP300	-0.616	189	-0.246108	186
KAT6B	-0.876	148	-0.240852	187
SETDB1	-0.825	155	-0.233386	188
JHDM1D	-0.822	156	-0.223993	189
PRDM11	-0.674	175	-0.213383	190
PRDM13	-0.561	204	-0.213381	191
KDM5B	-0.601	193	-0.206023	192
USP17L6P	-0.806	159	-0.205339	193
ATAD2	-0.807	158	-0.186865	194
KDM4B	-0.811	157	-0.170172	195
BRD3	-0.61	191	-0.16628	196
SERTAD2	-0.763	164	-0.157882	197
BRWD3	-0.512	208	-0.153865	198
CHD6	-0.571	200	-0.147408	199
PRMT8	-0.649	179	-0.140849	200
ASF1B	-0.447	212	-0.13926	201
MBD2	-0.598	194	-0.13703	202
KDM2B	-0.594	196	-0.133292	203
SIRT2	-0.595	195	-0.126504	204
CREBBP	-0.537	206	-0.125869	205
WHSC1	-0.457	211	-0.119117	206
MBD4	-0.635	185	-0.113462	207
FBXW7	-0.622	188	-0.108128	208
CBX4	-0.561	203	-0.107936	209
TET3	-0.562	202	-0.105741	210
CHD9	-0.497	209	-0.100936	211
PRDM6	-0.379	216	-0.0963287	212
JMJD4	-0.392	214	-0.0930797	213
BAHD1	-0.36	217	-0.0864524	214
USP22	-0.492	210	-0.0823594	215
BRDT	-0.571	199	-0.0818789	216
CBX8	-0.388	215	-0.0776561	217
KAT2A	-0.24	224	-0.0644969	218
NCOA1	-0.353	218	-0.0606713	219
DNMT3B	-0.206	230	-0.0504748	220
CBX1	-0.226	226	-0.0489281	221
CARM1	-0.403	213	-0.044121	222
KDM6A	-0.177	233	-0.0372834	223
BRD8	-0.283	219	-0.0350692	224
MLL2	-0.252	221	-0.034667	225
EZH2	-0.216	228	-0.0342072	226
IDH1	-0.214	229	-0.03324	227
MECP2	-0.126	235	-0.0290843	228
HDAC5	-0.196	231	-0.0286463	229
UBE2E1	-0.243	223	-0.0279996	230
BMI1	-0.223	227	-0.0270963	231
KAT5	0.014	237	-0.0181591	232
BRD1	-0.188	232	-0.00818588	233
KDM1A	0.137	234	-0.00619921	234
EED	0.258	220	-0.000969109	235
SP140L	0.028	236	-0.000610277	236
BAZ1A	0.245	222	1	237

## Sheet: PATC124.epi
	PATC124: summary scores and ranks
gene	ave_zscore	ave_zscore_rank	rsa_logP	rsa_rank
SMC2	-2.42	1	-6.50093	1
KIF11	-2.039	3	-4.4784	2
PRMT1	-1.339	37	-3.75447	3
SMC1A	-1.605	13	-3.70302	4
PLK1	-1.625	10	-3.3767	5
UBE2I	-1.617	11	-3.3398	6
CHD4	-2.007	4	-2.70899	7
PHF5A	-1.687	8	-2.66192	8
BPTF	-1.636	9	-2.65282	9
CHAF1A	-1.53	18	-2.55353	10
KAT7	-1.117	64	-2.32482	11
SETD4	-1.706	7	-2.05536	12
ING3	-0.942	96	-1.91251	13
EP400	-1.472	22	-1.87421	14
WDR5	-1.341	36	-1.85906	15
UBB	-1.287	44	-1.8259	16
SMC3	-2.065	2	-1.81859	17
BRD2	-0.931	100	-1.77979	18
PHF1	-1.566	14	-1.74797	19
CHAF1B	-1.483	20	-1.70817	20
PRDM9	-1.378	33	-1.70299	21
INO80	-1.466	24	-1.68725	22
SMC4	-1.475	21	-1.66491	23
NSD1	-1.816	6	-1.63059	24
TRIM24	-1.403	31	-1.60394	25
PRDM16	-1.261	45	-1.60072	26
ASF1A	-1.333	38	-1.58976	27
PCNA	-1.898	5	-1.53297	28
TET2	-1.288	43	-1.50697	29
CTBP2	-1.558	15	-1.50443	30
KDM5C	-1.331	40	-1.49047	31
DICER1	-1.218	50	-1.48753	32
MEN1	-0.959	91	-1.44551	33
SIRT4	-1.081	69	-1.44058	34
TRIM33	-1.345	35	-1.40983	35
PRDM12	-1.514	19	-1.40446	36
BRD3	-1.041	76	-1.39518	37
WDR11	-1.434	26	-1.38327	38
BRD9	-0.917	106	-1.35974	39
PBRM1	-0.861	119	-1.33071	40
SETD7	-1.607	12	-1.33046	41
SMC5	-1.075	70	-1.29865	42
PARP1	-1.104	67	-1.27923	43
ING4	-1.298	42	-1.27006	44
NCOA1	-1.397	32	-1.2615	45
PHF7	-1.421	27	-1.23163	46
SUV39H1	-1.408	29	-1.22184	47
HDAC5	-0.915	108	-1.18179	48
JARID2	-1.538	17	-1.16074	49
ZMYND11	-1.404	30	-1.15886	50
SMYD5	-1.065	71	-1.15748	51
EHMT1	-1.41	28	-1.11625	52
SETD1B	-1.189	53	-1.06626	53
MLL	-0.833	130	-1.06311	54
KAT6A	-1.082	68	-1.0443	55
SETD2	-1.119	63	-1.04243	56
BAZ1B	-0.62	186	-1.0327	57
JMJD1C	-1.214	51	-1.03048	58
DNMT3L	-0.919	104	-1.02626	59
BRD7	-1.55	16	-1.02274	60
TRIM66	-1.332	39	-1.02039	61
CHD5	-0.404	214	-1.00501	62
SETD8	-1.048	73	-0.998652	63
CHD3	-1.238	47	-0.98033	64
MECOM	-1.169	56	-0.963216	65
BRD4	-1.233	49	-0.957606	66
USP27X	-1.134	61	-0.949781	67
PRMT2	-0.932	98	-0.931075	68
UBE2A	-0.804	140	-0.931075	69
KDM1A	-0.789	145	-0.929077	70
MBD5	-1.471	23	-0.926719	71
PHF2	-1.022	77	-0.90803	72
HDAC3	-0.609	187	-0.907291	73
CBX7	-1.182	54	-0.901666	74
HDAC9	-1.104	66	-0.891663	75
ASF1B	-1.12	62	-0.887117	76
PHF21B	-0.795	144	-0.885856	77
KDM5B	-1.365	34	-0.881953	78
WHSC1L1	-0.926	102	-0.877274	79
KDM2B	-0.677	174	-0.864768	80
SMARCA2	-0.676	175	-0.863208	81
PRDM5	-1	81	-0.858589	82
KDM1B	-0.965	88	-0.857185	83
SIN3B	-1.056	72	-0.839501	84
CTBP1	-1.243	46	-0.815042	85
WDR82	-0.874	117	-0.811021	86
SIRT3	-1.2	52	-0.80247	87
KAT6B	-1.019	78	-0.799287	88
TAF1L	-0.916	107	-0.794761	89
CBX5	-0.756	154	-0.79464	90
MBD2	-1.175	55	-0.79017	91
FBXW7	-1.153	58	-0.78511	92
KDM4B	-0.576	195	-0.775704	93
SIRT5	-1.134	60	-0.773447	94
ASH1L	-0.976	85	-0.748852	95
PRMT8	-0.996	83	-0.732436	96
MBD4	-0.957	93	-0.732271	97
BRPF3	-0.799	142	-0.728306	98
SETDB1	-1.321	41	-0.718016	99
CBX2	-1.234	48	-0.71095	100
ARID1A	-1.157	57	-0.704668	101
HDAC4	-1.435	25	-0.703976	102
UBE2B	-0.687	169	-0.686499	103
ATAD2B	-0.984	84	-0.68538	104
KDM4A	-0.935	97	-0.67934	105
H2AFZ	-1.134	59	-0.676969	106
MLL2	-1.002	80	-0.671529	107
PRDM2	-1.111	65	-0.654441	108
HDAC6	-0.848	124	-0.651187	109
ARID1B	-0.998	82	-0.650779	110
CHD7	-1.006	79	-0.638429	111
BMI1	-0.817	136	-0.632174	112
CREBBP	-0.96	90	-0.629865	113
ASH2L	-0.831	131	-0.628631	114
CTCF	-0.901	110	-0.609711	115
TAF1	-0.886	115	-0.609094	116
JMJD4	-0.677	173	-0.607793	117
MBD3	-0.964	89	-0.588125	118
EZH1	-0.809	137	-0.585915	119
FBXL19	-0.837	128	-0.585385	120
PHF8	-0.972	86	-0.570675	121
CHD1L	-0.673	176	-0.561462	122
MLL3	-0.889	113	-0.558053	123
SETD1A	-0.818	135	-0.550146	124
BRWD3	-1.044	74	-0.546546	125
SIRT7	-0.673	177	-0.535952	126
CBX1	-0.887	114	-0.533582	127
SUV420H2	-0.385	219	-0.530641	128
KDM5A	-0.894	112	-0.527563	129
JHDM1D	-0.733	157	-0.52683	130
PRDM13	-0.927	101	-0.520527	131
DNMT1	-0.768	150	-0.519322	132
PRMT7	-1.044	75	-0.518161	133
SIRT6	-0.6	189	-0.513625	134
SP100	-0.78	148	-0.513092	135
JMJD6	-0.809	138	-0.505598	136
BRMS1	-0.691	165	-0.500959	137
CLOCK	-0.689	166	-0.500208	138
UBE2E1	-0.932	99	-0.497848	139
MTA3	-0.659	179	-0.497528	140
MBD1	-0.819	134	-0.49479	141
CHD8	-0.594	192	-0.481654	142
SP140L	-0.899	111	-0.481438	143
EP300	-0.771	149	-0.480947	144
ATAD2	-0.757	153	-0.48014	145
SMYD4	-0.846	125	-0.479815	146
PRMT6	-0.849	123	-0.4733	147
PRMT3	-0.672	178	-0.468695	148
CBX3	-0.683	171	-0.466132	149
MTA2	-0.86	120	-0.45857	150
PRDM8	-0.796	143	-0.458501	151
DNMT3B	-0.968	87	-0.455564	152
KAT8	-0.918	105	-0.450797	153
SMYD3	-0.72	162	-0.447645	154
KDM4D	-0.727	160	-0.44712	155
SIN3A	-0.946	95	-0.444545	156
KDM5D	-0.804	139	-0.43117	157
IDH2	-0.767	151	-0.430686	158
PRDM14	-0.905	109	-0.427922	159
SERTAD2	-0.959	92	-0.421536	160
BAZ2B	-0.707	163	-0.418739	161
SIRT2	-0.783	146	-0.416133	162
SIRT1	-0.871	118	-0.411438	163
CTSL1	-0.827	132	-0.406182	164
CHD9	-0.736	156	-0.40516	165
HDAC10	-0.684	170	-0.395037	166
CHD2	-0.853	122	-0.386037	167
SMC1B	-0.921	103	-0.383279	168
ARID2	-0.953	94	-0.38203	169
MTA1	-0.517	199	-0.380768	170
SP110	-0.846	126	-0.375601	171
PRDM10	-0.638	184	-0.369902	172
MBD6	-0.836	129	-0.366448	173
SMARCB1	-0.432	209	-0.364738	174
CBX6	-0.885	116	-0.360955	175
SMARCA4	-0.801	141	-0.359675	176
BRD1	-0.658	180	-0.359659	177
KDM2A	-0.73	159	-0.359659	178
WHSC1	-0.38	220	-0.357488	179
MECP2	-0.823	133	-0.354591	180
RNF20	-0.766	152	-0.353176	181
KDM3B	-0.679	172	-0.351295	182
PHF21A	-0.693	164	-0.34128	183
KDM3A	-0.844	127	-0.325878	184
EZH2	-0.688	167	-0.316738	185
KDM6A	-0.859	121	-0.313962	186
SP140	-0.732	158	-0.304512	187
H2AFX	-0.569	197	-0.301839	188
PARP2	-0.688	168	-0.301491	189
NCOA3	-0.6	188	-0.297412	190
DNMT3A	-0.401	216	-0.296575	191
ING1	-0.655	182	-0.291223	192
H2AFV	-0.724	161	-0.276555	193
IDH1	-0.209	231	-0.274693	194
BAHD1	-0.737	155	-0.268855	195
PHF6	-0.78	147	-0.262568	196
DOT1L	-0.442	208	-0.262162	197
HDAC11	-0.658	181	-0.25669	198
ING5	-0.597	190	-0.256396	199
PRDM1	-0.589	194	-0.253856	200
KDM8	-0.631	185	-0.248909	201
TET3	-0.37	221	-0.242241	202
EED	-0.499	202	-0.233387	203
BRDT	-0.552	198	-0.227452	204
CARM1	-0.468	206	-0.20676	205
CBX4	-0.647	183	-0.20081	206
CHD6	-0.573	196	-0.19238	207
PHF13	-0.417	213	-0.185503	208
PRDM4	-0.505	201	-0.180131	209
ING2	-0.426	212	-0.17885	210
PRDM6	-0.512	200	-0.178157	211
PRDM11	-0.591	193	-0.168694	212
TRIM28	-0.597	191	-0.16628	213
USP17L6P	-0.431	210	-0.161047	214
EHMT2	-0.447	207	-0.158791	215
PHF3	-0.396	217	-0.133784	216
KDM4C	-0.472	205	-0.133412	217
PRDM15	-0.498	203	-0.120262	218
SERTAD1	-0.43	211	-0.110195	219
USP22	-0.316	223	-0.10974	220
BRD8	-0.473	204	-0.108789	221
PRMT5	-0.389	218	-0.100567	222
HDAC8	-0.404	215	-0.0988215	223
TET1	-0.331	222	-0.0899146	224
SUV39H2	-0.266	226	-0.0754817	225
KAT2B	-0.315	224	-0.0694696	226
BAZ1A	-0.167	233	-0.0693248	227
SETDB2	-0.228	229	-0.0674272	228
HDAC2	-0.267	225	-0.0639237	229
KAT2A	-0.259	228	-0.0630792	230
BAZ2A	-0.264	227	-0.0627415	231
SUV420H1	-0.193	232	-0.0499134	232
CBX8	-0.113	235	-0.0370914	233
HDAC1	-0.1	236	-0.0261302	234
SMC6	-0.148	234	-0.0164527	235
KAT5	0.05	237	-0.00476142	236
SETD3	0.221	230	1	237

## Sheet: PATC153.epi
	PATC153: summary scores and ranks
gene	ave_zscore	ave_zscore_rank	rsa_logP	rsa_rank
CHD4	-1.934	1	-3.56019	1
CTCF	-1.928	2	-3.05513	2
BRD4	-1.637	7	-3.04129	3
EHMT1	-1.455	15	-2.81395	4
TAF1L	-1.295	26	-2.75794	5
SMYD3	-0.876	111	-2.70287	6
BPTF	-1.739	5	-2.57873	7
KIF11	-1.481	13	-2.38862	8
SP140	-1.51	11	-2.3067	9
PRDM12	-1.645	6	-2.27425	10
PRMT1	-1.25	32	-2.24706	11
BAZ1B	-1.201	37	-2.20534	12
UBB	-1.224	35	-2.1073	13
SIRT4	-1.525	9	-2.06989	14
HDAC9	-1.268	29	-2.00421	15
MBD5	-1.403	17	-1.89928	16
SMC5	-1.784	4	-1.80968	17
KAT6A	-0.963	94	-1.77081	18
NSD1	-1.266	30	-1.67874	19
TRIM66	-1.536	8	-1.67131	20
KDM1B	-1.301	24	-1.6475	21
PHF5A	-1.493	12	-1.64518	22
KAT7	-1.094	59	-1.62868	23
SIRT3	-1.029	73	-1.62662	24
NCOA3	-1.01	81	-1.61152	25
ING5	-1.125	54	-1.60027	26
JARID2	-1.004	83	-1.58031	27
SMARCB1	-1.384	18	-1.57718	28
PLK1	-1.182	39	-1.56455	29
ARID1B	-0.897	104	-1.55284	30
SMARCA4	-1.167	42	-1.49573	31
SERTAD2	-1.292	27	-1.47743	32
SMC3	-1.874	3	-1.46257	33
SETD7	-1.3	25	-1.4271	34
KDM8	-0.99	88	-1.3884	35
SMC2	-1.35	21	-1.37452	36
MEN1	-1.349	22	-1.35222	37
SMARCA2	-0.998	86	-1.35088	38
CTBP2	-0.755	144	-1.3416	39
PRDM15	-1.075	60	-1.32643	40
PRMT3	-1.374	20	-1.32376	41
ATAD2B	-1.128	51	-1.30249	42
SIN3B	-1.152	46	-1.27069	43
HDAC1	-0.631	170	-1.26452	44
CHD3	-1.16	45	-1.25261	45
SETD8	-1.028	76	-1.24803	46
PARP1	-0.702	153	-1.20087	47
SMC1B	-1.378	19	-1.18399	48
CHD9	-0.78	135	-1.18298	49
PRDM16	-1.059	69	-1.18193	50
FBXL19	-0.774	138	-1.18141	51
SMYD4	-0.82	130	-1.16954	52
PCNA	-0.93	101	-1.16451	53
DICER1	-1.18	40	-1.1517	54
MBD4	-0.643	165	-1.14734	55
WDR5	-1.096	58	-1.13539	56
PHF7	-1.167	41	-1.13347	57
SMC1A	-1.075	61	-1.13042	58
CTBP1	-1.256	31	-1.12204	59
EP300	-1.064	64	-1.12204	60
PRDM10	-1.102	57	-1.11873	61
CHD1L	-1.23	34	-1.09592	62
SETD4	-1.191	38	-1.09458	63
TRIM33	-0.691	155	-1.08969	64
CBX6	-1.166	43	-1.08936	65
DNMT3L	-1.13	49	-1.08267	66
USP17L6P	-1.061	68	-1.06899	67
SIRT5	-0.862	117	-1.06539	68
KDM2A	-1.064	65	-1.05982	69
SETD2	-0.68	157	-1.05719	70
PHF2	-1.07	63	-1.02636	71
SUV420H1	-0.843	124	-1.01345	72
HDAC6	-1.284	28	-0.997063	73
H2AFV	-1.012	79	-0.988789	74
KDM5D	-1.519	10	-0.977784	75
ING3	-0.846	121	-0.957322	76
WHSC1L1	-0.995	87	-0.952475	77
PRDM9	-0.959	95	-0.941737	78
BRMS1	-1.335	23	-0.921625	79
ASF1A	-1.063	66	-0.921513	80
CBX5	-1.462	14	-0.908619	81
CBX7	-1.13	48	-0.901666	82
PRMT2	-0.949	96	-0.900885	83
TET3	-1.129	50	-0.887117	84
PRMT5	-0.745	145	-0.882896	85
SP110	-0.825	129	-0.871224	86
BRPF3	-1.126	53	-0.869614	87
HDAC8	-0.855	118	-0.869614	88
PHF21B	-1.405	16	-0.868254	89
MECOM	-0.906	103	-0.867228	90
DNMT1	-1.002	84	-0.836086	91
MLL3	-1.216	36	-0.836086	92
KDM5C	-0.973	92	-0.823579	93
WDR82	-1.106	56	-0.823258	94
ING4	-1.144	47	-0.811021	95
H2AFZ	-1.028	75	-0.786129	96
PRDM2	-0.628	171	-0.785444	97
SIN3A	-0.772	140	-0.775704	98
PARP2	-0.638	167	-0.773447	99
CHAF1B	-1.073	62	-0.770249	100
HDAC2	-0.937	98	-0.766533	101
CHD7	-0.986	89	-0.762476	102
PRMT7	-1.108	55	-0.757585	103
MBD3	-0.973	93	-0.749918	104
PRDM14	-1.05	70	-0.747395	105
BRWD3	-0.786	134	-0.740883	106
CREBBP	-0.944	97	-0.740325	107
PBRM1	-1.023	77	-0.739462	108
CTSL1	-0.98	90	-0.734415	109
PRMT8	-0.616	175	-0.730777	110
BAHD1	-1.028	74	-0.728885	111
USP27X	-1.246	33	-0.728794	112
ING1	-1.162	44	-0.724801	113
IDH2	-0.777	136	-0.71949	114
KDM3B	-1.011	80	-0.714471	115
PRDM4	-1.048	71	-0.700475	116
HDAC10	-1.047	72	-0.691318	117
CHD5	-0.723	149	-0.682556	118
DNMT3A	-0.843	123	-0.682029	119
WDR11	-0.888	107	-0.675361	120
SP100	-0.578	182	-0.668741	121
KDM5A	-1.061	67	-0.660343	122
PHF3	-0.603	178	-0.657907	123
SETDB2	-0.769	141	-0.655643	124
UBE2I	-0.882	109	-0.651113	125
UBE2A	-0.873	112	-0.647362	126
JMJD6	-0.465	195	-0.642731	127
TET2	-0.737	146	-0.641056	128
ASF1B	-0.895	105	-0.632872	129
SP140L	-0.835	127	-0.626032	130
MBD1	-0.662	161	-0.614072	131
SUV39H1	-0.932	99	-0.602523	132
BRD7	-0.871	113	-0.595938	133
KDM3A	-0.976	91	-0.589604	134
EZH1	-0.87	114	-0.584118	135
CHAF1A	-0.93	100	-0.579057	136
SETD1B	-0.848	120	-0.57792	137
KAT2A	-0.696	154	-0.575289	138
PHF6	-1.001	85	-0.566513	139
MBD6	-0.894	106	-0.564996	140
UBE2B	-1.014	78	-0.545344	141
TAF1	-0.864	115	-0.54491	142
CBX2	-1.004	82	-0.539923	143
SIRT1	-0.829	128	-0.531981	144
ZMYND11	-0.526	189	-0.520488	145
KDM4C	-0.729	148	-0.500636	146
ASH2L	-0.619	172	-0.49685	147
BAZ2A	-0.863	116	-0.492795	148
JHDM1D	-0.759	143	-0.490739	149
ARID2	-0.848	119	-0.478671	150
HDAC5	-0.805	132	-0.477323	151
SETDB1	-0.608	177	-0.477099	152
KDM6A	-0.462	196	-0.465843	153
TRIM24	-0.887	108	-0.458769	154
DOT1L	-0.675	158	-0.45857	155
BRDT	-0.496	190	-0.454854	156
BRD3	-0.845	122	-0.453969	157
SETD1A	-0.259	218	-0.453558	158
MTA3	-0.841	125	-0.450975	159
MBD2	-0.881	110	-0.450797	160
INO80	-0.637	168	-0.447333	161
UBE2E1	-0.916	102	-0.446077	162
KDM4D	-0.662	160	-0.433202	163
KDM4A	-0.796	133	-0.427922	164
PRDM6	-0.839	126	-0.408543	165
BRD9	-0.773	139	-0.403501	166
PHF1	-0.616	174	-0.403211	167
SUV420H2	-0.767	142	-0.396472	168
BRD8	-0.551	186	-0.381587	169
CBX1	-0.775	137	-0.367307	170
PRMT6	-0.645	164	-0.36612	171
HDAC3	-0.817	131	-0.364854	172
USP22	-0.655	162	-0.355822	173
PRDM8	-0.589	180	-0.347441	174
EHMT2	-0.488	191	-0.346815	175
MTA2	-0.33	210	-0.333218	176
KDM2B	-0.703	152	-0.331577	177
SERTAD1	-0.428	200	-0.328106	178
BRD2	-0.705	151	-0.323067	179
EP400	-0.232	220	-0.321047	180
PRDM13	-0.328	211	-0.307264	181
BRD1	-0.6	179	-0.302447	182
PHF13	-0.711	150	-0.299573	183
ATAD2	-0.483	192	-0.298634	184
RNF20	-0.483	193	-0.292174	185
CBX8	-0.216	222	-0.289254	186
JMJD1C	-0.731	147	-0.284737	187
KAT6B	-0.561	183	-0.28403	188
SIRT2	-0.374	205	-0.27753	189
KAT8	-0.615	176	-0.268294	190
PRDM11	-0.682	156	-0.254087	191
BAZ2B	-0.645	163	-0.223978	192
CHD8	-0.547	187	-0.222303	193
CLOCK	-0.632	169	-0.219337	194
PHF8	-0.619	173	-0.217112	195
KDM1A	-0.407	202	-0.213492	196
ARID1A	-0.555	185	-0.209284	197
CARM1	-0.666	159	-0.202909	198
MTA1	-0.408	201	-0.196617	199
SUV39H2	-0.559	184	-0.195817	200
CHD6	-0.226	221	-0.192391	201
TET1	-0.641	166	-0.188064	202
SMC4	-0.546	188	-0.18248	203
HDAC4	-0.434	199	-0.155189	204
EED	-0.445	197	-0.148251	205
EZH2	-0.469	194	-0.142458	206
CBX3	-0.578	181	-0.13994	207
MLL	-0.147	227	-0.134606	208
TRIM28	-0.308	214	-0.12848	209
MLL2	-0.403	203	-0.127219	210
BAZ1A	-0.315	212	-0.120262	211
NCOA1	-0.35	208	-0.116592	212
KAT2B	-0.336	209	-0.107874	213
PHF21A	-0.298	217	-0.106332	214
PRDM1	-0.435	198	-0.103591	215
HDAC11	-0.368	206	-0.0940555	216
DNMT3B	-0.313	213	-0.084911	217
SIRT7	-0.363	207	-0.0828317	218
SETD3	-0.154	226	-0.0720566	219
IDH1	-0.301	216	-0.0719764	220
KDM4B	-0.398	204	-0.0696085	221
ASH1L	-0.238	219	-0.0633304	222
MECP2	-0.136	229	-0.0539067	223
H2AFX	-0.14	228	-0.05169	224
BMI1	-0.203	223	-0.050866	225
ING2	-0.18	224	-0.0347962	226
PRDM5	-0.09	231	-0.0300748	227
SMC6	-0.168	225	-0.0294817	228
SMYD5	-0.059	234	-0.0160728	229
JMJD4	-0.127	230	-0.0158278	230
CHD2	-0.052	236	-0.013943	231
KAT5	-0.035	237	-0.0128819	232
WHSC1	-0.063	233	-0.011076	233
CBX4	-0.054	235	-0.0108057	234
KDM5B	0.066	232	-0.00416252	235
FBXW7	1.126	52	1	236
SIRT6	0.302	215	1	237

## Sheet: PATC148.epi
	PATC148: summary scores and ranks
gene	ave_zscore	ave_zscore_rank	rsa_logP	rsa_rank
PHF5A	-1.784	15	-4.21151	1
ASF1A	-1.632	21	-3.03281	2
JMJD6	-1.549	30	-3.00865	3
BPTF	-2.432	1	-2.72048	4
CHD4	-2.15	3	-2.42899	5
TRIM66	-2.22	2	-2.15911	6
PRMT1	-2.043	5	-2.07449	7
KDM4C	-0.897	141	-1.97358	8
SMC2	-1.709	18	-1.96572	9
ZMYND11	-1.565	28	-1.96383	10
KDM2B	-0.919	134	-1.96287	11
HDAC9	-1.799	14	-1.88325	12
SETD4	-1.967	7	-1.87834	13
SP100	-1.587	26	-1.85017	14
MEN1	-1.536	31	-1.81191	15
KAT2B	-1.087	101	-1.77516	16
UBE2I	-1.597	25	-1.72442	17
PRMT2	-1.17	83	-1.63691	18
NCOA3	-1.245	66	-1.60429	19
EHMT1	-2.021	6	-1.56552	20
MBD3	-1.123	93	-1.55415	21
SMC5	-1.646	19	-1.54748	22
KIF11	-1.412	45	-1.54601	23
CHD3	-1.767	16	-1.52817	24
KAT7	-1.899	8	-1.50844	25
BRD2	-1.806	13	-1.49041	26
MBD5	-1.208	73	-1.47743	27
PRMT5	-0.687	181	-1.47674	28
CBX5	-1.817	12	-1.46297	29
KDM5C	-1.253	63	-1.4271	30
ARID1B	-1.711	17	-1.42336	31
SMYD5	-1.49	36	-1.41276	32
ING2	-1.078	104	-1.40207	33
WHSC1L1	-0.984	122	-1.40205	34
MTA3	-2.113	4	-1.3884	35
TET3	-1.141	89	-1.38478	36
PHF1	-1.489	37	-1.36772	37
MBD2	-1.531	33	-1.36196	38
SIRT4	-1.841	9	-1.357	39
EP400	-1.616	22	-1.35251	40
PRDM5	-1.234	69	-1.3416	41
KDM2A	-0.872	146	-1.33484	42
ING3	-1.139	90	-1.31293	43
KAT6A	-1.486	38	-1.30463	44
PRDM13	-1.419	44	-1.28646	45
SIRT5	-1.635	20	-1.27705	46
DNMT3L	-0.819	161	-1.27217	47
MBD1	-1.116	95	-1.27069	48
JHDM1D	-1.567	27	-1.25421	49
JMJD1C	-1.612	23	-1.22672	50
KDM5A	-0.938	130	-1.22506	51
CHAF1B	-1.454	40	-1.21019	52
FBXL19	-1.507	34	-1.20736	53
SERTAD2	-1.457	39	-1.20433	54
INO80	-1.051	110	-1.19369	55
WDR11	-1.36	49	-1.14276	56
PRDM6	-1.26	62	-1.13736	57
TRIM24	-1.609	24	-1.12316	58
USP27X	-1.332	53	-1.11625	59
SMC4	-1.285	60	-1.09165	60
UBE2B	-1.449	41	-1.08271	61
PRDM15	-1.557	29	-1.07033	62
PRDM12	-0.928	133	-1.0496	63
WDR5	-1.039	111	-1.04132	64
JARID2	-1.086	102	-1.0327	65
BAZ1B	-1.324	54	-1.02813	66
SMARCA2	-1.204	75	-1.02584	67
CTSL1	-1.289	58	-1.0064	68
CHD5	-1.164	85	-1.00335	69
ASH2L	-0.79	165	-1.00291	70
SIRT1	-0.944	129	-0.980251	71
CTBP2	-1.836	10	-0.974538	72
KDM1B	-1.318	55	-0.964049	73
SMYD3	-0.798	163	-0.953251	74
SETD7	-1.186	77	-0.944929	75
CHD1L	-0.995	119	-0.940981	76
BRD4	-1.827	11	-0.93534	77
PRDM9	-1.183	79	-0.935245	78
PHF2	-0.842	155	-0.921453	79
SP110	-1.295	57	-0.912293	80
BRMS1	-1.091	100	-0.908619	81
SUV39H1	-1.186	78	-0.903337	82
TAF1	-0.646	186	-0.89361	83
PRDM16	-1.18	80	-0.888412	84
ATAD2B	-1.247	64	-0.887117	85
SIRT3	-1.227	70	-0.885127	86
UBB	-1.062	107	-0.882896	87
MTA2	-0.332	224	-0.878148	88
PARP2	-0.999	118	-0.875254	89
BRD3	-0.9	140	-0.874841	90
PHF7	-1.378	47	-0.868254	91
SMC1A	-0.664	185	-0.863208	92
H2AFZ	-1.34	52	-0.859042	93
HDAC10	-1.287	59	-0.844337	94
ARID2	-0.964	124	-0.843576	95
BRD7	-1.531	32	-0.826232	96
PRDM14	-1.173	81	-0.822924	97
TAF1L	-1.032	113	-0.820529	98
EP300	-0.764	171	-0.81614	99
PLK1	-1.135	91	-0.814852	100
KDM6A	-1.22	72	-0.805672	101
KAT8	-0.86	148	-0.801724	102
ING4	-1.237	67	-0.79424	103
CBX6	-1.118	94	-0.787348	104
PRDM2	-1.317	56	-0.78511	105
SIRT6	-0.89	143	-0.776872	106
HDAC2	-1.032	112	-0.771359	107
DNMT1	-1.491	35	-0.770249	108
PRMT3	-1.145	88	-0.766533	109
BAZ2B	-1.192	76	-0.766349	110
HDAC11	-0.813	162	-0.765535	111
MTA1	-0.764	172	-0.762841	112
PARP1	-1.206	74	-0.760828	113
BRPF3	-1.13	92	-0.759647	114
EHMT2	-1.247	65	-0.758629	115
SETDB2	-1.342	51	-0.75006	116
ING1	-1.072	106	-0.731993	117
ATAD2	-0.93	132	-0.724801	118
BRD9	-1.351	50	-0.721585	119
USP17L6P	-1.165	84	-0.714471	120
SMYD4	-0.856	149	-0.710196	121
SETDB1	-0.902	139	-0.685704	122
MLL2	-0.903	138	-0.684703	123
MECOM	-1.234	68	-0.684034	124
KDM4B	-1.03	114	-0.680269	125
USP22	-0.833	158	-0.677023	126
CHAF1A	-1.423	43	-0.674585	127
H2AFV	-0.909	136	-0.668718	128
MBD6	-0.962	125	-0.666701	129
TRIM33	-0.761	174	-0.6589	130
FBXW7	-1.405	46	-0.657599	131
SUV420H2	-1.06	108	-0.628631	132
HDAC5	-1.377	48	-0.626877	133
SETD1B	-0.889	144	-0.607793	134
ASF1B	-1.015	116	-0.585915	135
CTCF	-1.072	105	-0.581981	136
KDM3B	-0.988	121	-0.581913	137
SP140	-0.855	150	-0.569724	138
CHD7	-0.936	131	-0.567899	139
PBRM1	-1.081	103	-0.563141	140
CLOCK	-1.282	61	-0.562792	141
KDM1A	-0.544	200	-0.562037	142
BRWD3	-1.152	87	-0.55761	143
CBX1	-0.836	157	-0.553131	144
DICER1	-1.159	86	-0.539923	145
SMC6	-0.849	152	-0.53879	146
MECP2	-1.095	98	-0.535952	147
PRDM10	-1.171	82	-0.53255	148
HDAC3	-0.781	167	-0.500827	149
BRD1	-0.91	135	-0.492958	150
PRMT7	-0.853	151	-0.488187	151
ASH1L	-0.845	153	-0.486335	152
SERTAD1	-0.994	120	-0.486335	153
ING5	-0.892	142	-0.485589	154
KDM3A	-1.221	71	-0.483513	155
HDAC6	-0.95	127	-0.481977	156
PRMT8	-0.517	203	-0.479042	157
TET2	-1.053	109	-0.476441	158
CBX2	-1.1	96	-0.471278	159
CBX4	-0.498	205	-0.469548	160
CBX7	-1.095	97	-0.46499	161
NSD1	-0.845	154	-0.461377	162
RNF20	-0.795	164	-0.460852	163
CTBP1	-0.781	166	-0.455976	164
KDM4A	-1.093	99	-0.451473	165
KAT6B	-1.028	115	-0.442739	166
UBE2E1	-0.957	126	-0.441142	167
CHD8	-0.768	170	-0.434453	168
SETD1A	-0.321	225	-0.43368	169
SETD2	-1.426	42	-0.417974	170
SMC3	-0.861	147	-0.39133	171
BAHD1	-0.634	188	-0.385217	172
JMJD4	-0.54	201	-0.377986	173
NCOA1	-0.586	193	-0.367307	174
PRMT6	-1.005	117	-0.366448	175
KDM4D	-0.965	123	-0.362194	176
KAT2A	-0.905	137	-0.353331	177
KDM8	-0.95	128	-0.349049	178
SUV39H2	-0.545	199	-0.347841	179
PRDM8	-0.73	178	-0.335278	180
WDR82	-0.821	160	-0.324285	181
BAZ2A	-0.617	191	-0.320048	182
SIN3B	-0.825	159	-0.319856	183
ARID1A	-0.836	156	-0.318201	184
BMI1	-0.685	182	-0.318056	185
BRD8	-0.433	214	-0.312136	186
HDAC4	-0.88	145	-0.29502	187
TRIM28	-0.501	204	-0.293749	188
CBX3	-0.747	176	-0.282817	189
SMC1B	-0.75	175	-0.280619	190
EZH2	-0.474	207	-0.258075	191
PCNA	-0.769	169	-0.257947	192
TET1	-0.764	173	-0.252566	193
PHF21B	-0.628	189	-0.241315	194
MLL3	-0.73	177	-0.240317	195
PHF3	-0.674	183	-0.235777	196
PRDM11	-0.668	184	-0.233387	197
PRDM1	-0.771	168	-0.233063	198
KDM5B	-0.727	179	-0.231667	199
SUV420H1	-0.439	213	-0.226673	200
SMARCB1	-0.586	194	-0.222455	201
PHF13	-0.275	227	-0.219337	202
SETD8	-0.624	190	-0.209284	203
WHSC1	-0.412	216	-0.201639	204
DNMT3A	-0.487	206	-0.185713	205
CHD9	-0.444	211	-0.185503	206
KAT5	-0.554	196	-0.180131	207
SP140L	-0.392	217	-0.170384	208
HDAC8	-0.44	212	-0.169748	209
PRDM4	-0.69	180	-0.164769	210
H2AFX	-0.605	192	-0.150947	211
SIN3A	-0.553	197	-0.149088	212
CREBBP	-0.552	198	-0.143897	213
IDH2	-0.637	187	-0.142458	214
PHF6	-0.469	208	-0.129882	215
EED	-0.425	215	-0.12848	216
CHD2	-0.268	229	-0.126035	217
UBE2A	-0.353	219	-0.125088	218
CARM1	-0.567	195	-0.122522	219
SIRT7	-0.139	233	-0.117195	220
SIRT2	-0.527	202	-0.115542	221
BRDT	-0.45	210	-0.113468	222
SMARCA4	-0.465	209	-0.111428	223
HDAC1	-0.232	232	-0.107487	224
MLL	-0.333	223	-0.105166	225
BAZ1A	-0.271	228	-0.086074	226
CBX8	-0.349	220	-0.0860721	227
KDM5D	-0.345	221	-0.0780239	228
DOT1L	-0.366	218	-0.0590067	229
SETD3	-0.34	222	-0.0529895	230
IDH1	-0.24	231	-0.0428974	231
MBD4	-0.307	226	-0.031944	232
EZH1	-0.261	230	-0.0290843	233
DNMT3B	-0.1	234	-0.0227652	234
PHF21A	-0.065	236	-0.0128819	235
CHD6	-0.049	237	-0.00791927	236
PHF8	0.08	235	-0.00105548	237

## Sheet: Key
column header	description
gene	Gene symbol for genes in the shRNA library.
ave_zscore	Average of the top three ranking hairpin z-scores for each gene.
ave_zscore_rank	Gene rank order based on the "ave_zscore" metric.
rsa_logP	Log base ten of the RSA algorithm p-value.
rsa_rank	Gene rank order based on the "rsa_logP" metric.
