# Supplementary material for: PRMT1-dependent regulation of RNA metabolism and DNA damage response sustains pancreatic ductal adenocarcinoma
Source: Nat Commun. 2021 Jul 30;12:4626. doi: 10.1038/s41467-021-24798-y (PMC8324870; doi:10.1038/s41467-021-24798-y)
Supplement: Supplementary file 5 — Supplementary Data 3 [file 41467_2021_24798_MOESM5_ESM.xlsx]

## Sheet: PDAC gene hits
	PATC53	PATC124	PATC148	PATC153	FDR ≤ 030
Gene	ras.logP	ras.logP	ras.logP	ras.logP
CHAF1A	-1.20486	-2.55353	-0.674585	-0.579057	yes
KIF11	-3.70658	-4.4784	-1.54601	-2.38862	yes
PCNA	-7.63806	-1.53297	-0.257947	-1.16451	yes
PLK1	-2.90239	-3.3767	-0.814852	-1.56455	yes
PRMT1	-4.26642	-3.75447	-2.07449	-2.24706	yes
SMC1A	-4.30387	-3.70302	-0.863208	-1.13042	yes
SMC2	-5.7605	-6.50093	-1.96572	-1.37452	yes
SMC4	-2.11941	-1.66491	-1.09165	-0.18248	yes
CHAF1B	-1.37573	-1.70817	-1.21019	-0.770249	yes
KAT8	-1.74092	-0.450797	-0.801724	-0.268294	yes
UBE2I	-3.6787	-3.3398	-1.72442	-0.651113	yes
WDR5	-2.38198	-1.85906	-1.04132	-1.13539	yes
PHF5A	-4.79875	-2.66192	-4.21151	-1.64518	yes
CHD4	-2.15911	-2.70899	-2.42899	-3.56019	yes
INO80	-3.07039	-1.68725	-1.19369	-0.447333	yes
SMC3	-2.11763	-1.81859	-0.39133	-1.46257	yes
BRD4	-2.33625	-0.957606	-0.93534	-3.04129	yes
KAT7	-0.997603	-2.32482	-1.50844	-1.62868	yes
BPTF	-3.85432	-2.65282	-2.72048	-2.57873	yes
EHMT1	-1.52971	-1.11625	-1.56552	-2.81395	yes
MEN1	-2.78313	-1.44551	-1.81191	-1.35222	yes
BAZ1B	-0.947168	-1.0327	-1.02813	-2.20534	yes
ARID1B	-2.46408	-0.650779	-1.42336	-1.55284	yes
ASF1A	-2.46603	-1.58976	-3.03281	-0.921513	yes
EP400	-1.30085	-1.87421	-1.35251	-0.321047	yes
PBRM1	-2.45876	-1.33071	-0.563141	-0.739462	yes
PHF2	-2.37205	-0.90803	-0.921453	-1.02636	yes
PRDM2	-2.45105	-0.654441	-0.78511	-0.785444	yes
TET2	-0.664651	-1.50697	-0.476441	-0.641056	yes
TRIM66	-1.49391	-1.02039	-2.15911	-1.67131	yes
