# Supplementary material for: PRMT1-dependent regulation of RNA metabolism and DNA damage response sustains pancreatic ductal adenocarcinoma
Source: Nat Commun. 2021 Jul 30;12:4626. doi: 10.1038/s41467-021-24798-y (PMC8324870; doi:10.1038/s41467-021-24798-y)
Supplement: Supplementary file 6 — Supplementary Data 4 [file 41467_2021_24798_MOESM6_ESM.xlsx]

## Sheet: MMA
PTMSCAN® RESULTS
PATC53 Cells; Trypsin Digest; Mono-Methyl Arginine Antibody #12235
Legend: * - mono-methylation, # - oxidized methionine, § - published site, Blue Text - CST antibody available, Bold Intensity = manually reviewed values, Red intensity = multiple identifications for one m/z.
	Normalized Fold Change						Average Intensity
Index	PRMTi : DMSO	Gene Name	Protein Name	Description	Accession	Peptide	DMSO	PRMTi
1
2	-1.90585	AHNAK	AHNAK	Neuroblast differentiation-associated protein AHNAK	AHNK_HUMAN|Q09666	GLDLGGR*GGVQVPAVDISSSLGGR	2.93229e+06	1.11005e+06
3	-1.18341	AKAP8	AKAP8	A-kinase anchor protein 8	AKAP8_HUMAN|O43823	SSEPLSTPWNELNYVGGR*	465063	283531
4	-2.3537	AKAP8	AKAP8	A-kinase anchor protein 8	AKAP8_HUMAN|O43823	GSLDGFMR*	2.937e+06	900280
5	1.17506	AKAP8L;AKAP8L	HAP95;HAP95 iso 2	A-kinase anchor protein 8-like	AKP8L_HUMAN|Q9ULX6;AKP8L_HUMAN|Q9ULX6-2	R*GNDTFGPR*	2.27675e+06	1.93019e+06
6	-2.24441	AKAP8L;AKAP8L	HAP95;HAP95 iso 2	A-kinase anchor protein 8-like	AKP8L_HUMAN|Q9ULX6;AKP8L_HUMAN|Q9ULX6-2	LPSLFSQNIIPEYGM#FQGM#R*	314073	100961
7	-2.21156	AKAP8L;AKAP8L	HAP95;HAP95 iso 2	A-kinase anchor protein 8-like	AKP8L_HUMAN|Q9ULX6;AKP8L_HUMAN|Q9ULX6-2	LPSLFSQNIIPEYGM#FQGM#RGGGAFPGGSR*	806190	263004
8	-1.84352	BCAR3;BCAR3;BCAR3	BCAR3;BCAR3 iso 2;BCAR3 iso 3	Breast cancer anti-estrogen resistance protein 3	BCAR3_HUMAN|O75815;BCAR3_HUMAN|O75815-2;BCAR3_HUMAN|O75815-3	VPSSPSAWLNSEANYCELNPAFATGCGR*GAK	1.20778e+06	472677
9	-1.10367	CABLES1	CABLES1	CDK5 and ABL1 enzyme substrate 1	CABL1_HUMAN|Q8TDN4	GFASPLGAGR*ASGEQWQPPRPAPLAA	478195	312601
10	-2.95555	G3BP1	G3BP-1	Ras GTPase-activating protein-binding protein 1	G3BP1_HUMAN|Q13283	GPGGPR*GGLGGGM#R	6.14713e+07	1.50058e+07
11	1.12624	G3BP1	G3BP-1	Ras GTPase-activating protein-binding protein 1	G3BP1_HUMAN|Q13283	GPPR*GGMVQKPGFGVGR	978690	795249
12	-30.9209	G3BP1	G3BP-1	Ras GTPase-activating protein-binding protein 1	G3BP1_HUMAN|Q13283	GPPR*GGMVQKPGFGVGR*GLAPR	5.77908e+06	134844
13	-5.26726	G3BP1	G3BP-1	Ras GTPase-activating protein-binding protein 1	G3BP1_HUMAN|Q13283	GPPR*GGMVQKPGFGVGR*GLAPR*	1.49889e+08	2.0531e+07
14	1.04144	G3BP1	G3BP-1	Ras GTPase-activating protein-binding protein 1	G3BP1_HUMAN|Q13283	PGFGVGR*GLAPR	1.18368e+06	889396
15	-3.20101	G3BP1	G3BP-1	Ras GTPase-activating protein-binding protein 1	G3BP1_HUMAN|Q13283	PGFGVGR*GLAPR*	6.17471e+07	1.39173e+07
16	-2.02172	G3BP1	G3BP-1	Ras GTPase-activating protein-binding protein 1	G3BP1_HUMAN|Q13283	R*GPGGPRGGLGGGMR	8.24003e+06	2.94059e+06
17	-2.69864	G3BP2;G3BP2	G3BP-2;G3BP-2 iso2 iso 2	Ras GTPase-activating protein-binding protein 2	G3BP2_HUMAN|Q9UN86;G3BP2_HUMAN|Q9UN86-2	GPPPR*GGMAQK	6.12752e+06	1.63819e+06
18	1.04607	G3BP2;G3BP2	G3BP-2;G3BP-2 iso2 iso 2	Ras GTPase-activating protein-binding protein 2	G3BP2_HUMAN|Q9UN86;G3BP2_HUMAN|Q9UN86-2	LGSGR*GTGQMEGR	839612	633675
19	1.4156	GRID2IP	GRID2IP	Delphilin	GRD2I_HUMAN|A4D2P6	YQAFR*EAPGRLSEPDQFVLQM#	5891989	6017670
20	-1.75386	IRS2	IRS2	Insulin receptor substrate 2	IRS2_HUMAN|Q9Y4H2	SHTLSGGCGGR*GSK	285803	117570
21	-1.25819	IRS2	IRS2	Insulin receptor substrate 2	IRS2_HUMAN|Q9Y4H2	DEATAGGGSAPQPPR*	1.2396e+06	710820
22	1.15912	IRS4	IRS4	Insulin receptor substrate 4	IRS4_HUMAN|O14654	GNPQGKEDQEGSGGDYMPM#NNWGSGNGR*	2.67167e+06	2.23428e+06
23	2.53609	PDCD6IP;PDCD6IP	Alix;Alix iso 2	Programmed cell death 6-interacting protein	PDC6I_HUMAN|Q8WUM4;PDC6I_HUMAN|Q8WUM4-2	TM#PPTKPQPPARPPPPVLPANR*APSATAPSPVGAGTAAPAPSQ	538577	985456
24	-1.17979	RANBP2	RanBP2	E3 SUMO-protein ligase RanBP2	RBP2_HUMAN|P49792	GPPALR*FESPATGILSPR	373947	228680
25	-1.69946	SH2B1;SH2B1;SH2B1	SH2-B-beta;SH2-B-beta iso 2;SH2-B-beta iso 3	SH2B adapter protein 1	SH2B1_HUMAN|Q9NRF2;SH2B1_HUMAN|Q9NRF2-2;SH2B1_HUMAN|Q9NRF2-3	EELLSFMGAEEAAPDPAGVGR*GGGVAGPPSGGGGQPQWQK	2.26093e+06	959841
26	8.81733	SH2D1A;SH2D1A;SH2D1A;SH2D1A;SH2D1A	SH2D1A;SH2D1A iso 2;SH2D1A iso 3;SH2D1A iso 4;SH2D1A iso 6	SH2 domain-containing protein 1A	SH21A_HUMAN|O60880;SH21A_HUMAN|O60880-2;SH21A_HUMAN|O60880-3;SH21A_HUMAN|O60880-4;SH21A_HUMAN|O60880-6	LLLATGLDGSYLLR*DSESVPGVYCL	68552.8	436101
27	1.10694	SMG7;SMG7;SMG7;SMG7	SMG7;SMG7 iso 2;SMG7 iso 4;SMG7 iso 5	Protein SMG7	SMG7_HUMAN|Q92540;SMG7_HUMAN|Q92540-2;SMG7_HUMAN|Q92540-4;SMG7_HUMAN|Q92540-5	SPGVFRPEQDPVPR*	702485	561030
28	1.04595	SPHKAP;SPHKAP	SPHK1IP;SPHK1IP iso 2	A-kinase anchor protein SPHKAP	SPKAP_HUMAN|Q2M3C7;SPKAP_HUMAN|Q2M3C7-2	LM#NR*VVDESM#NLEDVPDSVNLFA	2.42929e+06	1.83322e+06
29	-1.13206	SPHKAP;SPHKAP	SPHK1IP;SPHK1IP iso 2	A-kinase anchor protein SPHKAP	SPKAP_HUMAN|Q2M3C7;SPKAP_HUMAN|Q2M3C7-2	VR*PSCPSK	1.26721e+06	807612
30	-1.47979	TDRD7;TDRD7;TDRD7	TDRD7;TDRD7 iso 2;TDRD7 iso 3	Tudor domain-containing protein 7	TDRD7_HUMAN|Q8NHU6;TDRD7_HUMAN|Q8NHU6-2;TDRD7_HUMAN|Q8NHU6-3	NGNM#PM#SGNTGENFR*KN	997266	486225
31	-1.26188	TFG;TFG	TFG;TFG iso 2	Protein TFG	TFG_HUMAN|Q92734;TFG_HUMAN|Q92734-2	NR*PPFGQGYTQPGPGYR*	5.81012e+07	3.32194e+07
32	-1.18386	TFG;TFG	TFG;TFG iso 2	Protein TFG	TFG_HUMAN|Q92734;TFG_HUMAN|Q92734-2	NR*PPFGQGYTQPGPGYR	1.48837e+07	9.07059e+06
33	-1.32942	TFG;TFG	TFG;TFG iso 2	Protein TFG	TFG_HUMAN|Q92734;TFG_HUMAN|Q92734-2	NRPPFGQGYTQPGPGYR*	658071	357138
34	-1.42808	TRIP6	TRIP6	Thyroid receptor-interacting protein 6	TRIP6_HUMAN|Q15654	GGLRPGSLDAEIDLLSSTLAELNGGR*GHASR	5.38018e+06	2718132
35	-1.42808	TRIP6	TRIP6	Thyroid receptor-interacting protein 6	TRIP6_HUMAN|Q15654	GGLRPGSLDAEIDLLSSTLAELNGGRGHASR*	5.38018e+06	2718132
36	-3.56736	TRIP6	TRIP6	Thyroid receptor-interacting protein 6	TRIP6_HUMAN|Q15654	R*GASQASGPLPGPHFPLPGR	2931940	592970
37	-2.00324	TRIP6	TRIP6	Thyroid receptor-interacting protein 6	TRIP6_HUMAN|Q15654	R*GASQASGPLPGPHFPLPGR*GEVW	3.51473e+06	1.26585e+06
38	1.78278	TRIP6	TRIP6	Thyroid receptor-interacting protein 6	TRIP6_HUMAN|Q15654	RGASQASGPLPGPHFPLPGR*GEVW	1.44665e+06	1.86075e+06
39	1.27035	TRIP6	TRIP6	Thyroid receptor-interacting protein 6	TRIP6_HUMAN|Q15654	GASQASGPLPGPHFPLPGRGEVWGPGYR*	2.41242e+06	2.21106e+06
40	-1.79033	TRIP6	TRIP6	Thyroid receptor-interacting protein 6	TRIP6_HUMAN|Q15654	EEAAGVSGPAGR*	1.38627e+07	5.58651e+06
41	-3.05793	TRIP6	TRIP6	Thyroid receptor-interacting protein 6	TRIP6_HUMAN|Q15654	EEAAGVSGPAGR*GR*GGEHGPQVPLSQPPEDELDR	4.72859e+06	1.11565e+06
42	-2.06827	TRIP6	TRIP6	Thyroid receptor-interacting protein 6	TRIP6_HUMAN|Q15654	GR*GGEHGPQVPLSQPPEDELDR	7.39912e+06	2.58105e+06
43	-1.1824	TRIP6	TRIP6	Thyroid receptor-interacting protein 6	TRIP6_HUMAN|Q15654	SQR*EPGPGAK	60654.9	37010.7
44	1.47959	TRIP6;TRIP6;TRIP6	TRIP6;TRIP6 iso 2;TRIP6 iso 3	Thyroid receptor-interacting protein 6	TRIP6_HUMAN|Q15654;TRIP6_HUMAN|Q15654-2;TRIP6_HUMAN|Q15654-3	QPEPAR*APQGR*	969914	1.03538e+06
45	-2.3276	UBE2M	UBE2M	NEDD8-conjugating enzyme Ubc12	UBC12_HUMAN|P61081	SM#R*GGYIGSTYFER	6.8876e+06	2.13494e+06
46	-2.07499	WASL	N-WASP	Neural Wiskott-Aldrich syndrome protein	WASL_HUMAN|O00401	GR*GAPPPPPSR	4.57537e+06	1.59087e+06
47	-1.23179	WDR33	WDR33	pre-mRNA 3' end processing protein WDR33	WDR33_HUMAN|Q9C0J8	LREFEGR*GGPLPQEEK	4.63135e+07	2.71267e+07
48	-2.42709	WDR33	WDR33	pre-mRNA 3' end processing protein WDR33	WDR33_HUMAN|Q9C0J8	DGFPGPEDFGPEENFDASEEAAR*	280933	83510.7
49	1.1355	WDR33	WDR33	pre-mRNA 3' end processing protein WDR33	WDR33_HUMAN|Q9C0J8	GR*GGPGPAQR	1.2446e+07	1.01963e+07
50	5.35532	WDR33	WDR33	pre-mRNA 3' end processing protein WDR33	WDR33_HUMAN|Q9C0J8	SGSNWGR*GSNMNSGPPR	1.59866e+06	6.17685e+06
51	-1.59181	WDR33	WDR33	pre-mRNA 3' end processing protein WDR33	WDR33_HUMAN|Q9C0J8	TPLLGDGPR*APFNQEGQSTGPPPLIPGLGQQGAQGR	640460	290285
52
53	1.66935	CDH2;CDH2	CDH2;CDH2 iso 2	Cadherin-2	CADH2_HUMAN|P19022;CADH2_HUMAN|P19022-2	TIAVLDR*	1.55656e+06	1.87473e+06
54	1.39291	CGNL1	CGNL1	Cingulin-like protein 1	CGNL1_HUMAN|Q0VF96	LASDDTQKSR*SSQNSKAGSYGVSIR	28122.9	28262.3
55	-1.03079	CNTN1;CNTN1	CNTN1;CNTN1 iso 2	Contactin-1	CNTN1_HUMAN|Q12860;CNTN1_HUMAN|Q12860-2	M#EAAR*AVDLIPWMEYEFRVVATNTLGR	3.22642e+06	2.25827e+06
56	1.04207	EMILIN1	EMILIN1	EMILIN-1	EMIL1_HUMAN|Q9Y6C2	PPRGFSLYTGSSGALSPGGPQAQIAPR*PASRHR	171051	128602
57	1.17877	FAT4;FAT4;FAT4	FAT4;FAT4 iso 2;FAT4 iso 3	Protocadherin Fat 4	FAT4_HUMAN|Q6V0I7;FAT4_HUMAN|Q6V0I7-2;FAT4_HUMAN|Q6V0I7-3	YDR*EKPMVYTSRM#PK	122984	104593
58	1.11933	HMCN1;HMCN1	HMCN1;HMCN1 iso 2	Hemicentin-1	HMCN1_HUMAN|Q96RW7;HMCN1_HUMAN|Q96RW7-2	TVSR*PV	823329	664899
59	-1.65627	LRRC7;LRRC7	LRRC7;LRRC7 iso3 iso 2	Leucine-rich repeat-containing protein 7	LRRC7_HUMAN|Q96NW7;LRRC7_HUMAN|Q96NW7-2	LGSHER*PDKM#LGPEHGMSSM#SR*	2.01962e+06	879760
60	10.3719	MSLN;MSLN;MSLN;MSLN	MSLN;MSLN iso 3;MSLN iso 2;MSLN iso 4	Mesothelin	MSLN_HUMAN|Q13421;MSLN_HUMAN|Q13421-3;MSLN_HUMAN|Q13421-2;MSLN_HUMAN|Q13421-4	EVSGLSTER*	310768	2.32551e+06
61	-1.45792	PKP2;PKP2	plakophilin 2;plakophilin 2 iso2 iso 2	Plakophilin-2	PKP2_HUMAN|Q99959;PKP2_HUMAN|Q99959-2	WGR*GTAQYSSQK	2.07785e+06	1.02826e+06
62	-1.77854	PKP2;PKP2	plakophilin 2;plakophilin 2 iso2 iso 2	Plakophilin-2	PKP2_HUMAN|Q99959;PKP2_HUMAN|Q99959-2	LAGSSGR*GGQTVK	2.84488e+06	1.15405e+06
63	-1.45751	PKP4;PKP4	plakophilin 4;plakophilin 4 iso2 iso 2	Plakophilin-4	PKP4_HUMAN|Q99569;PKP4_HUMAN|Q99569-2	TSLGSGFGSPSVTDPR*PLNPSAYSSTTLPAAR*	2.53582e+06	1.25526e+06
64
65	-1.64441	API5;API5	API5;API5 iso 6	Apoptosis inhibitor 5	API5_HUMAN|Q9BZZ5;API5_HUMAN|Q9BZZ5-6	YSSNLGNFNYEQR*	6.23886e+06	2.73728e+06
66	5.77003	AVEN	aven	Cell death regulator Aven	AVEN_HUMAN|Q9NQS1	HSERPGAAAAVAR*	5.69991e+06	2.37285e+07
67	7.9766	AVEN	aven	Cell death regulator Aven	AVEN_HUMAN|Q9NQS1	GGGGGGGGDGGGR*	349005	2.00851e+06
68	1.63094	BAD	BAD	Bcl2-associated agonist of cell death	BAD_HUMAN|Q92934	NLGR*GSSAPSQ	745261	876945
69	-1.19059	BAG4;BAG4	BAG4;BAG4 iso 2	BAG family molecular chaperone regulator 4	BAG4_HUMAN|O95429;BAG4_HUMAN|O95429-2	VR*GGGPAETTWLGEGGGGDGYYPSGGAWPEPGR	3.12191e+07	1.89184e+07
70	-1.04459	BAG4;BAG4	BAG4;BAG4 iso 2	BAG family molecular chaperone regulator 4	BAG4_HUMAN|O95429;BAG4_HUMAN|O95429-2	SSGNSPTPVSR*	1502882	1.03802e+06
71	-1.10079	BAG4;BAG4	BAG4;BAG4 iso 2	BAG family molecular chaperone regulator 4	BAG4_HUMAN|O95429;BAG4_HUMAN|O95429-2	YYGPGGGDVPVHPPPPLYPLR*PEPPQPPISWR	959789	629064
72	-1.10079	BAG4;BAG4	BAG4;BAG4 iso 2	BAG family molecular chaperone regulator 4	BAG4_HUMAN|O95429;BAG4_HUMAN|O95429-2	YYGPGGGDVPVHPPPPLYPLRPEPPQPPISWR*	959789	629064
73	-3.6935	BCL2L10	BCL2L10	Bcl-2-like protein 10	B2L10_HUMAN|Q9HD36	RGPLVTAR*	338474	66116.8
74	-1.47624	BCL2L14	Bcl-G	Apoptosis facilitator Bcl-2-like protein 14	B2L14_HUMAN|Q9BZR8	TITDQVLM#GVDPR*GESEVKAQGFK	4.55628e+06	2.22678e+06
75	-1.08367	PPP1R13L	PPP1R13L	RelA-associated inhibitor	IASPP_HUMAN|Q8WUF5	PGPGPLR*QQGPPTPFDFLGR*	7.41522e+06	4.9369e+06
76	-1.73643	PPP1R13L	PPP1R13L	RelA-associated inhibitor	IASPP_HUMAN|Q8WUF5	QQGPPTPFDFLGR*	1.50842e+06	626745
77	-1.24611	PPP1R13L	PPP1R13L	RelA-associated inhibitor	IASPP_HUMAN|Q8WUF5	AFDGAGSSLGR*APSPR	1.47076e+06	851554
78	-1.24611	PPP1R13L	PPP1R13L	RelA-associated inhibitor	IASPP_HUMAN|Q8WUF5	AFDGAGSSLGRAPSPR*	1.47076e+06	851554
79	-2.96516	PPP1R13L	PPP1R13L	RelA-associated inhibitor	IASPP_HUMAN|Q8WUF5	APSPR*PGPGPLR*QQGPPTPFDFL	925629	225224
80	1.12434	PPP1R13L	PPP1R13L	RelA-associated inhibitor	IASPP_HUMAN|Q8WUF5	AGSPR*GSPLAEGPQAFFPERGPSPR*PPATAYD	1.27104e+06	1.03105e+06
81	-1.04105	PPP1R13L	PPP1R13L	RelA-associated inhibitor	IASPP_HUMAN|Q8WUF5	GSPLAEGPQAFFPER*GPSPRPPATAYD	2.82952e+06	1.96094e+06
82	-1.04105	PPP1R13L	PPP1R13L	RelA-associated inhibitor	IASPP_HUMAN|Q8WUF5	GSPLAEGPQAFFPERGPSPR*PPATAYD	2.82952e+06	1.96094e+06
83	-1.68614	PPP1R13L	PPP1R13L	RelA-associated inhibitor	IASPP_HUMAN|Q8WUF5	GPSPR*PPATAYDAPASAFGSSLLGSGGSAFAPPLR*AQD	112450	48116.2
84
85	-13.5003	KLHDC10	KLHDC10	Kelch domain-containing protein 10	KLD10_HUMAN|Q6PID8	R*RGGGAAGAGGGGSGAGGGSGGSGGR	631388	33742.5
86	DMSO only	KLHDC10	KLHDC10	Kelch domain-containing protein 10	KLD10_HUMAN|Q6PID8	R*GGGAAGAGGGGSGAGGGSGGSGGR	51474.8
87	-8.56683	KLHDC10	KLHDC10	Kelch domain-containing protein 10	KLD10_HUMAN|Q6PID8	R*GGGAAGAGGGGSGAGGGSGGSGGR*GTGQLNR	466581	39294.5
88	-4.04104	KLHDC10	KLHDC10	Kelch domain-containing protein 10	KLD10_HUMAN|Q6PID8	RGGGAAGAGGGGSGAGGGSGGSGGR*GTGQLNR	122387	21850.8
89
90	1.46728	ADNP2	ADNP2	ADNP homeobox protein 2	ADNP2_HUMAN|Q6IQ32	LPMDYSNR*GFQLDVDANGNLLF	5.48672e+06	5808340
91	-1.90293	ANKZF1	ANKZF1	Ankyrin repeat and zinc finger domain-containing protein 1	ANKZ1_HUMAN|Q9H8Y5	DAR*GGPSHSAGANLR	636570	241351
92	-4.13391	ZBTB10;ZBTB10	ZBTB10;ZBTB10 iso2 iso 2	Zinc finger and BTB domain-containing protein 10	ZBT10_HUMAN|Q96DT7;ZBT10_HUMAN|Q96DT7-2	TLAFR*GGGGGGLGNNGSSR*	3.25233e+06	567621
93	-6.91648	ZBTB10;ZBTB10	ZBTB10;ZBTB10 iso2 iso 2	Zinc finger and BTB domain-containing protein 10	ZBT10_HUMAN|Q96DT7;ZBT10_HUMAN|Q96DT7-2	TLAFR*GGGGGGLGNNGSSR	2.17591e+07	2.26976e+06
94	-5.13078	ZBTB10;ZBTB10	ZBTB10;ZBTB10 iso2 iso 2	Zinc finger and BTB domain-containing protein 10	ZBT10_HUMAN|Q96DT7;ZBT10_HUMAN|Q96DT7-2	GGGGGGLGNNGSSR*	121494	17084.3
95	1.3148	ZNF467	ZNF467	Zinc finger protein 467	ZN467_HUMAN|Q7Z7K2	VDAPAAKPLASAPGGPGCGPGSDPVVPQR*	1.28712e+07	1.22097e+07
96
97	-6.69352	CEP170	CEP170	Centrosomal protein of 170 kDa	CE170_HUMAN|Q5SW79	HQDQAVTSSAHHR*GGHGVPHGK	58091.5	6261.57
98	-1.93309	DDX3X;DDX3X	DDX3;DDX3 iso 2	ATP-dependent RNA helicase DDX3X	DDX3X_HUMAN|O00571;DDX3X_HUMAN|O00571-2	SSFFSDR*GSGSR*GR	4.05492e+06	1.5134e+06
99	-3.07272	DDX3X;DDX3X	DDX3;DDX3 iso 2	ATP-dependent RNA helicase DDX3X	DDX3X_HUMAN|O00571;DDX3X_HUMAN|O00571-2	SSFFSDR*GSGSR	8.73002e+06	2.04983e+06
100	-3.20854	E2F3	E2F3	Transcription factor E2F3	E2F3_HUMAN|O00716	AGLLQQPPALGR*GGSGGGGGPPAK	8.23009e+06	1.85064e+06
101	24.5265	MCM8;MCM8;MCM8;MCM8	MCM8;MCM8 iso 2;MCM8 iso 3;MCM8 iso 4	DNA helicase MCM8	MCM8_HUMAN|Q9UJA3;MCM8_HUMAN|Q9UJA3-2;MCM8_HUMAN|Q9UJA3-3;MCM8_HUMAN|Q9UJA3-4	GR*GGGNFSGK	11792.4	208672
102	-1.65964	MPLKIP	TTDN1	M-phase-specific PLK1-interacting protein	MPLKI_HUMAN|Q8TAP9	SPAGSQQQFGYSPGQQQTHPQGSPR*	2.74786e+06	1.19456e+06
103	1.11005	MPLKIP	TTDN1	M-phase-specific PLK1-interacting protein	MPLKI_HUMAN|Q8TAP9	SR*PYGSSHSPR*	557400	446413
104	-1.10735	MPLKIP	TTDN1	M-phase-specific PLK1-interacting protein	MPLKI_HUMAN|Q8TAP9	DGYGSPHHTPPYGPR*	4.57549e+06	2.98112e+06
105	1.46197	NUP43	NUP43	Nucleoporin Nup43	NUP43_HUMAN|Q8NFH3	QQHVVATGGQDGMLSIWDVR*	1.6723e+08	1.76392e+08
106	1.62214	PRRC2C;PRRC2C;PRRC2C;PRRC2C;PRRC2C;PRRC2C;PRRC2C	BAT2D1;PRRC2C iso 3;PRRC2C iso 4;PRRC2C iso 5;PRRC2C iso 6;PRRC2C iso 7;PRRC2C iso 2	Protein PRRC2C	PRC2C_HUMAN|Q9Y520;PRC2C_HUMAN|Q9Y520-3;PRC2C_HUMAN|Q9Y520-4;PRC2C_HUMAN|Q9Y520-5;PRC2C_HUMAN|Q9Y520-6;PRC2C_HUMAN|Q9Y520-7;PRC2C_HUMAN|Q9Y520-2	GR*GR*GEYYSR*	2.35583e+06	2.75714e+06
107	-2.08905	PRRC2C;PRRC2C;PRRC2C;PRRC2C;PRRC2C;PRRC2C;PRRC2C	BAT2D1;PRRC2C iso 3;PRRC2C iso 4;PRRC2C iso 5;PRRC2C iso 6;PRRC2C iso 7;PRRC2C iso 2	Protein PRRC2C	PRC2C_HUMAN|Q9Y520;PRC2C_HUMAN|Q9Y520-3;PRC2C_HUMAN|Q9Y520-4;PRC2C_HUMAN|Q9Y520-5;PRC2C_HUMAN|Q9Y520-6;PRC2C_HUMAN|Q9Y520-7;PRC2C_HUMAN|Q9Y520-2	GLR*GR*GPPPSWASEPERPSILSASELK	4.47357e+06	1.54501e+06
108	-1.57084	PRRC2C;PRRC2C;PRRC2C;PRRC2C;PRRC2C;PRRC2C;PRRC2C	BAT2D1;PRRC2C iso 3;PRRC2C iso 4;PRRC2C iso 5;PRRC2C iso 6;PRRC2C iso 7;PRRC2C iso 2	Protein PRRC2C	PRC2C_HUMAN|Q9Y520;PRC2C_HUMAN|Q9Y520-3;PRC2C_HUMAN|Q9Y520-4;PRC2C_HUMAN|Q9Y520-5;PRC2C_HUMAN|Q9Y520-6;PRC2C_HUMAN|Q9Y520-7;PRC2C_HUMAN|Q9Y520-2	GR*GPPPSWASEPERPSILSASELK	3.36436e+06	1.54524e+06
109	-1.0716	PRRC2C;PRRC2C;PRRC2C;PRRC2C;PRRC2C;PRRC2C;PRRC2C	BAT2D1;PRRC2C iso 3;PRRC2C iso 4;PRRC2C iso 5;PRRC2C iso 6;PRRC2C iso 7;PRRC2C iso 2	Protein PRRC2C	PRC2C_HUMAN|Q9Y520;PRC2C_HUMAN|Q9Y520-3;PRC2C_HUMAN|Q9Y520-4;PRC2C_HUMAN|Q9Y520-5;PRC2C_HUMAN|Q9Y520-6;PRC2C_HUMAN|Q9Y520-7;PRC2C_HUMAN|Q9Y520-2	ERDWFPDQGYR*	1.34612e+06	906306
110	-1.27122	PRRC2C;PRRC2C;PRRC2C;PRRC2C;PRRC2C;PRRC2C;PRRC2C	BAT2D1;PRRC2C iso 3;PRRC2C iso 4;PRRC2C iso 5;PRRC2C iso 6;PRRC2C iso 7;PRRC2C iso 2	Protein PRRC2C	PRC2C_HUMAN|Q9Y520;PRC2C_HUMAN|Q9Y520-3;PRC2C_HUMAN|Q9Y520-4;PRC2C_HUMAN|Q9Y520-5;PRC2C_HUMAN|Q9Y520-6;PRC2C_HUMAN|Q9Y520-7;PRC2C_HUMAN|Q9Y520-2	HLFNTQHAR*	425461	241470
111
112	6.28366	DONSON;DONSON;DONSON	DONSON;DONSON iso 2;DONSON iso 3	Protein downstream neighbor of Son	DONS_HUMAN|Q9NYP3;DONS_HUMAN|Q9NYP3-2;DONS_HUMAN|Q9NYP3-3	AALVAGLPLRPFPAAGGR*	415296	1.88276e+06
113	111.283	GIGYF2;GIGYF2;GIGYF2;GIGYF2	TNRC15 iso1;TNRC15 iso 3;TNRC15 iso1 iso 4;TNRC15 iso1 iso 5	PERQ amino acid-rich with GYF domain-containing protein 2	PERQ2_HUMAN|Q6Y7W6;PERQ2_HUMAN|Q6Y7W6-3;PERQ2_HUMAN|Q6Y7W6-4;PERQ2_HUMAN|Q6Y7W6-5	LTGR*GGGGTVVGAPR*	662354	5.31794e+07
114	5.78799	GIGYF2;GIGYF2;GIGYF2;GIGYF2	TNRC15 iso1;TNRC15 iso 3;TNRC15 iso1 iso 4;TNRC15 iso1 iso 5	PERQ amino acid-rich with GYF domain-containing protein 2	PERQ2_HUMAN|Q6Y7W6;PERQ2_HUMAN|Q6Y7W6-3;PERQ2_HUMAN|Q6Y7W6-4;PERQ2_HUMAN|Q6Y7W6-5	LTGR*GGGGTVVGAPR	3.90701e+06	1.63154e+07
115	-1.35037	GIGYF2;GIGYF2;GIGYF2;GIGYF2	TNRC15 iso1;TNRC15 iso 3;TNRC15 iso1 iso 4;TNRC15 iso1 iso 5	PERQ amino acid-rich with GYF domain-containing protein 2	PERQ2_HUMAN|Q6Y7W6;PERQ2_HUMAN|Q6Y7W6-3;PERQ2_HUMAN|Q6Y7W6-4;PERQ2_HUMAN|Q6Y7W6-5	SFDEVEGVFGR*GGGR	1.64142e+08	8.76983e+07
116	-1.0813	LCHN	LCHN	Protein LCHN	LCHN_HUMAN|A4D1U4	WAEGPAVSLPQAPQPQAGGWGR*	1.67292e+06	1.11623e+06
117	-1.5526	LCHN	LCHN	Protein LCHN	LCHN_HUMAN|A4D1U4	WAEGPAVSLPQAPQPQAGGWGRGGGGGAR*	6.46035e+06	3.00207e+06
118	-2.96423	MYOCD;MYOCD	myocardin;myocardin iso 3	Myocardin	MYCD_HUMAN|Q8IZQ8;MYCD_HUMAN|Q8IZQ8-3	QQMTR*SQQMDELLDVLIESGEMPADA	479956	116819
119	-1.41643	NRGN	neurogranin	Neurogranin	NEUG_HUMAN|Q92686	KGPGPGGPGGAGVAR*GGAGGGPSGD	4.13417e+06	2.1058e+06
120	1.23406	PYGO2	PYGO2	Pygopus homolog 2	PYGO2_HUMAN|Q9BRQ0	VQGGM#AGQVPPGYSTGGGGGPQPLR*R	713927	635643
121	-2.55539	TANC2;TANC2	TANC2;TANC2 iso 2	Protein TANC2	TANC2_HUMAN|Q9HCD6;TANC2_HUMAN|Q9HCD6-2	PPPSPLR*	5.41636e+06	1.52924e+06
122
123	-2.47142	ALYREF	THOC4	THO complex subunit 4	THOC4_HUMAN|Q86V81	RPAQSVNR*GGMTR	1.38318e+08	4.03791e+07
124	1.06624	ALYREF	THOC4	THO complex subunit 4	THOC4_HUMAN|Q86V81	NR*GAGGFGGGGGTR	454239	349433
125	3.33943	ALYREF	THOC4	THO complex subunit 4	THOC4_HUMAN|Q86V81	NR*GAGGFGGGGGTR*R	591771	1.42578e+06
126	3.50523	ALYREF	THOC4	THO complex subunit 4	THOC4_HUMAN|Q86V81	AGSQGGR*GGGAQAAAR	434090	1.0978e+06
127	-2.9693	ALYREF	THOC4	THO complex subunit 4	THOC4_HUMAN|Q86V81	VNR*GGGPIR	3.4704e+08	8.43238e+07
128	-1.26594	ALYREF	THOC4	THO complex subunit 4	THOC4_HUMAN|Q86V81	NR*PAIAR*GAAGGGGR*	1.2287e+06	700259
129	-1.73683	ALYREF	THOC4	THO complex subunit 4	THOC4_HUMAN|Q86V81	GR*AGSQGGR*GGGAQAAAR	42422.9	17622.5
130	-1.59542	CCT4;CCT4	CCT-delta;CCT-delta iso 2	T-complex protein 1 subunit delta	TCPD_HUMAN|P50991;TCPD_HUMAN|P50991-2	SGATAGAAGGR*GK	139832	63235
131	1.34108	CCT7;CCT7;CCT7;CCT7	CCT7;CCT7 iso 2;CCT7 iso 3;CCT7 iso 4	T-complex protein 1 subunit eta	TCPH_HUMAN|Q99832;TCPH_HUMAN|Q99832-2;TCPH_HUMAN|Q99832-3;TCPH_HUMAN|Q99832-4	APTAAGR*GR*	1.63156e+06	1.57864e+06
132	-3.43887	CCT7;CCT7;CCT7;CCT7	CCT7;CCT7 iso 2;CCT7 iso 3;CCT7 iso 4	T-complex protein 1 subunit eta	TCPH_HUMAN|Q99832;TCPH_HUMAN|Q99832-2;TCPH_HUMAN|Q99832-3;TCPH_HUMAN|Q99832-4	STVDAPTAAGR*	5.25531e+08	1.10257e+08
133	-3.6823	DNAJB6;DNAJB6;DNAJB6;DNAJB6	DNAJB6;DNAJB6 iso2 iso 2;DNAJB6 iso3 iso 3;DNAJB6 iso3 iso 4	DnaJ homolog subfamily B member 6	DNJB6_HUMAN|O75190;DNJB6_HUMAN|O75190-2;DNJB6_HUMAN|O75190-3;DNJB6_HUMAN|O75190-4	SR*GTGSFFSAF	3.07724e+06	602931
134	1.1209	HSPA1A;HSPA1A;HSPA6	HSP70;HSP70 iso 2;HSPA6	Heat shock 70 kDa protein 1A/1B	HSP71_HUMAN|P08107;HSP71_HUMAN|P08107-2;HSP76_HUMAN|P17066	FELSGIPPAPR*	2.59772e+08	2.10079e+08
135	1.17217	HSPA8	HSC70	Heat shock cognate 71 kDa protein	HSP7C_HUMAN|P11142	FELTGIPPAPR*	1.9292e+08	1.63152e+08
136	1.0966	HSPA9	HSPA9B	Stress-70 protein, mitochondrial	GRP75_HUMAN|P38646	LLGQFTLIGIPPAPR*	255688	202295
137	1.00679	HSPB1	HSP27	Heat shock protein beta-1	HSPB1_HUMAN|P04792	SLLR*GPSWDPFR	211905	153923
138
139	10.5079	AHDC1	AHDC1	AT-hook DNA-binding motif-containing protein 1	AHDC1_HUMAN|Q5TGY3	AGGFGGR*GGGHAAK	25136.9	190569
140	-1.17441	BPTF;BPTF;BPTF	FALZ;FALZ iso2 iso 2;FALZ iso4 iso 4	Nucleosome-remodeling factor subunit BPTF	BPTF_HUMAN|Q12830;BPTF_HUMAN|Q12830-2;BPTF_HUMAN|Q12830-4	VLGIIPSSTGTSQQTFTSFQPR*	1.53718e+06	944347
141	-3.60847	CHD1L;CHD1L;CHD1L	CHD1L;CHD1L iso7 iso 2;CHD1L iso7 iso 3	Chromodomain-helicase-DNA-binding protein 1-like	CHD1L_HUMAN|Q86WJ1;CHD1L_HUMAN|Q86WJ1-2;CHD1L_HUMAN|Q86WJ1-3	AGATSR*GGQAPGFLLR	1.91612e+07	3.8311e+06
142	-2.07828	CHD7;CHD7;CHD7;CHD7	CHD-7;CHD-7 iso 2;CHD-7 iso 3;CHD-7 iso 4	Chromodomain-helicase-DNA-binding protein 7	CHD7_HUMAN|Q9P2D1;CHD7_HUMAN|Q9P2D1-2;CHD7_HUMAN|Q9P2D1-3;CHD7_HUMAN|Q9P2D1-4	HGQSFVDSSSMWGPR*	911852	316552
143	-1.5985	CNBP;CNBP	ZNF9 iso4;ZNF9 iso4	Cellular nucleic acid-binding protein	CNBP_HUMAN|P62633-8;CNBP_HUMAN|P62633-4	DCDLQEDEACYNCGR*GGHIAK	1.29881e+06	586214
144	-1.24593	CNBP;CNBP;CNBP	ZNF9 iso4;ZNF9 iso2;ZNF9 iso4	Cellular nucleic acid-binding protein	CNBP_HUMAN|P62633-8;CNBP_HUMAN|P62633-2;CNBP_HUMAN|P62633-5	SR*GR*GFQFVSSSLPDICYR	2.15549e+06	1.24818e+06
145	2.03847	CNBP;CNBP;CNBP	ZNF9 iso4;ZNF9 iso2;ZNF9 iso4	Cellular nucleic acid-binding protein	CNBP_HUMAN|P62633-8;CNBP_HUMAN|P62633-2;CNBP_HUMAN|P62633-5	GR*GFQFVSS	9.37277e+06	1.37847e+07
146	2.77123	CNBP;CNBP;CNBP;CNBP;CNBP;CNBP	ZNF9 iso4 iso 8;ZNF9;ZNF9 iso2 iso 2;ZNF9 iso4 iso 4;ZNF9 iso4 iso 5;ZNF9 iso4 iso 6	Cellular nucleic acid-binding protein	CNBP_HUMAN|P62633-8;CNBP_HUMAN|P62633;CNBP_HUMAN|P62633-2;CNBP_HUMAN|P62633-4;CNBP_HUMAN|P62633-5;CNBP_HUMAN|P62633-6	R*GFQFVSSSLPDICYR	251519	502884
147	-1.37306	CNBP;CNBP;CNBP;CNBP	ZNF9 iso4 iso 3;ZNF9;ZNF9 iso2 iso 2;ZNF9 iso4 iso 7	Cellular nucleic acid-binding protein	CNBP_HUMAN|P62633-3;CNBP_HUMAN|P62633;CNBP_HUMAN|P62633-2;CNBP_HUMAN|P62633-7	DCDLQEDACYNCGR*GGHIAK	1.95818e+06	1.02893e+06
148	39.3256	CNBP;CNBP;CNBP;CNBP	ZNF9 iso4 iso 3;ZNF9;ZNF9 iso4 iso 4;ZNF9 iso4 iso 6	Cellular nucleic acid-binding protein	CNBP_HUMAN|P62633-3;CNBP_HUMAN|P62633;CNBP_HUMAN|P62633-4;CNBP_HUMAN|P62633-6	R*GGFTSDR	1.12077e+06	3.17992e+07
149	-1.74463	CREBBP;CREBBP	CBP;CBP iso 2	CREB-binding protein	CBP_HUMAN|Q92793;CBP_HUMAN|Q92793-2	SQGQAQVMNGSLGAAGR*GR*	6.4223e+06	2.6559e+06
150	-2.17711	CREBBP;CREBBP	CBP;CBP iso 2	CREB-binding protein	CBP_HUMAN|Q92793;CBP_HUMAN|Q92793-2	SQGQAQVMNGSLGAAGR*	691081	229020
151	-1.84365	CRIP1	CRIP1	Cysteine-rich protein 1	CRIP1_HUMAN|P50238	GFGR*GGAESHTFK	4.71459e+10	1.84497e+10
152	1.88668	FUBP1;FUBP1	FBP1;FBP1 iso2 iso 2	Far upstream element-binding protein 1	FUBP1_HUMAN|Q96AE4;FUBP1_HUMAN|Q96AE4-2	GNPGGPGPGGR*GR*	593690	808132
153	1.23608	FUBP1;FUBP1	FBP1;FBP1 iso2 iso 2	Far upstream element-binding protein 1	FUBP1_HUMAN|Q96AE4;FUBP1_HUMAN|Q96AE4-2	SVQAGNPGGPGPGGR*	7.17153e+06	6.39562e+06
154	-1.04677	FUBP1;FUBP1	FBP1;FBP1 iso2 iso 2	Far upstream element-binding protein 1	FUBP1_HUMAN|Q96AE4;FUBP1_HUMAN|Q96AE4-2	GR*GQGNWNM#GPPGGLQEFNFIVPTGK	451918	311484
155	-5.17073	FUS;FUS	hnRNP P2;hnRNP P2 iso 2	RNA-binding protein FUS	FUS_HUMAN|P35637;FUS_HUMAN|P35637-2	GGR*GR*GGSGGGGGGGGGGYNR*	3.7222e+07	5.19365e+06
156	5.54418	FUS;FUS	hnRNP P2;hnRNP P2 iso 2	RNA-binding protein FUS	FUS_HUMAN|P35637;FUS_HUMAN|P35637-2	GGR*GR*GGSGGGGGGGGGGYNR	3.64517e+06	1.45807e+07
157	2.10213	FUS;FUS	hnRNP P2;hnRNP P2 iso 2	RNA-binding protein FUS	FUS_HUMAN|P35637;FUS_HUMAN|P35637-2	GR*GGSGGGGGGGGGGYNR*	2.26176e+06	3.43028e+06
158	52.8687	FUS;FUS	hnRNP P2;hnRNP P2 iso 2	RNA-binding protein FUS	FUS_HUMAN|P35637;FUS_HUMAN|P35637-2	GR*GGSGGGGGGGGGGYNR	635942	2.42572e+07
159	150.208	FUS;FUS	hnRNP P2;hnRNP P2 iso 2	RNA-binding protein FUS	FUS_HUMAN|P35637;FUS_HUMAN|P35637-2	GGYGGGGSGGGGR*GGFPSGGGGGGGQQ	19315.1	2.09322e+06
160	89.6433	FUS;FUS	hnRNP P2;hnRNP P2 iso 2	RNA-binding protein FUS	FUS_HUMAN|P35637;FUS_HUMAN|P35637-2	GGYDR*GGYR	237968	1.53908e+07
161	2.54301	FUS;FUS	hnRNP P2;hnRNP P2 iso 2	RNA-binding protein FUS	FUS_HUMAN|P35637;FUS_HUMAN|P35637-2	GGGDR*GGFGPGK	1.41933e+07	2.60409e+07
162	–	FUS;FUS	hnRNP P2;hnRNP P2 iso 2	RNA-binding protein FUS	FUS_HUMAN|P35637;FUS_HUMAN|P35637-2	SMSSGGGSGGGYGNQDQSGGGGSGGYGQQDR*GGR*GR*
163	-1.28992	FUS;FUS	hnRNP P2;hnRNP P2 iso 2	RNA-binding protein FUS	FUS_HUMAN|P35637;FUS_HUMAN|P35637-2	QSGGGGSGGYGQQDR*GGR*	1.06195e+06	593970
164	-2.42405	FUS;FUS	hnRNP P2;hnRNP P2 iso 2	RNA-binding protein FUS	FUS_HUMAN|P35637;FUS_HUMAN|P35637-2	QSGGGGSGGYGQQDR*	1.16977e+06	348164
165	3.09646	FUS;FUS	hnRNP P2;hnRNP P2 iso 2	RNA-binding protein FUS	FUS_HUMAN|P35637;FUS_HUMAN|P35637-2	GGSGGGGGGGGGGYNR*	458634	1024608
166	11.5167	FUS;FUS	hnRNP P2;hnRNP P2 iso 2	RNA-binding protein FUS	FUS_HUMAN|P35637;FUS_HUMAN|P35637-2	SSGGYEPR*	1.4449e+06	1.20058e+07
167	314.446	FUS;FUS	hnRNP P2;hnRNP P2 iso 2	RNA-binding protein FUS	FUS_HUMAN|P35637;FUS_HUMAN|P35637-2	GGR*GGMGGSDR	4142.34	939759
168	1179.16	FUS;FUS	hnRNP P2;hnRNP P2 iso 2	RNA-binding protein FUS	FUS_HUMAN|P35637;FUS_HUMAN|P35637-2	GGMGGSDR*GGFN	11173.6	9.50581e+06
169	1.08464	FUS;FUS	hnRNP P2;hnRNP P2 iso 2	RNA-binding protein FUS	FUS_HUMAN|P35637;FUS_HUMAN|P35637-2	ADFNR*GGGN	427092	334221
170	126.038	FUS;FUS	hnRNP P2;hnRNP P2 iso 2	RNA-binding protein FUS	FUS_HUMAN|P35637;FUS_HUMAN|P35637-2	GR*GGPMGR*GGYGGGGSGGGGR	69548.4	6.3243e+06
171	668.21	FUS;FUS	hnRNP P2;hnRNP P2 iso 2	RNA-binding protein FUS	FUS_HUMAN|P35637;FUS_HUMAN|P35637-2	GGR*GGYDR*GGYR*	147487	7.11036e+07
172	1374.61	FUS;FUS	hnRNP P2;hnRNP P2 iso 2	RNA-binding protein FUS	FUS_HUMAN|P35637;FUS_HUMAN|P35637-2	GGR*GGYDR*GGY	23955	23757567
173	-3.24043	HNF1A	HNF1A	Hepatocyte nuclear factor 1-alpha	HNF1A_HUMAN|P20823-4	R*TAGPPQGQAR	79974.4	17806.3
174	45.5272	HNRNPU;HNRNPU	hnRNP U;hnRNP U iso2 iso 2	Heterogeneous nuclear ribonucleoprotein U	HNRPU_HUMAN|Q00839;HNRPU_HUMAN|Q00839-2	R*GNMPQR*GGGGGGSGGIGYPYPR	2.42079e+06	7.95156e+07
175	129.128	HNRNPU;HNRNPU	hnRNP U;hnRNP U iso2 iso 2	Heterogeneous nuclear ribonucleoprotein U	HNRPU_HUMAN|Q00839;HNRPU_HUMAN|Q00839-2	R*GNM#PQRGGGGGGSGGIGYPYPR	808778	75348464
176	52.1878	HNRNPU;HNRNPU	hnRNP U;hnRNP U iso2 iso 2	Heterogeneous nuclear ribonucleoprotein U	HNRPU_HUMAN|Q00839;HNRPU_HUMAN|Q00839-2	GNM#PQR*GGGGGGSGGIGYPYPR	7.79917e+06	2.93658e+08
177	47.0761	HNRNPU;HNRNPU	hnRNP U;hnRNP U iso2 iso 2	Heterogeneous nuclear ribonucleoprotein U	HNRPU_HUMAN|Q00839;HNRPU_HUMAN|Q00839-2	APVFPGR*GSY	1.00938e+06	3.42832e+07
178	162.153	HNRNPU;HNRNPU	hnRNP U;hnRNP U iso2 iso 2	Heterogeneous nuclear ribonucleoprotein U	HNRPU_HUMAN|Q00839;HNRPU_HUMAN|Q00839-2	GNYNQNFR*	62430.2	7.30371e+06
179	-2.20321	HNRNPU;HNRNPU	hnRNP U;hnRNP U iso2 iso 2	Heterogeneous nuclear ribonucleoprotein U	HNRPU_HUMAN|Q00839;HNRPU_HUMAN|Q00839-2	NQFNR*GGGH	3.61392e+06	1.18345e+06
180	219.985	HNRNPU;HNRNPU	hnRNP U;hnRNP U iso2 iso 2	Heterogeneous nuclear ribonucleoprotein U	HNRPU_HUMAN|Q00839;HNRPU_HUMAN|Q00839-2	GR*GGFNMR*GGN	34472.1	5.47124e+06
181	672.628	HNRNPU;HNRNPU	hnRNP U;hnRNP U iso2 iso 2	Heterogeneous nuclear ribonucleoprotein U	HNRPU_HUMAN|Q00839;HNRPU_HUMAN|Q00839-2	GR*GGFNMR	484627	2.35184e+08
182	24.1374	HNRNPU;HNRNPU	hnRNP U;hnRNP U iso2 iso 2	Heterogeneous nuclear ribonucleoprotein U	HNRPU_HUMAN|Q00839;HNRPU_HUMAN|Q00839-2	NMR*GGNFR*	57330.4	998392
183	60.2896	HNRNPU;HNRNPU	hnRNP U;hnRNP U iso2 iso 2	Heterogeneous nuclear ribonucleoprotein U	HNRPU_HUMAN|Q00839;HNRPU_HUMAN|Q00839-2	GGFNMR*GGNF	125176	5.44486e+06
184	11.8906	HNRNPU;HNRNPU	hnRNP U;hnRNP U iso2 iso 2	Heterogeneous nuclear ribonucleoprotein U	HNRPU_HUMAN|Q00839;HNRPU_HUMAN|Q00839-2	R*GGAPGNR*GGYNR*	196590	1.68651e+06
185		HNRNPU;HNRNPU	hnRNP U;hnRNP U iso2 iso 2	Heterogeneous nuclear ribonucleoprotein U	HNRPU_HUMAN|Q00839;HNRPU_HUMAN|Q00839-2	GGNFR*GGAPGNR*GGYNR		559361
186	601.758	HNRNPU;HNRNPU	hnRNP U;hnRNP U iso2 iso 2	Heterogeneous nuclear ribonucleoprotein U	HNRPU_HUMAN|Q00839;HNRPU_HUMAN|Q00839-2	GGNFR*GGAPGNR	160360	6.96214e+07
187	22.4148	HNRNPU;HNRNPU	hnRNP U;hnRNP U iso2 iso 2	Heterogeneous nuclear ribonucleoprotein U	HNRPU_HUMAN|Q00839;HNRPU_HUMAN|Q00839-2	GGAPGNR*GGYNR*	293023	4.73872e+06
188	23.2835	HNRNPU;HNRNPU	hnRNP U;hnRNP U iso2 iso 2	Heterogeneous nuclear ribonucleoprotein U	HNRPU_HUMAN|Q00839;HNRPU_HUMAN|Q00839-2	RGGAPGNR*GGYNR	141882	2.38342e+06
189	13.0607	HNRNPU;HNRNPU	hnRNP U;hnRNP U iso2 iso 2	Heterogeneous nuclear ribonucleoprotein U	HNRPU_HUMAN|Q00839;HNRPU_HUMAN|Q00839-2	GGGGGGSGGIGYPYPR*APVFPGR*GSY	83548.3	787279
190	40.0144	HNRNPU;HNRNPU	hnRNP U;hnRNP U iso2 iso 2	Heterogeneous nuclear ribonucleoprotein U	HNRPU_HUMAN|Q00839;HNRPU_HUMAN|Q00839-2	GSYSNR*GNYN	7842.63	226414
191	199.85	HNRNPU;HNRNPU	hnRNP U;hnRNP U iso2 iso 2	Heterogeneous nuclear ribonucleoprotein U	HNRPU_HUMAN|Q00839;HNRPU_HUMAN|Q00839-2	R*GGMPNR	219797	3.16922e+07
192	139.923	HNRNPU;HNRNPU	hnRNP U;hnRNP U iso2 iso 2	Heterogeneous nuclear ribonucleoprotein U	HNRPU_HUMAN|Q00839;HNRPU_HUMAN|Q00839-2	GGMPNR*GNYNQNFR*	59486.6	6.0053e+06
193	15.9591	HNRNPU;HNRNPU	hnRNP U;hnRNP U iso2 iso 2	Heterogeneous nuclear ribonucleoprotein U	HNRPU_HUMAN|Q00839;HNRPU_HUMAN|Q00839-2	GGMPNR*GNYNQNFR	1.71142e+06	1.97056e+07
194	-1.84229	ILF3;ILF3;ILF3;ILF3;ILF3;ILF3;ILF3	NFAT90;NFAT90 iso2 iso 2;NFAT90 iso 3;NFAT90 iso4 iso 4;NFAT90 iso5 iso 5;NFAT90 iso 6;NFAT90 iso 7	Interleukin enhancer-binding factor 3	ILF3_HUMAN|Q12906;ILF3_HUMAN|Q12906-2;ILF3_HUMAN|Q12906-3;ILF3_HUMAN|Q12906-4;ILF3_HUMAN|Q12906-5;ILF3_HUMAN|Q12906-6;ILF3_HUMAN|Q12906-7	RAPVPVR*GGPK	2.62246e+08	1.02701e+08
195	25.6027	ILF3;ILF3;ILF3;ILF3;ILF3;ILF3;ILF3	NFAT90;NFAT90 iso2 iso 2;NFAT90 iso 3;NFAT90 iso4 iso 4;NFAT90 iso5 iso 5;NFAT90 iso 6;NFAT90 iso 7	Interleukin enhancer-binding factor 3	ILF3_HUMAN|Q12906;ILF3_HUMAN|Q12906-2;ILF3_HUMAN|Q12906-3;ILF3_HUMAN|Q12906-4;ILF3_HUMAN|Q12906-5;ILF3_HUMAN|Q12906-6;ILF3_HUMAN|Q12906-7	PHNPGFGMGGPMHNEVPPPPNLR*GR*	72861.1	1.34588e+06
196	1.05909	IRF3;IRF3;IRF3	IRF3;IRF3 iso 2;IRF3 iso 3	Interferon regulatory factor 3	IRF3_HUMAN|Q14653;IRF3_HUMAN|Q14653-2;IRF3_HUMAN|Q14653-3	ALVEM#AR*VGGASSLENTVD	3.76048e+06	2.87342e+06
197	15.9019	NCL	NCL	Nucleolin	NUCL_HUMAN|P19338	GEGGFGGR*	1.2396e+07	1.42218e+08
198	34.3679	NCL	NCL	Nucleolin	NUCL_HUMAN|P19338	GEGGFGGR*GGGR*	1.28393e+06	3.1836e+07
199	121.169	NCL	NCL	Nucleolin	NUCL_HUMAN|P19338	GGGR*GGFGGR*	1.63722e+06	1.43128e+08
200	232.805	NCL	NCL	Nucleolin	NUCL_HUMAN|P19338	GR*GGFGGR*GGF	657113	1.10372e+08
201	22.4499	NCL	NCL	Nucleolin	NUCL_HUMAN|P19338	GGFGGR*GGFR	4.05584e+06	6.56931e+07
202	26.6466	NCL	NCL	Nucleolin	NUCL_HUMAN|P19338	GGR*GGGGDHKPQGK	140392	2.69905e+06
203	-5.8423	NR3C1;NR3C1;NR3C1;NR3C1;NR3C1;NR3C1;NR3C1;NR3C1;NR3C1	GR;GR iso2 iso 2;GR iso 3;GR iso 6;GR iso 5;GR iso 7;GR iso 8;GR iso 9;GR iso 10	Glucocorticoid receptor	GCR_HUMAN|P04150;GCR_HUMAN|P04150-2;GCR_HUMAN|P04150-3;GCR_HUMAN|P04150-6;GCR_HUMAN|P04150-5;GCR_HUMAN|P04150-7;GCR_HUMAN|P04150-8;GCR_HUMAN|P04150-9;GCR_HUMAN|P04150-10	TLR*GGATVK	674262	83266.5
204	-2.91007	PURB	Pur-beta	Transcriptional activator protein Pur-beta	PURB_HUMAN|Q96QR8	QTVNR*GGGGFGAGPGPGGLQSGQTIALPAQGLIEFR	965510	239374
205	2.70136	SAFB;SAFB;SAFB;SAFB	SAFB1;SAFB1 iso 2;SAFB1 iso 3;SAFB1 iso 4	Scaffold attachment factor B1	SAFB1_HUMAN|Q15424;SAFB1_HUMAN|Q15424-2;SAFB1_HUMAN|Q15424-3;SAFB1_HUMAN|Q15424-4	GHPIPHGGMQGGFGGQSR*	1.1692e+06	2.27875e+06
206	-1.49689	SAFB;SAFB;SAFB;SAFB	SAFB1;SAFB1 iso 2;SAFB1 iso 3;SAFB1 iso 4	Scaffold attachment factor B1	SAFB1_HUMAN|Q15424;SAFB1_HUMAN|Q15424-2;SAFB1_HUMAN|Q15424-3;SAFB1_HUMAN|Q15424-4	SMSGHSGPGHMMNR*	1.60921e+06	775616
207	1.34589	SAFB;SAFB;SAFB;SAFB	SAFB1;SAFB1 iso 2;SAFB1 iso 3;SAFB1 iso 4	Scaffold attachment factor B1	SAFB1_HUMAN|Q15424;SAFB1_HUMAN|Q15424-2;SAFB1_HUMAN|Q15424-3;SAFB1_HUMAN|Q15424-4	GGMSGR*GSFAPGGASR*	4.40811e+06	4.28043e+06
208	-1.15516	SON;SON;SON;SON;SON;SON;SON;SON;SON	SON;SON iso3 iso 3;SON iso 4;SON iso5 iso 5;SON iso 6;SON iso 7;SON iso 9;SON iso 10;SON iso5 iso 2	Protein SON	SON_HUMAN|P18583;SON_HUMAN|P18583-3;SON_HUMAN|P18583-4;SON_HUMAN|P18583-5;SON_HUMAN|P18583-6;SON_HUMAN|P18583-7;SON_HUMAN|P18583-9;SON_HUMAN|P18583-10;SON_HUMAN|P18583-2	SMMSSYTADR*SM#M#SM#AADSYTDSYT	2193.5	1370
209	1.08699	WBP11	WBP11	WW domain-binding protein 11	WBP11_HUMAN|Q9Y2W2	PGLR*GPLPR*	774128	607106
210	1.11353	ZBTB7A	FBI1	Zinc finger and BTB domain-containing protein 7A	ZBT7A_HUMAN|O95365	VHMR*KHTGEKPYLCQQCGAAFAHNYDLKNHM	512121440	411432432
211	1.40357	ZNF253;ZNF253	ZNF253;ZNF253 iso 2	Zinc finger protein 253	ZN253_HUMAN|O75346;ZN253_HUMAN|O75346-2	PENIQNSFQIGMLR*R	232308	235246
212	1.28189	ZNF283	ZNF283	Zinc finger protein 283	ZN283_HUMAN|Q8N7M2	QLSVHQR*FHTGEK	79962724	73954080
213	-28.7469	ZNF451;ZNF451	ZNF451;ZNF451 iso 2	Zinc finger protein 451	ZN451_HUMAN|Q9Y4E5;ZN451_HUMAN|Q9Y4E5-2	R*GGHTWVSGKP	3.32542e+06	83460.5
214	-4.96645	ZNF638;ZNF638;ZNF638	ZNF638;ZNF638 iso 3;ZNF638 iso 5	Zinc finger protein 638	ZN638_HUMAN|Q14966;ZN638_HUMAN|Q14966-3;ZN638_HUMAN|Q14966-5	FKPTQSSLTR*	804835	116919
215	2.24605	ZNF74	ZNF74	Zinc finger protein 74	ZNF74_HUMAN|Q16587-5	SR*GGTLAGHTQERPGH	763086	1.23657e+06
216
217	1.12488	CEP85;CEP85;CEP85	CCDC21;CEP85 iso 3;CEP85 iso 4	Centrosomal protein of 85 kDa	CEP85_HUMAN|Q6P2H3;CEP85_HUMAN|Q6P2H3-3;CEP85_HUMAN|Q6P2H3-4	PNLSLLLGIHSAQHPETQLDLQKPDVIKR*	14245	11561
218	-4.20607	CNN2;CNN2	calponin 2;calponin 2 iso 2	Calponin-2	CNN2_HUMAN|Q99439;CNN2_HUMAN|Q99439-2	CASQSGMTAYGTR*R	1.6422e+06	281692
219	-4.20607	CNN2;CNN2	calponin 2;calponin 2 iso 2	Calponin-2	CNN2_HUMAN|Q99439;CNN2_HUMAN|Q99439-2	CASQSGMTAYGTRR*	1.6422e+06	281692
220	1.28503	FLNB;FLNB;FLNB;FLNB;FLNB;FLNB;FLNB;FLNB;FLNB	FLNB iso 8;FLNB;FLNB iso 2;FLNB iso 3;FLNB iso 7;FLNB iso 4;FLNB iso 5;FLNB iso 6;FLNB iso 9	Filamin-B	FLNB_HUMAN|O75369-8;FLNB_HUMAN|O75369;FLNB_HUMAN|O75369-2;FLNB_HUMAN|O75369-3;FLNB_HUMAN|O75369-7;FLNB_HUMAN|O75369-4;FLNB_HUMAN|O75369-5;FLNB_HUMAN|O75369-6;FLNB_HUMAN|O75369-9	YGR*GLSEGR	1193396	1.10643e+06
221	-1.91255	KRT1	K1	Keratin, type II cytoskeletal 1	K2C1_HUMAN|P04264	GGSGGGGGGSSGGR*GSGGGSSGGSIGGR	67186	25344.9
222	-2.43365	KRT18	K18	Keratin, type I cytoskeletal 18	K1C18_HUMAN|P05783	STSFR*GGM#GSGGLATGIAGGLAGM#GGIQNEK	6.02974e+08	1.78758e+08
223	-1.38635	KRT19	K19	Keratin, type I cytoskeletal 19	K1C19_HUMAN|P08727	QSSATSSFGGLGGGSVR*F	1.30458e+06	678928
224	-1.36328	KRT19	K19	Keratin, type I cytoskeletal 19	K1C19_HUMAN|P08727	GGLGGGSVR*FGPGVAFR*	1.3013e+06	688679
225	-1.22851	KRT19	K19	Keratin, type I cytoskeletal 19	K1C19_HUMAN|P08727	FGPGVAFR*APS	9.60377e+06	5.64012e+06
226	2.3272	KRT19	K19	Keratin, type I cytoskeletal 19	K1C19_HUMAN|P08727	R*APSIHGGSGGR*GVSVSSAR	1.13601e+07	1.9074e+07
227	1.69708	KRT19	K19	Keratin, type I cytoskeletal 19	K1C19_HUMAN|P08727	R*APSIHGGSGGR*GVSVSSAR*	1.33438e+06	1.63382e+06
228	-1.72838	KRT19	K19	Keratin, type I cytoskeletal 19	K1C19_HUMAN|P08727	PSIHGGSGGR*GVSVSSAR	1.70984e+06	713738
229	1.01883	KRT19	K19	Keratin, type I cytoskeletal 19	K1C19_HUMAN|P08727	SIHGGSGGR*GVSVSSAR*	498939	366754
230	1.13001	KRT19	K19	Keratin, type I cytoskeletal 19	K1C19_HUMAN|P08727	GVSVSSAR*FV	3.49187e+06	2.84686e+06
231	-1.31006	KRT19	K19	Keratin, type I cytoskeletal 19	K1C19_HUMAN|P08727	R*QSSATSSFGGLGGGSVR*	1.00035e+07	5.50914e+06
232	-1.08915	KRT7	K7	Keratin, type II cytoskeletal 7	K2C7_HUMAN|P08729	SAAFSGR*GAQVR	55517232	36776038
233	-1.00387	KRT7	K7	Keratin, type II cytoskeletal 7	K2C7_HUMAN|P08729	SAAFSGR*GAQVR*	1.90235e+07	1.36722e+07
234	-2.19719	KRT7	K7	Keratin, type II cytoskeletal 7	K2C7_HUMAN|P08729	PGGLGSSSLYGLGASR*PR*	5.00871e+06	1.64468e+06
235	-1.84012	KRT7	K7	Keratin, type II cytoskeletal 7	K2C7_HUMAN|P08729	PGGLGSSSLYGLGASRPR*	2.25534e+06	884279
236	-3.34104	KRT8;KRT8	K8;K8 iso 2	Keratin, type II cytoskeletal 8	K2C8_HUMAN|P05787;K2C8_HUMAN|P05787-2	VGSSNFR*GGLGGGYGGASGMGGITAVTVNQS	1.27655e+07	2.75665e+06
237	-1.04117	KRT8;KRT8	K8;K8 iso 2	Keratin, type II cytoskeletal 8	K2C8_HUMAN|P05787;K2C8_HUMAN|P05787-2	ISSSSFSR*	2.35392e+06	1.63116e+06
238	-1.91613	NAV1;NAV1;NAV1;NAV1;NAV1;NAV1;NAV1	NAV1;NAV1 iso2 iso 2;NAV1 iso5 iso 3;NAV1 iso5 iso 4;NAV1 iso5 iso 5;NAV1 iso5 iso 6;NAV1 iso5 iso 7	Neuron navigator 1	NAV1_HUMAN|Q8NEY1;NAV1_HUMAN|Q8NEY1-2;NAV1_HUMAN|Q8NEY1-3;NAV1_HUMAN|Q8NEY1-4;NAV1_HUMAN|Q8NEY1-5;NAV1_HUMAN|Q8NEY1-6;NAV1_HUMAN|Q8NEY1-7	SSSMSVTGGR*GGPRPVSSSIDPSLLSTK	4.45995e+06	1.6793e+06
239	-1.91613	NAV1;NAV1;NAV1;NAV1;NAV1;NAV1;NAV1	NAV1;NAV1 iso2 iso 2;NAV1 iso5 iso 3;NAV1 iso5 iso 4;NAV1 iso5 iso 5;NAV1 iso5 iso 6;NAV1 iso5 iso 7	Neuron navigator 1	NAV1_HUMAN|Q8NEY1;NAV1_HUMAN|Q8NEY1-2;NAV1_HUMAN|Q8NEY1-3;NAV1_HUMAN|Q8NEY1-4;NAV1_HUMAN|Q8NEY1-5;NAV1_HUMAN|Q8NEY1-6;NAV1_HUMAN|Q8NEY1-7	SSSMSVTGGRGGPR*PVSSSIDPSLLSTK	4.45995e+06	1.6793e+06
240	-1.09603	NEBL	NEBL	Nebulette	NEBL_HUMAN|O76041-2	GR*GFSIVTDTPELQR	1.33256e+06	877181
241	-1.02064	NEBL;NEBL	NEBL iso 2;NEBL	Nebulette	NEBL_HUMAN|O76041-2;NEBL_HUMAN|O76041	GR*GFTPVVDDPVTER	1.46613e+06	1.03639e+06
242	-1.3567	SVIL;SVIL;SVIL;SVIL	supervillin;supervillin iso2 iso 2;supervillin iso 3;supervillin iso 4	Supervillin	SVIL_HUMAN|O95425;SVIL_HUMAN|O95425-2;SVIL_HUMAN|O95425-3;SVIL_HUMAN|O95425-4	GR*GAANDSTQFTVAGR	999537	531545
243	-1.32529	TAGLN2;TAGLN2;TAGLN3	TAGLN2;TAGLN2 iso 2;TAGLN3	Transgelin-2	TAGL2_HUMAN|P37802;TAGL2_HUMAN|P37802-2;TAGL3_HUMAN|Q9UI15	GASQAGMTGYGMPR*	5.99083e+06	3.26138e+06
244	-1.02357	TUBB2A;TUBB2B	TUBB2A;TUBB2B	Tubulin beta-2A chain	TBB2A_HUMAN|Q13885;TBB2B_HUMAN|Q9BVA1	FWEVISDEHGIDPTGSYHGDSDLQLER*	1.48189e+06	1.04453e+06
245
246	1.45127	VIMP	SELS	Selenoprotein S	SELS_HUMAN|Q9BQE4	M#ERQEESLSAR*PALE	2.69886e+06	2.82588e+06
247
248	-2.74287	BRIX1	BXDC2	Ribosome biogenesis protein BRX1 homolog	BRX1_HUMAN|Q8TDN6	RR*GGFAVQAK	977012	256992
249	2.90754	CPT1B;CPT1B;CPT1B;CPT1B	CPT1B;CPT1B iso 2;CPT1B iso 3;CPT1B iso 4	Carnitine O-palmitoyltransferase 1, muscle isoform	CPT1B_HUMAN|Q92523;CPT1B_HUMAN|Q92523-2;CPT1B_HUMAN|Q92523-3;CPT1B_HUMAN|Q92523-4	LDR*EEIKPVM#ALGIVPMCS	166714	349723
250	-2.1676	DDX42	DDX42	ATP-dependent RNA helicase DDX42	DDX42_HUMAN|Q86XP3	R*GFGFGGFA	1.04244e+06	346973
251	2.74186	DDX60	DDX60	Probable ATP-dependent RNA helicase DDX60	DDX60_HUMAN|Q8IY21	MER*NVLTTF	20322.6	40202.2
252	-2.3943	DHX33	DHX33	Putative ATP-dependent RNA helicase DHX33	DHX33_HUMAN|Q9H6R0	QVVMLLTAGSGGR*	1.38661e+06	417832
253	-2.28999	DHX33	DHX33	Putative ATP-dependent RNA helicase DHX33	DHX33_HUMAN|Q9H6R0	QVVMLLTAGSGGRGGGGGR*	2.8787e+06	906957
254	-1.81793	GSS	GSS	Glutathione synthetase	GSHB_HUMAN|P48637	FGGLASR*	837209	332262
255	-1.13992	HDAC11;HDAC11	HDAC11;HDAC11 iso3 iso 2	Histone deacetylase 11	HDA11_HUMAN|Q96DB2;HDA11_HUMAN|Q96DB2-2	EASEEDLLVVHTR*R*	673166	426062
256	-1.88256	KMT2D;KMT2D	MLL2;MLL4 iso 3	Histone-lysine N-methyltransferase 2D	KMT2D_HUMAN|O14686;KMT2D_HUMAN|O14686-3	PDIADEESR*	392899	150576
257	-3.06945	MICAL3	MICAL3	Protein-methionine sulfoxide oxidase MICAL3	MICA3_HUMAN|Q7RTP6	PEETQAEHNLSSVLDTGAEEDVASSSSESEM#EEEGEEEEEEPR*	2684930	631100
258	-2.24343	PAPD7	POLS	Non-canonical poly(A) RNA polymerase PAPD7	PAPD7_HUMAN|Q5XG87	PGGGR*GGAFFNFADGAPSAPGTANGHPGPR	9.69032e+06	3.11639e+06
259	-1.23305	PARP4	PARP4	Poly [ADP-ribose] polymerase 4	PARP4_HUMAN|Q9UKK3	NLR*LPM#ASALPEALCSQSR	710950	415991
260	1.90791	PLCG2	PLCG2	1-phosphatidylinositol 4,5-bisphosphate phosphodiesterase gamma-2	PLCG2_HUMAN|P16885	VEELFEWFQSIR*	354813	488406
261	-1.82334	REXO1	REXO1	RNA exonuclease 1 homolog	REXO1_HUMAN|Q8N1G1	GQGR*GGGGGGALEYVPK	8.18414e+06	3.23839e+06
262	-1.63818	REXO2	REXO2	Oligoribonuclease, mitochondrial	ORN_HUMAN|Q9Y3B8	LLR*GVGGSHGR	1.97046e+06	867819
263	-1.09759	RPIA	RPIA	Ribose-5-phosphate isomerase	RPIA_HUMAN|P49247	AGGAASGGGGNSWDLPGSHVR*LPGR	2.64351e+06	1.73766e+06
264	-1.09759	RPIA	RPIA	Ribose-5-phosphate isomerase	RPIA_HUMAN|P49247	AGGAASGGGGNSWDLPGSHVRLPGR*	2.64351e+06	1.73766e+06
265	-1.60341	SRXN1	SRXN1	Sulfiredoxin-1	SRXN1_HUMAN|Q9BYN0	AGAGR*GAPEGPGPSGGAQGGSIHSGR	737177	331705
266	-1.49365	TGM6;TGM6	TGM6;TGM5 iso 2	Protein-glutamine gamma-glutamyltransferase 6	TGM3L_HUMAN|O95932;TGM3L_HUMAN|O95932-2	VFAGVLCTVLR*CLGIATR	119492	57718.7
267	-1.84812	TRMT61A	TRMT61A	tRNA (adenine(58)-N(1))-methyltransferase catalytic subunit TRMT61A	TRM61_HUMAN|Q96FX7	VTCGR*GGWVYVL	453036	176859
268	-5.51105	UFL1;UFL1;UFL1	KIAA0776;KIAA0776 iso 2;KIAA0776 iso 3	E3 UFM1-protein ligase 1	UFL1_HUMAN|O94874;UFL1_HUMAN|O94874-2;UFL1_HUMAN|O94874-3	ATEGSGSMR*GGGGGNAR	140702	18420
269	5.63516	ZDHHC3;ZDHHC3	ZDHHC3;ZDHHC3 iso3 iso 2	Palmitoyltransferase ZDHHC3	ZDHC3_HUMAN|Q9NYG2;ZDHC3_HUMAN|Q9NYG2-2	PGPVGTM#WFIR*	2.70312e+06	1.099e+07
270	1.22911	ZDHHC5;ZDHHC5	ZDHHC5;ZDHHC5 iso 2	Palmitoyltransferase ZDHHC5	ZDHC5_HUMAN|Q9C0B5;ZDHC5_HUMAN|Q9C0B5-2	TPLGR*PAV	2.51768e+06	2.23262e+06
271
272	1.79626	ARHGAP21;ARHGAP21	ARHGAP21;ARHGAP21 iso 3	Rho GTPase-activating protein 21	RHG21_HUMAN|Q5T5U3;RHG21_HUMAN|Q5T5U3-3	SGR*GVGSVSQFK	729449	945343
273	-1.42012	ARHGAP23	ARHGAP23	Rho GTPase-activating protein 23	RHG23_HUMAN|Q9P227	GRPDGEGAGR*GGPR	20067468	10195156
274	1.91622	ARHGAP23	ARHGAP23	Rho GTPase-activating protein 23	RHG23_HUMAN|Q9P227	RPDGEGAGRGGPR*	929068	1.28445e+06
275	-1.76929	CDC42EP1;CDC42EP1	Cdc42EP1;Cdc42EP1 iso 2	Cdc42 effector protein 1	BORG5_HUMAN|Q00587;BORG5_HUMAN|Q00587-2	R*GGDVFGDTSFLSNHGGSSGSTHR	6.3e+06	2.56901e+06
276	1.02708	GPSM2	GPSM2	G-protein-signaling modulator 2	GPSM2_HUMAN|P81274	LDISR*ELNDKVGEAR*	18645.6	13816.8
277	1.01126	GTPBP6	GTPBP6	Putative GTP-binding protein 6	GTPB6_HUMAN|O43824	SPGNLEGPWGGGR*	4.99829e+06	3.64678e+06
278	-8.61624	PLEKHG2;PLEKHG2;PLEKHG2	PLEKHG2;PLEKHG2 iso 2;PLEKHG2 iso 3	Pleckstrin homology domain-containing family G member 2	PKHG2_HUMAN|Q9H7P9;PKHG2_HUMAN|Q9H7P9-2;PKHG2_HUMAN|Q9H7P9-3	SAFGELVLEGAFR*GGGGGGPR	85079.7	7124.15
279	-1.47851	RAB5C;RAB5C	Rab5C;Rab5C iso 2	Ras-related protein Rab-5C	RAB5C_HUMAN|P51148;RAB5C_HUMAN|P51148-2	AGR*GGAARPNGPAAGNK	192485	93928.9
280	-12.8951	RGS3;RGS3;RGS3;RGS3;RGS3	RGS3;RGS3 iso4 iso 4;RGS3 iso8 iso 5;RGS3 iso8 iso 6;RGS3 iso8 iso 9	Regulator of G-protein signaling 3	RGS3_HUMAN|P49796;RGS3_HUMAN|P49796-4;RGS3_HUMAN|P49796-5;RGS3_HUMAN|P49796-6;RGS3_HUMAN|P49796-9	R*GGQHTLPALSR	2.46755e+06	138059
281	-7.04318	TBC1D4;TBC1D4;TBC1D4	AS160;AS160 iso3 iso 2;AS160 iso3 iso 3	TBC1 domain family member 4	TBCD4_HUMAN|O60343;TBCD4_HUMAN|O60343-2;TBCD4_HUMAN|O60343-3	SLTSSLENIFSR*	54534.7	5586.36
282
283	1.57449	FN3K	FN3K	Fructosamine-3-kinase	FN3K_HUMAN|Q9H479	EFELAIALMFGGFPRSFFTAYHR*	3.26698e+06	3.71118e+06
284
285	-1.5182	EFNA1;EFNA1	EFNA1;EFNA1 iso 2	Ephrin-A1	EFNA1_HUMAN|P20827;EFNA1_HUMAN|P20827-2	AAM#EQYILYLVEHEEYQLCQPQSKDQVR*	5.02875e+07	2.38978e+07
286
287	-1.19665	OSBPL10;OSBPL10	OSBPL10;OSBPL10 iso 2	Oxysterol-binding protein-related protein 10	OSB10_HUMAN|Q9BXB5;OSB10_HUMAN|Q9BXB5-2	ATSAGSSPSCSLAGR*	675181	407077
288	-4.88587	PLEKHA6	PLEKHA6	Pleckstrin homology domain-containing family A member 6	PKHA6_HUMAN|Q9Y2H5	HR*GGLGPSATYSSNSPASPLSS	662920	97891.3
289
290	-1.98394	MTCH1;MTCH1	MTCH1;MTCH1 iso 2	Mitochondrial carrier homolog 1	MTCH1_HUMAN|Q9NZJ7;MTCH1_HUMAN|Q9NZJ7-2	AGAGAGAGAR*GGAAAGVEAR	1.71315e+07	6.23003e+06
291	-4.60055	MTCH1;RRP36;MTCH1;RRP36	MTCH1;C6orf153;MTCH1 iso 2;C6orf153 iso 2	Mitochondrial carrier homolog 1	MTCH1_HUMAN|Q9NZJ7;RRP36_HUMAN|Q96EU6;MTCH1_HUMAN|Q9NZJ7-2;RRP36_HUMAN|Q96EU6-2	AGAGAGAGAR*	3.23733e+06	507694
292	-1.50629	OXR1	OXR1 iso2	Oxidation resistance protein 1	OXR1_HUMAN|Q8N573-2	LLR*GTANR	372747	178538
293
294	1.24882	KIF26B;KIF26B	KIF26B;KIF26B iso 2	Kinesin-like protein KIF26B	KI26B_HUMAN|Q2KJY2;KI26B_HUMAN|Q2KJY2-2	TSENSSSVGGR*CR*	3.37158e+07	3.03778e+07
295	-2.68341	KIF5B	KIF5B	Kinesin-1 heavy chain	KINH_HUMAN|P33176	GGGAFVQNSQPVAVR*GGGGK	2.92567e+06	786617
296	-1.49825	MYO19;MYO19;MYO19	MYO19;MYO19 iso 3;MYO19 iso4 iso 4	Unconventional myosin-XIX	MYO19_HUMAN|Q96H55;MYO19_HUMAN|Q96H55-3;MYO19_HUMAN|Q96H55-4	R*DCLAKLIYARLFDWLVSVINSS	2.12847e+06	1.02497e+06
297
298	1.28209	INPP5D;INPP5D;INPP5D	SHIP;SHIP iso 2;SHIP iso 3	Phosphatidylinositol 3,4,5-trisphosphate 5-phosphatase 1	SHIP1_HUMAN|Q92835;SHIP1_HUMAN|Q92835-2;SHIP1_HUMAN|Q92835-3	AQEADRGEGPGKQVPAPRLR*SFTCSSSA	2.42741e+07	2.24537e+07
299	-1.51819	PPP1R10	PPP1R10	Serine/threonine-protein phosphatase 1 regulatory subunit 10	PP1RA_HUMAN|Q96QC0	GGPMR*GGPGPGPGPYHR	1.07539e+07	5.1105e+06
300	-1.17014	PPP1R10	PPP1R10	Serine/threonine-protein phosphatase 1 regulatory subunit 10	PP1RA_HUMAN|Q96QC0	GGPMR*GGPGPGPGPYHR*	2711975	1.67214e+06
301	-4.32419	PPP1R10	PPP1R10	Serine/threonine-protein phosphatase 1 regulatory subunit 10	PP1RA_HUMAN|Q96QC0	GGPGPGPGPYHR*	212691	35486.9
302
303	1.12941	ADAM11;ADAM11	ADAM11;ADAM11 iso2 iso 2	Disintegrin and metalloproteinase domain-containing protein 11	ADA11_HUMAN|O75078;ADA11_HUMAN|O75078-2	NCCKKCTLTHDAMCSDGLCCR*	2.53557e+06	2.0661e+06
304	1.05504	ADAM9	ADAM9	Disintegrin and metalloproteinase domain-containing protein 9	ADAM9_HUMAN|Q13443	EVPIYANR*FAVPTYAAK	2.21931e+06	1.68932e+06
305	1.26143	CASP1;CASP1;CASP1;CASP1;CASP1	Casp1;Casp1 iso 2;Casp1 iso 3;Casp1 iso 4;Casp1 iso 5	Caspase-1	CASP1_HUMAN|P29466;CASP1_HUMAN|P29466-2;CASP1_HUMAN|P29466-3;CASP1_HUMAN|P29466-4;CASP1_HUMAN|P29466-5	EHM#QEYACSCDVEEIFR*	4.0023e+06	3.64249e+06
306	-1.41049	RNPEPL1	RNPEPL1	Arginyl aminopeptidase-like 1	RNPL1_HUMAN|Q9HAU8	RITTETYGAAFTCLETAFR*L	396814	202975
307
308	-1.64231	BRSK1;BRSK1	BRSK1;BRSK1 iso2 iso 2	Serine/threonine-protein kinase BRSK1	BRSK1_HUMAN|Q8TDC3;BRSK1_HUMAN|Q8TDC3-2	GGGAGEQPPPPSAR*	404733	177803
309	1.16207	CAMK1D	CaMK1-delta	Calcium/calmodulin-dependent protein kinase type 1D	KCC1D_HUMAN|Q8IU85	SSSGVSGVGAER*	6.00124e+06	5.03149e+06
310	-1.18425	CDK12;CDK12	CDK12;CDK12 iso2 iso 2	Cyclin-dependent kinase 12	CDK12_HUMAN|Q9NYV4;CDK12_HUMAN|Q9NYV4-2	TFSGSLSHLGESSSYQGTGSVQFPGDQDLR*FAR	742414	452301
311	-1.18425	CDK12;CDK12	CDK12;CDK12 iso2 iso 2	Cyclin-dependent kinase 12	CDK12_HUMAN|Q9NYV4;CDK12_HUMAN|Q9NYV4-2	TFSGSLSHLGESSSYQGTGSVQFPGDQDLRFAR*	742414	452301
312	3.50418	CDK9	CDK9 iso2	Cyclin-dependent kinase 9	CDK9_HUMAN|P50750-2	GR*GGAWSAAAAGPGAGAAAAATGGGGGALEAAM#AK	958728	2423854
313	-2.70624	PAK4;PAK4	PAK4;PAK4 iso 4	Serine/threonine-protein kinase PAK 4	PAK4_HUMAN|O96013;PAK4_HUMAN|O96013-4	QENGMPEEPATTAR*	502658	134008
314	1.35255	TTBK1	TTBK1	Tau-tubulin kinase 1	TTBK1_HUMAN|Q5TCY1	GLGPGR*AQAGAR*	13363.6	13040.6
315
316	-1.7278	TRIM24;TRIM24	TRIM24;TRIM24 iso 2	Transcription intermediary factor 1-alpha	TIF1A_HUMAN|O15164;TIF1A_HUMAN|O15164-2	FPTQISLAQLR*	282712	118053
317	1.06224	TRIM33;TRIM33	TIF1G;TIF1G iso2 iso 2	E3 ubiquitin-protein ligase TRIM33	TRI33_HUMAN|Q9UPN9;TRI33_HUMAN|Q9UPN9-2	TPGQINLAQLR*L	155478	119157
318	-1.68386	TRIM33;TRIM33	TIF1G;TIF1G iso2 iso 2	E3 ubiquitin-protein ligase TRIM33	TRI33_HUMAN|Q9UPN9;TRI33_HUMAN|Q9UPN9-2	HQQLQQMR*	514058	220257
319
320	-1.10522	CPSF7;CPSF7;CPSF7	CPSF7;CPSF7 iso 2;CPSF7 iso 3	Cleavage and polyadenylation specificity factor subunit 7	CPSF7_HUMAN|Q8N684;CPSF7_HUMAN|Q8N684-2;CPSF7_HUMAN|Q8N684-3	VDKPPSVLPYFNR*PPSAL	4547248	2968416
321	-2.04499	CSTF2;CSTF2	CSTF2;CSTF2 iso 2	Cleavage stimulation factor subunit 2	CSTF2_HUMAN|P33240;CSTF2_HUMAN|P33240-2	GPPLDGR*GGR	2.34128e+06	826014
322	1.07734	DAZAP1	DAZAP1	DAZ-associated protein 1	DAZP1_HUMAN|Q96EP5	GGPSVPGSGGPPAGGSGFGR*	2.00015e+06	1.55467e+06
323	-1.63231	DAZAP1;DAZAP1	DAZAP1;DAZAP1 iso 2	DAZ-associated protein 1	DAZP1_HUMAN|Q96EP5;DAZP1_HUMAN|Q96EP5-2	PAGQAIGGYGPPPAGR*	2.11139e+06	933236
324	-1.43612	DDX17	DDX17	Probable ATP-dependent RNA helicase DDX17	DDX17_HUMAN|Q92841	ESAAPAAAPTAEAPPPSVVTRPEPQALPSPAIRAPLPDLYPFGTM#R*	528459	265488
325	-1.73447	DDX17;DDX17;DDX17;DDX17	DDX17;DDX17 iso3 iso 1;DDX17 iso3 iso 2;DDX17 iso3 iso 3	Probable ATP-dependent RNA helicase DDX17	DDX17_HUMAN|Q92841;DDX17_HUMAN|Q92841-1;DDX17_HUMAN|Q92841-2;DDX17_HUMAN|Q92841-3	GGFGAR*GGGGLPPK	7.61347e+07	3.16696e+07
326	-4.64126	DDX17;DDX17;DDX17;DDX17	DDX17;DDX17 iso3 iso 1;DDX17 iso3 iso 2;DDX17 iso3 iso 3	Probable ATP-dependent RNA helicase DDX17	DDX17_HUMAN|Q92841;DDX17_HUMAN|Q92841-1;DDX17_HUMAN|Q92841-2;DDX17_HUMAN|Q92841-3	MR*GGGFGDR	2.20761e+07	3.43171e+06
327	2.16592	DDX43;DDX43	DDX43;DDX43 iso 2	Probable ATP-dependent RNA helicase DDX43	DDX43_HUMAN|Q9NXZ2;DDX43_HUMAN|Q9NXZ2-2	TGPEGYSVGR*	1.499e+06	2.34243e+06
328	-1.46834	DDX43;DDX43	DDX43;DDX43 iso 2	Probable ATP-dependent RNA helicase DDX43	DDX43_HUMAN|Q9NXZ2;DDX43_HUMAN|Q9NXZ2-2	SHFVGAVIGR*GGSK	9.65908e+06	4.74607e+06
329	-8.1848	DDX5;DDX5	DDX5;DDX5 iso 2	Probable ATP-dependent RNA helicase DDX5	DDX5_HUMAN|P17844;DDX5_HUMAN|P17844-2	R*GGFNTFR	3.58365e+08	3.15895e+07
330	10.2654	DHX9;DHX9	DDX9;DDX9 iso 2	ATP-dependent RNA helicase A	DHX9_HUMAN|Q08211;DHX9_HUMAN|Q08211-2	R*GGSSYSGGGYGGGYSSGGYGSGGYGGSANSFR*AGYGAGVGGGYR*	327648	2.42666e+06
331	135.708	DHX9;DHX9	DDX9;DDX9 iso 2	ATP-dependent RNA helicase A	DHX9_HUMAN|Q08211;DHX9_HUMAN|Q08211-2	R*GGSSYSGGGYGGGYSSGGYGSGGYGGSANSFR*	146719	1.43653e+07
332	62.274	DHX9;DHX9	DDX9;DDX9 iso 2	ATP-dependent RNA helicase A	DHX9_HUMAN|Q08211;DHX9_HUMAN|Q08211-2	R*GGSSYSGGGYGGGYSSGGYGSGGYGGSANSFR	3.86922e+06	1.73842e+08
333	54.1223	DHX9;DHX9	DDX9;DDX9 iso 2	ATP-dependent RNA helicase A	DHX9_HUMAN|Q08211;DHX9_HUMAN|Q08211-2	R*AGYGAGVGGGYR*	52685.5	2057275
334	12.0558	DHX9;DHX9	DDX9;DDX9 iso 2	ATP-dependent RNA helicase A	DHX9_HUMAN|Q08211;DHX9_HUMAN|Q08211-2	GGSSYSGGGYGGGYSSGGYGSGGYGGSANSFR*	196320	1.7076e+06
335	8.29448	DHX9;DHX9	DDX9;DDX9 iso 2	ATP-dependent RNA helicase A	DHX9_HUMAN|Q08211;DHX9_HUMAN|Q08211-2	AGYGAGVGGGYR*GVSR*GGFR*	1.4145e+06	8.4648e+06
336	9.85767	DHX9;DHX9	DDX9;DDX9 iso 2	ATP-dependent RNA helicase A	DHX9_HUMAN|Q08211;DHX9_HUMAN|Q08211-2	AGYGAGVGGGYR*GV	700499	4.98204e+06
337	16.6596	DHX9;DHX9	DDX9;DDX9 iso 2	ATP-dependent RNA helicase A	DHX9_HUMAN|Q08211;DHX9_HUMAN|Q08211-2	GGFR*GNSGGDYR*GPSGGY	106798	1.28367e+06
338	1.21762	DHX9;DHX9	DDX9;DDX9 iso 2	ATP-dependent RNA helicase A	DHX9_HUMAN|Q08211;DHX9_HUMAN|Q08211-2	R*GSGGFQR*	2.19426e+06	1.92764e+06
339	6.7191	DHX9;DHX9	DDX9;DDX9 iso 2	ATP-dependent RNA helicase A	DHX9_HUMAN|Q08211;DHX9_HUMAN|Q08211-2	GPSGGYR*GSGGF	845456	4.09852e+06
340	16.4655	DHX9;DHX9	DDX9;DDX9 iso 2	ATP-dependent RNA helicase A	DHX9_HUMAN|Q08211;DHX9_HUMAN|Q08211-2	YGTGYFGQGR*GGGGY	738392	8.77176e+06
341	4.03988	DHX9;DHX9	DDX9;DDX9 iso 2	ATP-dependent RNA helicase A	DHX9_HUMAN|Q08211;DHX9_HUMAN|Q08211-2	SGGDYR*GPSGGYR	1.79315e+06	5.22649e+06
342	54.5067	DHX9;DHX9	DDX9;DDX9 iso 2	ATP-dependent RNA helicase A	DHX9_HUMAN|Q08211;DHX9_HUMAN|Q08211-2	GSGGFQR*GGGR*GAYGTGYFGQGR*GGGGY	143427	5.64036e+06
343	27.8829	DHX9;DHX9	DDX9;DDX9 iso 2	ATP-dependent RNA helicase A	DHX9_HUMAN|Q08211;DHX9_HUMAN|Q08211-2	GPSGGYRGSGGFQR*	245664	4.94203e+06
344	152.596	DHX9;DHX9	DDX9;DDX9 iso 2	ATP-dependent RNA helicase A	DHX9_HUMAN|Q08211;DHX9_HUMAN|Q08211-2	GGGR*GAYGTGYFGQGR*GGGGY	2.70957e+06	2.9831e+08
345	10.5206	DHX9;DHX9	DDX9;DDX9 iso 2	ATP-dependent RNA helicase A	DHX9_HUMAN|Q08211;DHX9_HUMAN|Q08211-2	GGGR*GAYGTGYFGQGR	259431	1.96918e+06
346	125.759	DHX9;DHX9;POFUT2	DDX9;DDX9 iso 2;POFUT2	ATP-dependent RNA helicase A	DHX9_HUMAN|Q08211;DHX9_HUMAN|Q08211-2;OFUT2_HUMAN|Q9Y2G5-1	GSGGFQR*	180696	1.6395e+07
347	1.04662	ELAVL1;ELAVL1	HuR;HuR iso 2	ELAV-like protein 1	ELAV1_HUMAN|Q15717;ELAV1_HUMAN|Q15717-2	R*FGGPVHHQAQR*	570912	431106
348	568.399	EWSR1;EWSR1	EWS iso4;EWS iso4	RNA-binding protein EWS	EWS_HUMAN|Q01844-3;EWS_HUMAN|Q01844-5	GGGR*GGMGAGER	38681.2	1.58627e+07
349	947.319	EWSR1;EWSR1	EWS;EWS iso4 iso 6	RNA-binding protein EWS	EWS_HUMAN|Q01844;EWS_HUMAN|Q01844-6	GGR*GGGR*GGMGSAGER	1687.93	1.15365e+06
350	455.775	EWSR1;EWSR1	EWS;EWS iso4 iso 6	RNA-binding protein EWS	EWS_HUMAN|Q01844;EWS_HUMAN|Q01844-6	GGGR*GGMGSAGER	44575.5	14657897
351	-3.36151	EWSR1;EWSR1;EWSR1;EWSR1;EWSR1	EWS;EWS iso4 iso 2;EWS iso4 iso 3;EWS iso4 iso 5;EWS iso4 iso 6	RNA-binding protein EWS	EWS_HUMAN|Q01844;EWS_HUMAN|Q01844-2;EWS_HUMAN|Q01844-3;EWS_HUMAN|Q01844-5;EWS_HUMAN|Q01844-6	GMPPPLR*GGPGGPGGPGGPMGR	9.22629e+06	1.98024e+06
352	2.18016	EWSR1;EWSR1;EWSR1;EWSR1;EWSR1	EWS;EWS iso4 iso 2;EWS iso4 iso 3;EWS iso4 iso 5;EWS iso4 iso 6	RNA-binding protein EWS	EWS_HUMAN|Q01844;EWS_HUMAN|Q01844-2;EWS_HUMAN|Q01844-3;EWS_HUMAN|Q01844-5;EWS_HUMAN|Q01844-6	GGPGGPGGPGGPMGR*	719844	1.13227e+06
353	3.54081	EWSR1;EWSR1;EWSR1;EWSR1;EWSR1	EWS;EWS iso4 iso 2;EWS iso4 iso 3;EWS iso4 iso 5;EWS iso4 iso 6	RNA-binding protein EWS	EWS_HUMAN|Q01844;EWS_HUMAN|Q01844-2;EWS_HUMAN|Q01844-3;EWS_HUMAN|Q01844-5;EWS_HUMAN|Q01844-6	MGGR*GGDR*GGFPPR	3.279e+06	8.37662e+06
354	88.0252	EWSR1;EWSR1;EWSR1;EWSR1;EWSR1	EWS;EWS iso4 iso 2;EWS iso4 iso 3;EWS iso4 iso 5;EWS iso4 iso 6	RNA-binding protein EWS	EWS_HUMAN|Q01844;EWS_HUMAN|Q01844-2;EWS_HUMAN|Q01844-3;EWS_HUMAN|Q01844-5;EWS_HUMAN|Q01844-6	GGDR*GGFPPR*GPR*	179635	1.14083e+07
355	13.9173	EWSR1;EWSR1;EWSR1;EWSR1;EWSR1	EWS;EWS iso4 iso 2;EWS iso4 iso 3;EWS iso4 iso 5;EWS iso4 iso 6	RNA-binding protein EWS	EWS_HUMAN|Q01844;EWS_HUMAN|Q01844-2;EWS_HUMAN|Q01844-3;EWS_HUMAN|Q01844-5;EWS_HUMAN|Q01844-6	GGDR*GGFPPR*GPR	2.00082e+06	2.00903e+07
356	13.9173	EWSR1;EWSR1;EWSR1;EWSR1;EWSR1	EWS;EWS iso4 iso 2;EWS iso4 iso 3;EWS iso4 iso 5;EWS iso4 iso 6	RNA-binding protein EWS	EWS_HUMAN|Q01844;EWS_HUMAN|Q01844-2;EWS_HUMAN|Q01844-3;EWS_HUMAN|Q01844-5;EWS_HUMAN|Q01844-6	GGDR*GGFPPRGPR*	2.00082e+06	2.00903e+07
357	5.62631	EWSR1;EWSR1;EWSR1;EWSR1;EWSR1	EWS;EWS iso4 iso 2;EWS iso4 iso 3;EWS iso4 iso 5;EWS iso4 iso 6	RNA-binding protein EWS	EWS_HUMAN|Q01844;EWS_HUMAN|Q01844-2;EWS_HUMAN|Q01844-3;EWS_HUMAN|Q01844-5;EWS_HUMAN|Q01844-6	GPR*GSR*GNPSGGGNVQHR	64257	260837
358	52.1454	EWSR1;EWSR1;EWSR1;EWSR1;EWSR1	EWS;EWS iso4 iso 2;EWS iso4 iso 3;EWS iso4 iso 5;EWS iso4 iso 6	RNA-binding protein EWS	EWS_HUMAN|Q01844;EWS_HUMAN|Q01844-2;EWS_HUMAN|Q01844-3;EWS_HUMAN|Q01844-5;EWS_HUMAN|Q01844-6	APKPEGFLPPPFPPPGGDR*GR*	339340	1.27666e+07
359	34.4253	EWSR1;EWSR1;EWSR1;EWSR1;EWSR1	EWS;EWS iso4 iso 2;EWS iso4 iso 3;EWS iso4 iso 5;EWS iso4 iso 6	RNA-binding protein EWS	EWS_HUMAN|Q01844;EWS_HUMAN|Q01844-2;EWS_HUMAN|Q01844-3;EWS_HUMAN|Q01844-5;EWS_HUMAN|Q01844-6	APKPEGFLPPPFPPPGGDR*	68229.6	1.69463e+06
360	332.985	EWSR1;EWSR1;EWSR1;EWSR1;EWSR1	EWS;EWS iso4 iso 2;EWS iso4 iso 3;EWS iso4 iso 5;EWS iso4 iso 6	RNA-binding protein EWS	EWS_HUMAN|Q01844;EWS_HUMAN|Q01844-2;EWS_HUMAN|Q01844-3;EWS_HUMAN|Q01844-5;EWS_HUMAN|Q01844-6	GR*GGPGGMR*GGR	137970	33146219
361	245.929	EWSR1;EWSR1;EWSR1;EWSR1;EWSR1	EWS;EWS iso4 iso 2;EWS iso4 iso 3;EWS iso4 iso 5;EWS iso4 iso 6	RNA-binding protein EWS	EWS_HUMAN|Q01844;EWS_HUMAN|Q01844-2;EWS_HUMAN|Q01844-3;EWS_HUMAN|Q01844-5;EWS_HUMAN|Q01844-6	GR*GGPGGMR	320860	5.69311e+07
362	232.293	EWSR1;EWSR1;EWSR1;EWSR1;EWSR1	EWS;EWS iso4 iso 2;EWS iso4 iso 3;EWS iso4 iso 5;EWS iso4 iso 6	RNA-binding protein EWS	EWS_HUMAN|Q01844;EWS_HUMAN|Q01844-2;EWS_HUMAN|Q01844-3;EWS_HUMAN|Q01844-5;EWS_HUMAN|Q01844-6	GGR*GGLMDR*GGPGGMFR	10110.8	1.69451e+06
363	560.523	EWSR1;EWSR1;EWSR1;EWSR1;EWSR1	EWS;EWS iso4 iso 2;EWS iso4 iso 3;EWS iso4 iso 5;EWS iso4 iso 6	RNA-binding protein EWS	EWS_HUMAN|Q01844;EWS_HUMAN|Q01844-2;EWS_HUMAN|Q01844-3;EWS_HUMAN|Q01844-5;EWS_HUMAN|Q01844-6	GGR*GGLMDR	46134.9	1.86572e+07
364	2.70873	EWSR1;EWSR1;EWSR1;EWSR1;EWSR1	EWS;EWS iso4 iso 2;EWS iso4 iso 3;EWS iso4 iso 5;EWS iso4 iso 6	RNA-binding protein EWS	EWS_HUMAN|Q01844;EWS_HUMAN|Q01844-2;EWS_HUMAN|Q01844-3;EWS_HUMAN|Q01844-5;EWS_HUMAN|Q01844-6	R*GGPGGMFR*GGR*	3.28514e+06	6.42015e+06
365	200.262	EWSR1;EWSR1;EWSR1;EWSR1;EWSR1	EWS;EWS iso4 iso 2;EWS iso4 iso 3;EWS iso4 iso 5;EWS iso4 iso 6	RNA-binding protein EWS	EWS_HUMAN|Q01844;EWS_HUMAN|Q01844-2;EWS_HUMAN|Q01844-3;EWS_HUMAN|Q01844-5;EWS_HUMAN|Q01844-6	R*GGPGGMFR*	30072.6	4.34505e+06
366	362.837	EWSR1;EWSR1;EWSR1;EWSR1;EWSR1	EWS;EWS iso4 iso 2;EWS iso4 iso 3;EWS iso4 iso 5;EWS iso4 iso 6	RNA-binding protein EWS	EWS_HUMAN|Q01844;EWS_HUMAN|Q01844-2;EWS_HUMAN|Q01844-3;EWS_HUMAN|Q01844-5;EWS_HUMAN|Q01844-6	GGLM#DR*GGPGGMFR	14631.6	3.83026e+06
367	181.601	EWSR1;EWSR1;EWSR1;EWSR1;EWSR1	EWS;EWS iso4 iso 2;EWS iso4 iso 3;EWS iso4 iso 5;EWS iso4 iso 6	RNA-binding protein EWS	EWS_HUMAN|Q01844;EWS_HUMAN|Q01844-2;EWS_HUMAN|Q01844-3;EWS_HUMAN|Q01844-5;EWS_HUMAN|Q01844-6	GGPGGMFR*	100162	1.31234e+07
368	136.566	EWSR1;EWSR1;EWSR1;EWSR1;EWSR1	EWS;EWS iso4 iso 2;EWS iso4 iso 3;EWS iso4 iso 5;EWS iso4 iso 6	RNA-binding protein EWS	EWS_HUMAN|Q01844;EWS_HUMAN|Q01844-2;EWS_HUMAN|Q01844-3;EWS_HUMAN|Q01844-5;EWS_HUMAN|Q01844-6	DR*GGFGGGR*	18709	1843394
369	4.64777	EWSR1;EWSR1;EWSR1;EWSR1;EWSR1	EWS;EWS iso4 iso 2;EWS iso4 iso 3;EWS iso4 iso 5;EWS iso4 iso 6	RNA-binding protein EWS	EWS_HUMAN|Q01844;EWS_HUMAN|Q01844-2;EWS_HUMAN|Q01844-3;EWS_HUMAN|Q01844-5;EWS_HUMAN|Q01844-6	R*GGPGGPPGPLMEQMGGR	3.97563e+07	1.33314e+08
370	1.43102	EWSR1;EWSR1;EWSR1;EWSR1;EWSR1	EWS;EWS iso4 iso 2;EWS iso4 iso 3;EWS iso4 iso 5;EWS iso4 iso 6	RNA-binding protein EWS	EWS_HUMAN|Q01844;EWS_HUMAN|Q01844-2;EWS_HUMAN|Q01844-3;EWS_HUMAN|Q01844-5;EWS_HUMAN|Q01844-6	KPPMNSMR*GGLPPR	3.01982e+07	3.11782e+07
371	6.05558	EWSR1;EWSR1;EWSR1;EWSR1;EWSR1	EWS;EWS iso4 iso 2;EWS iso4 iso 3;EWS iso4 iso 5;EWS iso4 iso 6	RNA-binding protein EWS	EWS_HUMAN|Q01844;EWS_HUMAN|Q01844-2;EWS_HUMAN|Q01844-3;EWS_HUMAN|Q01844-5;EWS_HUMAN|Q01844-6	GSR*GNPSGGGNVQHR	71394.8	311923
372	99.9699	EWSR1;EWSR1;EWSR1;EWSR1;EWSR1;FBL	EWS;EWS iso4 iso 2;EWS iso4 iso 3;EWS iso4 iso 5;EWS iso4 iso 6;FBL	RNA-binding protein EWS	EWS_HUMAN|Q01844;EWS_HUMAN|Q01844-2;EWS_HUMAN|Q01844-3;EWS_HUMAN|Q01844-5;EWS_HUMAN|Q01844-6;FBRL_HUMAN|P22087	R*GGFGGGR*	930488	6.71128e+07
373	102.279	EWSR1;FUS;FUS;EWSR1;EWSR1;EWSR1;EWSR1	EWS;hnRNP P2;hnRNP P2 iso 2;EWS iso4 iso 2;EWS iso4 iso 3;EWS iso4 iso 5;EWS iso4 iso 6	RNA-binding protein EWS	EWS_HUMAN|Q01844;FUS_HUMAN|P35637;FUS_HUMAN|P35637-2;EWS_HUMAN|Q01844-2;EWS_HUMAN|Q01844-3;EWS_HUMAN|Q01844-5;EWS_HUMAN|Q01844-6	R*GGDR*GGFR	37505	2.76759e+06
374	-1.53186	FAM120A;FAM120A	FAM120A;FAM120A iso 6	Constitutive coactivator of PPAR-gamma-like protein 1	F120A_HUMAN|Q9NZB2;F120A_HUMAN|Q9NZB2-6	GR*GFAGVCGFGGPYGETVATGPYR	3.66263e+06	1.72504e+06
375	-1.13902	FAM120A;FAM120A;FAM120A	FAM120A;FAM120A iso 6;FAM120A iso 4	Constitutive coactivator of PPAR-gamma-like protein 1	F120A_HUMAN|Q9NZB2;F120A_HUMAN|Q9NZB2-6;F120A_HUMAN|Q9NZB2-4	HFGPVPPSQGR*	2.30081e+06	1.45738e+06
376	1.35416	FAM120A;FAM120A;FAM120A	FAM120A;FAM120A iso 6;FAM120A iso 4	Constitutive coactivator of PPAR-gamma-like protein 1	F120A_HUMAN|Q9NZB2;F120A_HUMAN|Q9NZB2-6;F120A_HUMAN|Q9NZB2-4	GPFPLQVVSVGGPAR*	717429	700928
377	-1.62538	FAM120A;FAM120A;FAM120A	FAM120A;FAM120A iso 6;FAM120A iso 4	Constitutive coactivator of PPAR-gamma-like protein 1	F120A_HUMAN|Q9NZB2;F120A_HUMAN|Q9NZB2-6;F120A_HUMAN|Q9NZB2-4	QSHTLPFPPPPALPFYPASAYPR*	225233	99977.4
378	23.9211	FAM120A;FAM120A;FAM120A	FAM120A;FAM120A iso 6;FAM120A iso 4	Constitutive coactivator of PPAR-gamma-like protein 1	F120A_HUMAN|Q9NZB2;F120A_HUMAN|Q9NZB2-6;F120A_HUMAN|Q9NZB2-4	GR*GGR*GPFPLQVVSVGGPAR	392046	6.76616e+06
379	2.47148	FAM120A;FAM120A;FAM120A	FAM120A;FAM120A iso 6;FAM120A iso 4	Constitutive coactivator of PPAR-gamma-like protein 1	F120A_HUMAN|Q9NZB2;F120A_HUMAN|Q9NZB2-6;F120A_HUMAN|Q9NZB2-4	GGR*GPFPLQVV	323840	577447
380	-2.81115	FAM120A;FAM120A;FAM120A	FAM120A;FAM120A iso 6;FAM120A iso 4	Constitutive coactivator of PPAR-gamma-like protein 1	F120A_HUMAN|Q9NZB2;F120A_HUMAN|Q9NZB2-6;F120A_HUMAN|Q9NZB2-4	PR*GVISTPVIR	1.4446e+06	370757
381	193.455	FBL	FBL	rRNA 2'-O-methyltransferase fibrillarin	FBRL_HUMAN|P22087	GGGFGGR*GGFGDR	922312	1.28731e+08
382	82.1936	FBL	FBL	rRNA 2'-O-methyltransferase fibrillarin	FBRL_HUMAN|P22087	GGGFGGR*GGFGDR*GGR	748129	4.43649e+07
383	121.169	FBL	FBL	rRNA 2'-O-methyltransferase fibrillarin	FBRL_HUMAN|P22087	GGR*GGFGGGR*	1.63722e+06	1.43128e+08
384	102.648	FBL	FBL	rRNA 2'-O-methyltransferase fibrillarin	FBRL_HUMAN|P22087	GR*GR*GGGGGGGGGGGGGR*GGGGFHSGGNR	4278.05	316827
385	169.821	FBL	FBL	rRNA 2'-O-methyltransferase fibrillarin	FBRL_HUMAN|P22087	R*GGGGGGGGGGGGGR*GGGGFHSGGNR	20493.1	2.51087e+06
386	194.481	FBL	FBL	rRNA 2'-O-methyltransferase fibrillarin	FBRL_HUMAN|P22087	GR*GGGGGGGGGGGGGR*GGGGFHSGGNR*	152820	2.14428e+07
387	178.913	FBL	FBL	rRNA 2'-O-methyltransferase fibrillarin	FBRL_HUMAN|P22087	GGGGGGGGGGGGGR*GGGGFHSGGNR	3776.47	487476
388	17.2646	FBL	FBL	rRNA 2'-O-methyltransferase fibrillarin	FBRL_HUMAN|P22087	GGGGGGGGGGGGGR*GGGGFHSGGNR*G	6060.09	75485.1
389	11.7691	FBL	FBL	rRNA 2'-O-methyltransferase fibrillarin	FBRL_HUMAN|P22087	GGGGFHSGGNR*	12349.4	104861
390	6.91925	FBL	FBL	rRNA 2'-O-methyltransferase fibrillarin	FBRL_HUMAN|P22087	GGGGFHSGGNR*GR*	88706.3	442831
391	54.0539	FBL	FBL	rRNA 2'-O-methyltransferase fibrillarin	FBRL_HUMAN|P22087	MKPGFSPR*	691601	2.69717e+07
392	173.311	FBL;GPR161;GPR161;GPR161;GPR161;GPR161	FBL;GPR161;GPR161 iso 3;GPR161 iso 4;GPR161 iso 5;GPR161 iso 6	rRNA 2'-O-methyltransferase fibrillarin	FBRL_HUMAN|P22087;GP161_HUMAN|Q8N6U8;GP161_HUMAN|Q8N6U8-3;GP161_HUMAN|Q8N6U8-4;GP161_HUMAN|Q8N6U8-5;GP161_HUMAN|Q8N6U8-6	GGGFGGR*	263361	3.2931e+07
393	6.74487	FXR2	FXR2	Fragile X mental retardation syndrome-related protein 2	FXR2_HUMAN|P51116	TYGGSYGGR*GR	7519.79	36593.6
394	-1.14138	FXR2	FXR2	Fragile X mental retardation syndrome-related protein 2	FXR2_HUMAN|P51116	TYGGSYGGR*GR*	4.69102e+06	2.96527e+06
395	-56.446	FXR2	FXR2	Fragile X mental retardation syndrome-related protein 2	FXR2_HUMAN|P51116	R*PTGGR*GRGP	55117.5	704.5
396		GAR1;GAR1	NOLA1 iso 2;NOLA1	H/ACA ribonucleoprotein complex subunit 1	GAR1_HUMAN|Q9NY12-2;GAR1_HUMAN|Q9NY12	GGSSNHFR*GGGGGGGGGNFR		773002
397	22.4837	HNRNPA0	hnRNP A0	Heterogeneous nuclear ribonucleoprotein A0	ROA0_HUMAN|Q13151	SNSGPYR*GGYGGGGGYGGSSF	4.48687e+06	7.27839e+07
398	1.25328	HNRNPA1	hnRNP A1	Heterogeneous nuclear ribonucleoprotein A1	ROA1_HUMAN|P09651	GGNFSGR*GGFGGSR*GGGGYGGSGDGYNGFGNDGGYGGGGPGYSGGSR	3115235	2.81686e+06
399	5.80664	HNRNPA1	hnRNP A1	Heterogeneous nuclear ribonucleoprotein A1	ROA1_HUMAN|P09651	GGFGGSR*GGGGYGGSGDGYNGFGNDGGYGGGGPGYSGGSR	694043	2.90761e+06
400	4.90574	HNRNPA1;HNRNPA1	hnRNP A1;hnRNP A1 iso 2	Heterogeneous nuclear ribonucleoprotein A1	ROA1_HUMAN|P09651;ROA1_HUMAN|P09651-2	SGSGNFGGGR*GGGFGGNDNFGR*GGNFSGR*GGFGGSR*	7.92583e+07	2.80527e+08
401	28.2311	HNRNPA1;HNRNPA1	hnRNP A1;hnRNP A1 iso 2	Heterogeneous nuclear ribonucleoprotein A1	ROA1_HUMAN|P09651;ROA1_HUMAN|P09651-2	SGSGNFGGGR*GGGFGGNDNFGR*GGNFSGR*GGFGGSR	2.46107e+06	5.01276e+07
402	21.4099	HNRNPA1;HNRNPA1	hnRNP A1;hnRNP A1 iso 2	Heterogeneous nuclear ribonucleoprotein A1	ROA1_HUMAN|P09651;ROA1_HUMAN|P09651-2	SGSGNFGGGR*GGGFGGNDNFGR*GGNF	4.19505e+06	6.48003e+07
403	31.3521	HNRNPA1;HNRNPA1	hnRNP A1;hnRNP A1 iso 2	Heterogeneous nuclear ribonucleoprotein A1	ROA1_HUMAN|P09651;ROA1_HUMAN|P09651-2	SGSGNFGGGR*GGGFGGNDNFGR	5.93882e+07	1.34336e+09
404	-1.13146	HNRNPA1;HNRNPA1	hnRNP A1;hnRNP A1 iso 2	Heterogeneous nuclear ribonucleoprotein A1	ROA1_HUMAN|P09651;ROA1_HUMAN|P09651-2	GGGFGGNDNFGR*GGNFSGR*GGFGGSR*	2.48196e+07	1.58263e+07
405	22.5551	HNRNPA1;HNRNPA1	hnRNP A1;hnRNP A1 iso 2	Heterogeneous nuclear ribonucleoprotein A1	ROA1_HUMAN|P09651;ROA1_HUMAN|P09651-2	GGGFGGNDNFGR*GGNFSGR*GGFGGSR	1.6575e+06	2.69727e+07
406	132.096	HNRNPA1;HNRNPA1	hnRNP A1;hnRNP A1 iso 2	Heterogeneous nuclear ribonucleoprotein A1	ROA1_HUMAN|P09651;ROA1_HUMAN|P09651-2	GGGFGGNDNFGR*GGNFSGRGGFGGSR*GGGG	35858.8	3.41752e+06
407	83.236	HNRNPA1;HNRNPA1	hnRNP A1;hnRNP A1 iso 2	Heterogeneous nuclear ribonucleoprotein A1	ROA1_HUMAN|P09651;ROA1_HUMAN|P09651-2	GGGFGGNDNFGR*GGNFSGR	6.47461e+06	3.88821e+08
408	3.33299	HNRNPA1;HNRNPA1	hnRNP A1;hnRNP A1 iso 2	Heterogeneous nuclear ribonucleoprotein A1	ROA1_HUMAN|P09651;ROA1_HUMAN|P09651-2	GGNFSGR*GGFGGSR*GGGGYGGSGDGY	2.87669e+06	6.91756e+06
409	6.63399	HNRNPA1;HNRNPA1	hnRNP A1;hnRNP A1 iso 2	Heterogeneous nuclear ribonucleoprotein A1	ROA1_HUMAN|P09651;ROA1_HUMAN|P09651-2	GGNFSGR*GGFGGSR	5.43187e+07	2.59985e+08
410	6.28307	HNRNPA1;HNRNPA1	hnRNP A1;hnRNP A1 iso 2	Heterogeneous nuclear ribonucleoprotein A1	ROA1_HUMAN|P09651;ROA1_HUMAN|P09651-2	GGFGGSR*GGGGYGGSGDGY	999074	4.52892e+06
411	50.005	HNRNPA1;HNRNPA1	hnRNP A1;hnRNP A1 iso 2	Heterogeneous nuclear ribonucleoprotein A1	ROA1_HUMAN|P09651;ROA1_HUMAN|P09651-2	GR*SGSGNFGGGR*GGGFGGNDNFGR	423836	1.5291e+07
412	-1.97639	HNRNPA1;HNRNPA1;HNRNPA1	hnRNP A1;hnRNP A1 iso 2;hnRNP A1 iso 3	Heterogeneous nuclear ribonucleoprotein A1	ROA1_HUMAN|P09651;ROA1_HUMAN|P09651-2;ROA1_HUMAN|P09651-3	PR*NQGGYGGSSSSSSYGSGR*R	135029	49292.3
413	-2.96852	HNRNPA1;HNRNPA1;HNRNPA1	hnRNP A1;hnRNP A1 iso 2;hnRNP A1 iso 3	Heterogeneous nuclear ribonucleoprotein A1	ROA1_HUMAN|P09651;ROA1_HUMAN|P09651-2;ROA1_HUMAN|P09651-3	PR*NQGGYGGSSSSSSYGSGR	391631	95183.6
414	-2.70475	HNRNPA1;HNRNPA1;HNRNPA1	hnRNP A1;hnRNP A1 iso 2;hnRNP A1 iso 3	Heterogeneous nuclear ribonucleoprotein A1	ROA1_HUMAN|P09651;ROA1_HUMAN|P09651-2;ROA1_HUMAN|P09651-3	NQGGYGGSSSSSSYGSGR*R	332013	88563.1
415	2.71625	HNRNPA1	hnRNP A1	Heterogeneous nuclear ribonucleoprotein A1	ROA1_HUMAN|P09651-2	GGNFSGR*GGFGGSR*GGGGYGGSGDGYNGFGNDGSNFGGGGSYNDFGNYNN	5.83935e+06	1.14435e+07
416	7.08482	HNRNPA1	hnRNP A1	Heterogeneous nuclear ribonucleoprotein A1	ROA1_HUMAN|P09651-2	GGFGGSR*GGGGYGGSGDGYNGFGNDGSNFGGGGSYNDFGNYNN	2.40073e+06	1.22715e+07
417	-1.28092	HNRNPA2B1;HNRNPA2B1	hnRNP A2/B1;hnRNP A2/B1 iso 2	Heterogeneous nuclear ribonucleoproteins A2/B1	ROA2_HUMAN|P22626;ROA2_HUMAN|P22626-2	SGR*GGNFGFGDSR*GGGGNFGPGPGSNFR*GGSDGY	6.09424e+06	3.4326e+06
418	-1.76795	HNRNPA2B1;HNRNPA2B1	hnRNP A2/B1;hnRNP A2/B1 iso 2	Heterogeneous nuclear ribonucleoproteins A2/B1	ROA2_HUMAN|P22626;ROA2_HUMAN|P22626-2	SGR*GGNFGFGDSR*GGGGNFGPGPGSNFR	1.65789e+08	6.76566e+07
419	-2.33103	HNRNPA2B1;HNRNPA2B1	hnRNP A2/B1;hnRNP A2/B1 iso 2	Heterogeneous nuclear ribonucleoproteins A2/B1	ROA2_HUMAN|P22626;ROA2_HUMAN|P22626-2	SGR*GGNFGFGDSR	1.67052e+09	5.17045e+08
420	-1.71211	HNRNPA2B1;HNRNPA2B1	hnRNP A2/B1;hnRNP A2/B1 iso 2	Heterogeneous nuclear ribonucleoproteins A2/B1	ROA2_HUMAN|P22626;ROA2_HUMAN|P22626-2	GGNFGFGDSR*GGGGNFGPGPGSNFR*GGSDGYGSGR*GFGDGYNGY	1.508e+07	6.35467e+06
421	-1.59984	HNRNPA2B1;HNRNPA2B1	hnRNP A2/B1;hnRNP A2/B1 iso 2	Heterogeneous nuclear ribonucleoproteins A2/B1	ROA2_HUMAN|P22626;ROA2_HUMAN|P22626-2	GGNFGFGDSR*GGGGNFGPGPGSNFR*GGSDGYGSGR	1.61653e+08	7.29005e+07
422	-1.59984	HNRNPA2B1;HNRNPA2B1	hnRNP A2/B1;hnRNP A2/B1 iso 2	Heterogeneous nuclear ribonucleoproteins A2/B1	ROA2_HUMAN|P22626;ROA2_HUMAN|P22626-2	GGNFGFGDSR*GGGGNFGPGPGSNFRGGSDGYGSGR*	1.61653e+08	7.29005e+07
423	-2.35291	HNRNPA2B1;HNRNPA2B1	hnRNP A2/B1;hnRNP A2/B1 iso 2	Heterogeneous nuclear ribonucleoproteins A2/B1	ROA2_HUMAN|P22626;ROA2_HUMAN|P22626-2	GGNFGFGDSR*GGGGNFGPGPGSNFR	4.44934e+09	1.36432e+09
424	-1.09692	HNRNPA2B1;HNRNPA2B1	hnRNP A2/B1;hnRNP A2/B1 iso 2	Heterogeneous nuclear ribonucleoproteins A2/B1	ROA2_HUMAN|P22626;ROA2_HUMAN|P22626-2	R*GGSDGYGSGR*GFGDGYNGYGGGPGGGNFGGSPGYGGGR	3.12218e+06	2.05357e+06
425	1.02452	HNRNPA2B1;HNRNPA2B1	hnRNP A2/B1;hnRNP A2/B1 iso 2	Heterogeneous nuclear ribonucleoproteins A2/B1	ROA2_HUMAN|P22626;ROA2_HUMAN|P22626-2	R*GGSDGYGSGRGFGDGYNGYGGGPGGGNFGGSPGYGGGR	1.01793e+06	752429
426	1.63798	HNRNPA2B1;HNRNPA2B1	hnRNP A2/B1;hnRNP A2/B1 iso 2	Heterogeneous nuclear ribonucleoproteins A2/B1	ROA2_HUMAN|P22626;ROA2_HUMAN|P22626-2	GSGR*GFGDGYNGYGGGPGGGNFGGSPGYGGGR*	4.51678e+06	5.3378e+06
427	1.6377	HNRNPA2B1;HNRNPA2B1	hnRNP A2/B1;hnRNP A2/B1 iso 2	Heterogeneous nuclear ribonucleoproteins A2/B1	ROA2_HUMAN|P22626;ROA2_HUMAN|P22626-2	GGSDGYGSGR*GFGDGYNGYGGGPGGGNFGGSPGYGGGR	5.83425e+07	6.8936e+07
428	-1.49986	HNRNPA2B1;HNRNPA2B1	hnRNP A2/B1;hnRNP A2/B1 iso 2	Heterogeneous nuclear ribonucleoproteins A2/B1	ROA2_HUMAN|P22626;ROA2_HUMAN|P22626-2	GFGDGYNGYGGGPGGGNFGGSPGYGGGR*GGYGGGGPGYGNQGGGYGGGYD	1.26794e+08	6.09919e+07
429	-2.05767	HNRNPA2B1;HNRNPA2B1	hnRNP A2/B1;hnRNP A2/B1 iso 2	Heterogeneous nuclear ribonucleoproteins A2/B1	ROA2_HUMAN|P22626;ROA2_HUMAN|P22626-2	SGNFGGSR*NMGGPYGGGNYGPGGSGGSGGYGGR	592964	207911
430	-1.59464	HNRNPA2B1;HNRNPA2B1	hnRNP A2/B1;hnRNP A2/B1 iso 2	Heterogeneous nuclear ribonucleoproteins A2/B1	ROA2_HUMAN|P22626;ROA2_HUMAN|P22626-2	NM#GGPYGGGNYGPGGSGGSGGYGGR*	1.09121e+06	493709
431	1.11962	HNRNPA2B1;HNRNPA2B1	hnRNP A2/B1;hnRNP A2/B1 iso 2	Heterogeneous nuclear ribonucleoproteins A2/B1	ROA2_HUMAN|P22626;ROA2_HUMAN|P22626-2	ALSR*QEM#QEVQSSRSGR*GGNFGFGDSRGGGGNFGPGP	1.47878e+06	1.19453e+06
432	1.11962	HNRNPA2B1;HNRNPA2B1	hnRNP A2/B1;hnRNP A2/B1 iso 2	Heterogeneous nuclear ribonucleoproteins A2/B1	ROA2_HUMAN|P22626;ROA2_HUMAN|P22626-2	ALSR*QEM#QEVQSSRSGRGGNFGFGDSR*GGGGNFGPGP	1.47878e+06	1.19453e+06
433	-3.10535	HNRNPA2B1;HNRNPA2B1	hnRNP A2/B1;hnRNP A2/B1 iso 2	Heterogeneous nuclear ribonucleoproteins A2/B1	ROA2_HUMAN|P22626;ROA2_HUMAN|P22626-2	QEMQEVQSSR*	1220600	283588
434	4.84197	HNRNPA3;HNRNPA3	hnRNP A3;hnRNP A3 iso 2	Heterogeneous nuclear ribonucleoprotein A3	ROA3_HUMAN|P51991;ROA3_HUMAN|P51991-2	QEMQSAGSQR*GR*GGGSGNFMGR*	251285	877835
435	8.29818	HNRNPA3;HNRNPA3	hnRNP A3;hnRNP A3 iso 2	Heterogeneous nuclear ribonucleoprotein A3	ROA3_HUMAN|P51991;ROA3_HUMAN|P51991-2	QEMQSAGSQR*	750420	4.49275e+06
436	41.4676	HNRNPA3;HNRNPA3	hnRNP A3;hnRNP A3 iso 2	Heterogeneous nuclear ribonucleoprotein A3	ROA3_HUMAN|P51991;ROA3_HUMAN|P51991-2	GGGSGNFMGR*GGNFGGGGGNFGR*GGNFGGR*GGYGGGGGGSR*	425808	1.27394e+07
437		HNRNPA3;HNRNPA3	hnRNP A3;hnRNP A3 iso 2	Heterogeneous nuclear ribonucleoprotein A3	ROA3_HUMAN|P51991;ROA3_HUMAN|P51991-2	R*GGNFGGGGGNFGR*GGNFGGR*GGYGGGGGGSR		2.3958e+06
438	15.8724	HNRNPA3;HNRNPA3	hnRNP A3;hnRNP A3 iso 2	Heterogeneous nuclear ribonucleoprotein A3	ROA3_HUMAN|P51991;ROA3_HUMAN|P51991-2	GR*GGNFGGGGGNFGR*	1.67526e+06	1.91845e+07
439	194.769	HNRNPA3;HNRNPA3	hnRNP A3;hnRNP A3 iso 2	Heterogeneous nuclear ribonucleoprotein A3	ROA3_HUMAN|P51991;ROA3_HUMAN|P51991-2	MGR*GGNFGGGGGNFGRGGNFGGR*GGYGGGGGGSR*	28042	3.94051e+06
440	104.224	HNRNPA3;HNRNPA3	hnRNP A3;hnRNP A3 iso 2	Heterogeneous nuclear ribonucleoprotein A3	ROA3_HUMAN|P51991;ROA3_HUMAN|P51991-2	R*GGNFGGGGGNFGRGGNFGGR*	149822	1.1266e+07
441	10.3001	HNRNPA3;HNRNPA3	hnRNP A3;hnRNP A3 iso 2	Heterogeneous nuclear ribonucleoprotein A3	ROA3_HUMAN|P51991;ROA3_HUMAN|P51991-2	GGGSGNFMGR*GGNFGGGGGNFGR	1.32484e+07	9.84535e+07
442	74.7157	HNRNPA3;HNRNPA3	hnRNP A3;hnRNP A3 iso 2	Heterogeneous nuclear ribonucleoprotein A3	ROA3_HUMAN|P51991;ROA3_HUMAN|P51991-2	GGNFGGGGGNFGR*GGNFGGR*GGYGGGGGGSR*	5.12168e+06	2.76089e+08
443	615.808	HNRNPA3;HNRNPA3	hnRNP A3;hnRNP A3 iso 2	Heterogeneous nuclear ribonucleoprotein A3	ROA3_HUMAN|P51991;ROA3_HUMAN|P51991-2	GGNFGGGGGNFGR*GGNFGGR*GGYGGGGGGSR	405887	1.80333e+08
444	173.145	HNRNPA3;HNRNPA3	hnRNP A3;hnRNP A3 iso 2	Heterogeneous nuclear ribonucleoprotein A3	ROA3_HUMAN|P51991;ROA3_HUMAN|P51991-2	GGNFGGGGGNFGR*GGN	1.00466e+06	1.25503e+08
445	60.0065	HNRNPA3;HNRNPA3	hnRNP A3;hnRNP A3 iso 2	Heterogeneous nuclear ribonucleoprotein A3	ROA3_HUMAN|P51991;ROA3_HUMAN|P51991-2	GGNFGGR*GGYGGGGGGSR*GSYGGGDGGYNGFGGDGGNYGGGPGYSSR	32984.9	1.42804e+06
446	42.8697	HNRNPA3;HNRNPA3	hnRNP A3;hnRNP A3 iso 2	Heterogeneous nuclear ribonucleoprotein A3	ROA3_HUMAN|P51991;ROA3_HUMAN|P51991-2	GGNFGGR*GGYGGGGGGSR	2.62961e+07	8.13329e+08
447	-1.24656	HNRNPA3;HNRNPA3	hnRNP A3;hnRNP A3 iso 2	Heterogeneous nuclear ribonucleoprotein A3	ROA3_HUMAN|P51991;ROA3_HUMAN|P51991-2	GSYGGGDGGYNGFGGDGGNYGGGPGYSSR*	3.51176e+08	2.03252e+08
448	-1.84695	HNRNPA3;HNRNPA3	hnRNP A3;hnRNP A3 iso 2	Heterogeneous nuclear ribonucleoprotein A3	ROA3_HUMAN|P51991;ROA3_HUMAN|P51991-2	GGSFGGR*SSGSPYGGGYGSGGGSGGYGSR	581808	227274
449	-2.50554	HNRNPA3;HNRNPA3	hnRNP A3;hnRNP A3 iso 2	Heterogeneous nuclear ribonucleoprotein A3	ROA3_HUMAN|P51991;ROA3_HUMAN|P51991-2	SSGSPYGGGYGSGGGSGGYGSR*	209016	60187.2
450	11.7078	HNRNPA3;HNRNPA3	hnRNP A3;hnRNP A3 iso 2	Heterogeneous nuclear ribonucleoprotein A3	ROA3_HUMAN|P51991;ROA3_HUMAN|P51991-2	GR*GGGSGNFMGR*GGNFGGGGGNFGR*	1.38478e+07	1.16972e+08
451	104.226	HNRNPA3;HNRNPA3	hnRNP A3;hnRNP A3 iso 2	Heterogeneous nuclear ribonucleoprotein A3	ROA3_HUMAN|P51991;ROA3_HUMAN|P51991-2	GR*GGGSGNFMGR*GGNFGGGGGNFGR	4.62646e+06	3.47896e+08
452	75.3336	HNRNPA3;HNRNPA3	hnRNP A3;hnRNP A3 iso 2	Heterogeneous nuclear ribonucleoprotein A3	ROA3_HUMAN|P51991;ROA3_HUMAN|P51991-2	GR*GGGSGNFMGR	2.80654e+07	1.5254e+09
453	-2.78432	HNRNPAB;HNRNPAB	hnRNP A/B iso6 iso 2;hnRNP A/B	Heterogeneous nuclear ribonucleoprotein A/B	ROAA_HUMAN|Q99729-2;ROAA_HUMAN|Q99729	NR*GNR*GSGGGGGGGGQSQSWNQGYGNYWNQGYGYQQ	6.65913e+06	1.72553e+06
454	-10.2004	HNRNPAB;HNRNPAB	hnRNP A/B iso6 iso 2;hnRNP A/B	Heterogeneous nuclear ribonucleoprotein A/B	ROAA_HUMAN|Q99729-2;ROAA_HUMAN|Q99729	GNR*GSGGGGGGGGQSQSWNQGY	261087	18466.9
455	-1.52464	HNRNPAB;HNRNPAB;HNRNPAB;HNRNPAB	hnRNP A/B iso6 iso 2;hnRNP A/B;hnRNP A/B iso3 iso 3;hnRNP A/B iso6 iso 4	Heterogeneous nuclear ribonucleoprotein A/B	ROAA_HUMAN|Q99729-2;ROAA_HUMAN|Q99729;ROAA_HUMAN|Q99729-3;ROAA_HUMAN|Q99729-4	EVYQQQQYGSGGR*GNR	1.10846e+07	5.24539e+06
456	-1.44945	HNRNPAB;HNRNPAB;HNRNPAB;HNRNPAB	hnRNP A/B iso6 iso 2;hnRNP A/B;hnRNP A/B iso3 iso 3;hnRNP A/B iso6 iso 4	Heterogeneous nuclear ribonucleoprotein A/B	ROAA_HUMAN|Q99729-2;ROAA_HUMAN|Q99729;ROAA_HUMAN|Q99729-3;ROAA_HUMAN|Q99729-4	YQQQQYGSGGRGNR*	699110	347990
457	-2.00349	HNRNPAB;HNRNPAB;HNRNPAB;HNRNPAB	hnRNP A/B iso6 iso 2;hnRNP A/B;hnRNP A/B iso3 iso 3;hnRNP A/B iso6 iso 4	Heterogeneous nuclear ribonucleoprotein A/B	ROAA_HUMAN|Q99729-2;ROAA_HUMAN|Q99729;ROAA_HUMAN|Q99729-3;ROAA_HUMAN|Q99729-4	R*GGHQNNYKPY	2.88623e+08	1.03937e+08
458	-5.07833	HNRNPAB;HNRNPAB	hnRNP A/B iso3;hnRNP A/B iso6	Heterogeneous nuclear ribonucleoprotein A/B	ROAA_HUMAN|Q99729-3;ROAA_HUMAN|Q99729-4	NR*GNR*GSGGGGGGGGQGSTNYGK	349689	49680.6
459	-1.40174	HNRNPAB;HNRNPAB	hnRNP A/B iso3;hnRNP A/B iso6	Heterogeneous nuclear ribonucleoprotein A/B	ROAA_HUMAN|Q99729-3;ROAA_HUMAN|Q99729-4	GNR*GSGGGGGGGGQGSTNYGK	179254	92262.7
460	4.53129	HNRNPD;HNRNPD	hnRNP D0;hnRNP D0 iso3	Heterogeneous nuclear ribonucleoprotein D0	HNRPD_HUMAN|Q14103-4;HNRPD_HUMAN|Q14103-3	GR*GGDQQSGYGK	9.21405e+06	3.01229e+07
461	11.1553	HNRNPD;HNRNPD	hnRNP D0;hnRNP D0 iso3	Heterogeneous nuclear ribonucleoprotein D0	HNRPD_HUMAN|Q14103-4;HNRPD_HUMAN|Q14103-3	AR*GR*GGDQQSGYGK	1.47792e+06	1.18948e+07
462	41.5604	HNRNPD;HNRNPD	hnRNP D0;hnRNP D0 iso 2	Heterogeneous nuclear ribonucleoprotein D0	HNRPD_HUMAN|Q14103;HNRPD_HUMAN|Q14103-2	GR*GGGPSQNWNQGYSNYWNQGYGNYGYNSQ	76078.5	2.28122e+06
463	-9.53265	HNRNPD;HNRNPD;HNRNPD;HNRNPD	hnRNP D0;hnRNP D0 iso 2;hnRNP D0 iso3 iso 3;hnRNP D0 iso 4	Heterogeneous nuclear ribonucleoprotein D0	HNRPD_HUMAN|Q14103;HNRPD_HUMAN|Q14103-2;HNRPD_HUMAN|Q14103-3;HNRPD_HUMAN|Q14103-4	EQYQQQQQWGSR*GGFAGR*AR*	1.2009e+07	908906
464	2.46781	HNRNPD;HNRNPD;HNRNPD;HNRNPD	hnRNP D0;hnRNP D0 iso 2;hnRNP D0 iso3 iso 3;hnRNP D0 iso 4	Heterogeneous nuclear ribonucleoprotein D0	HNRPD_HUMAN|Q14103;HNRPD_HUMAN|Q14103-2;HNRPD_HUMAN|Q14103-3;HNRPD_HUMAN|Q14103-4	EQYQQQQQWGSR*GGFAGR*	7.01059e+06	1.24822e+07
465	-2.33232	HNRNPD;HNRNPD;HNRNPD;HNRNPD	hnRNP D0;hnRNP D0 iso 2;hnRNP D0 iso3 iso 3;hnRNP D0 iso 4	Heterogeneous nuclear ribonucleoprotein D0	HNRPD_HUMAN|Q14103;HNRPD_HUMAN|Q14103-2;HNRPD_HUMAN|Q14103-3;HNRPD_HUMAN|Q14103-4	EQYQQQQQWGSR*GGFAGR	2.11893e+07	6.55472e+06
466	-2.06537	HNRNPD;HNRNPD;HNRNPD;HNRNPD	hnRNP D0;hnRNP D0 iso 2;hnRNP D0 iso3 iso 3;hnRNP D0 iso 4	Heterogeneous nuclear ribonucleoprotein D0	HNRPD_HUMAN|Q14103;HNRPD_HUMAN|Q14103-2;HNRPD_HUMAN|Q14103-3;HNRPD_HUMAN|Q14103-4	EQYQQQQQWGSRGGFAGR*	2.38838e+06	834314
467	12.5965	HNRNPD;HNRNPD;HNRNPD;HNRNPD	hnRNP D0;hnRNP D0 iso 2;hnRNP D0 iso3 iso 3;hnRNP D0 iso 4	Heterogeneous nuclear ribonucleoprotein D0	HNRPD_HUMAN|Q14103;HNRPD_HUMAN|Q14103-2;HNRPD_HUMAN|Q14103-3;HNRPD_HUMAN|Q14103-4	R*GGHQNSYKPY	5.61413e+07	5.10221e+08
468	24.0435	HNRNPDL;HNRNPDL	hnRNP D-like;HNRNPDL iso 2	Heterogeneous nuclear ribonucleoprotein D-like	HNRDL_HUMAN|O14979;HNRDL_HUMAN|O14979-2	GGTR*GR*GR*GQGQNWNQGFNNYYDQGYGNYN	51793.5	898459
469	51.9417	HNRNPDL;HNRNPDL	hnRNP D-like;HNRNPDL iso 2	Heterogeneous nuclear ribonucleoprotein D-like	HNRDL_HUMAN|O14979;HNRDL_HUMAN|O14979-2	GR*GR*GQGQNWNQGFNNYYDQGYGNYN	1.28494e+06	4.81532e+07
470	12.8518	HNRNPDL;HNRNPDL	hnRNP D-like;HNRNPDL iso 2	Heterogeneous nuclear ribonucleoprotein D-like	HNRDL_HUMAN|O14979;HNRDL_HUMAN|O14979-2	GR*GQGQNWNQGFNNYYDQGYGNYNS	227786	2.11211e+06
471	9.89986	HNRNPDL;HNRNPDL;HNRNPDL	hnRNP D-like;HNRNPDL iso 2;HNRNPDL iso 3	Heterogeneous nuclear ribonucleoprotein D-like	HNRDL_HUMAN|O14979;HNRDL_HUMAN|O14979-2;HNRDL_HUMAN|O14979-3	SR*GGGNHQNNYQPY	1.13868e+06	8.13306e+06
472	-2.32602	HNRNPH1	hnRNP H1	Heterogeneous nuclear ribonucleoprotein H	HNRH1_HUMAN|P31943	R*GAYGGGYGGYDDYNGYNDGYGFGSDRF	1.14871e+07	3.56305e+06
473	-1.19188	HNRNPH1	hnRNP H1	Heterogeneous nuclear ribonucleoprotein H	HNRH1_HUMAN|P31943	R*GAYGGGYGGYDDYNGYNDGYGFGSDR*FGR	4.56463e+06	2.76312e+06
474	-1.19188	HNRNPH1	hnRNP H1	Heterogeneous nuclear ribonucleoprotein H	HNRH1_HUMAN|P31943	R*GAYGGGYGGYDDYNGYNDGYGFGSDRFGR*	4.56463e+06	2.76312e+06
475	1.10811	HNRNPH1;HNRNPH2	hnRNP H1;hnRNP H2	Heterogeneous nuclear ribonucleoprotein H	HNRH1_HUMAN|P31943;HNRH2_HUMAN|P55795	RPGPYDRPGAGR*GYNSIGR*	1.07699e+06	861037
476	5.48087	HNRNPH1;HNRNPH2	hnRNP H1;hnRNP H2	Heterogeneous nuclear ribonucleoprotein H	HNRH1_HUMAN|P31943;HNRH2_HUMAN|P55795	PGPYDRPGAGR*GYNSIGR	260727	1.03101e+06
477	1.59476	HNRNPH1;HNRNPH2	hnRNP H1;hnRNP H2	Heterogeneous nuclear ribonucleoprotein H	HNRH1_HUMAN|P31943;HNRH2_HUMAN|P55795	GYNSIGR*GAGFER	367159	422450
478	-2.58937	HNRNPH2	hnRNP H2	Heterogeneous nuclear ribonucleoprotein H2	HNRH2_HUMAN|P55795	R*GAYGGGYGGYDDYGGYNDGYGFGSDR	9.22519e+06	2.57043e+06
479	2.07861	HNRNPH3	hnRNP 2H9 iso2	Heterogeneous nuclear ribonucleoprotein H3	HNRH3_HUMAN|P31942-2	YGAGR*GSYGGFDDYGGYNNYGYGNDGFDDR	3.88092e+06	5.82013e+06
480	-1.74765	HNRNPH3	hnRNP 2H9 iso2	Heterogeneous nuclear ribonucleoprotein H3	HNRH3_HUMAN|P31942-2	R*PIGGR*GGYYGAGR*GSYGGFDDYGGYNNYGYGNDGFDDR	2.80846e+06	1.15941e+06
481	3.3845	HNRNPH3	hnRNP 2H9 iso2	Heterogeneous nuclear ribonucleoprotein H3	HNRH3_HUMAN|P31942-2	PIGGR*GGYYGAGR*GSYGGFDDYGGYNNYGYGNDGFDDR	1702662	4157651
482	14.0444	HNRNPH3;HNRNPH3	hnRNP 2H9;hnRNP 2H9 iso2 iso 3	Heterogeneous nuclear ribonucleoprotein H3	HNRH3_HUMAN|P31942;HNRH3_HUMAN|P31942-3	GGYYGAGR*GSMYDR*	345491	3.5008e+06
483	10.7921	HNRNPH3;HNRNPH3	hnRNP 2H9;hnRNP 2H9 iso2 iso 3	Heterogeneous nuclear ribonucleoprotein H3	HNRH3_HUMAN|P31942;HNRH3_HUMAN|P31942-3	YGAGR*GSM#YDR	80462.6	626504
484	3.42938	HNRNPH3;HNRNPH3;HNRNPH3	hnRNP 2H9;hnRNP 2H9 iso2 iso 2;hnRNP 2H9 iso2 iso 3	Heterogeneous nuclear ribonucleoprotein H3	HNRH3_HUMAN|P31942;HNRH3_HUMAN|P31942-2;HNRH3_HUMAN|P31942-3	PGPYDR*PIGGR*GGYYGAGR	1.49539e+07	3.69994e+07
485	26.7923	HNRNPH3;HNRNPH3;HNRNPH3	hnRNP 2H9;hnRNP 2H9 iso2 iso 2;hnRNP 2H9 iso2 iso 3	Heterogeneous nuclear ribonucleoprotein H3	HNRH3_HUMAN|P31942;HNRH3_HUMAN|P31942-2;HNRH3_HUMAN|P31942-3	R*PIGGRGGYYGAGR*	587412	1.13548e+07
486	-1.36639	HNRNPH3;HNRNPH3;HNRNPH3	hnRNP 2H9;hnRNP 2H9 iso2 iso 2;hnRNP 2H9 iso2 iso 3	Heterogeneous nuclear ribonucleoprotein H3	HNRH3_HUMAN|P31942;HNRH3_HUMAN|P31942-2;HNRH3_HUMAN|P31942-3	PGPYDR*PIGGRGGYYGAGR	2.65084e+06	1.3997e+06
487	4.48529	HNRNPH3;HNRNPH3;HNRNPH3	hnRNP 2H9;hnRNP 2H9 iso2 iso 2;hnRNP 2H9 iso2 iso 3	Heterogeneous nuclear ribonucleoprotein H3	HNRH3_HUMAN|P31942;HNRH3_HUMAN|P31942-2;HNRH3_HUMAN|P31942-3	PIGGR*GGYYGAGR*	500289	1.61896e+06
488	1.00417	HNRNPH3;HNRNPH3;HNRNPH3	hnRNP 2H9;hnRNP 2H9 iso2 iso 2;hnRNP 2H9 iso2 iso 3	Heterogeneous nuclear ribonucleoprotein H3	HNRH3_HUMAN|P31942;HNRH3_HUMAN|P31942-2;HNRH3_HUMAN|P31942-3	RPIGGR*GGYYGAGR	2.06448e+06	1495695
489	7.04131	HNRNPH3;HNRNPH3;HNRNPH3	hnRNP 2H9;hnRNP 2H9 iso2 iso 2;hnRNP 2H9 iso2 iso 3	Heterogeneous nuclear ribonucleoprotein H3	HNRH3_HUMAN|P31942;HNRH3_HUMAN|P31942-2;HNRH3_HUMAN|P31942-3	GQRPGPYDRPIGGRGGYYGAGR*	4746.98	24115.5
490	1.61041	HNRNPH3;HNRNPH3;HNRNPH3;HNRNPH3	hnRNP 2H9;hnRNP 2H9 iso2 iso 2;hnRNP 2H9 iso2 iso 3;hnRNP 2H9 iso2 iso 4	Heterogeneous nuclear ribonucleoprotein H3	HNRH3_HUMAN|P31942;HNRH3_HUMAN|P31942-2;HNRH3_HUMAN|P31942-3;HNRH3_HUMAN|P31942-4	DGMDNQGGYGSVGR*	8.25665e+06	9.59322e+06
491	-1.59879	HNRNPH3;HNRNPH3;HNRNPH3;HNRNPH3	hnRNP 2H9;hnRNP 2H9 iso2 iso 2;hnRNP 2H9 iso2 iso 3;hnRNP 2H9 iso2 iso 4	Heterogeneous nuclear ribonucleoprotein H3	HNRH3_HUMAN|P31942;HNRH3_HUMAN|P31942-2;HNRH3_HUMAN|P31942-3;HNRH3_HUMAN|P31942-4	SGGYGTPDGLGGYGR*GGGGSGGYYGQGGMSGGGWR*GM#Y	2.67006e+07	1.20491e+07
492	-1.05393	HNRNPH3;HNRNPH3;HNRNPH3;HNRNPH3	hnRNP 2H9;hnRNP 2H9 iso2 iso 2;hnRNP 2H9 iso2 iso 3;hnRNP 2H9 iso2 iso 4	Heterogeneous nuclear ribonucleoprotein H3	HNRH3_HUMAN|P31942;HNRH3_HUMAN|P31942-2;HNRH3_HUMAN|P31942-3;HNRH3_HUMAN|P31942-4	SGGYGTPDGLGGYGR*GGGGSGGYYGQGGMSGGGWR	7.12639e+08	4.87847e+08
493	1.02392	HNRNPH3;HNRNPH3;HNRNPH3;HNRNPH3	hnRNP 2H9;hnRNP 2H9 iso2 iso 2;hnRNP 2H9 iso2 iso 3;hnRNP 2H9 iso2 iso 4	Heterogeneous nuclear ribonucleoprotein H3	HNRH3_HUMAN|P31942;HNRH3_HUMAN|P31942-2;HNRH3_HUMAN|P31942-3;HNRH3_HUMAN|P31942-4	GGGGSGGYYGQGGM#SGGGWR*GM#Y	1.17245e+07	8.66133e+06
494	-1.49198	HNRNPH3;HNRNPH3;HNRNPH3;HNRNPH3	hnRNP 2H9;hnRNP 2H9 iso2 iso 3;hnRNP 2H9 iso2 iso 4;hnRNP 2H9 iso2 iso 5	Heterogeneous nuclear ribonucleoprotein H3	HNRH3_HUMAN|P31942;HNRH3_HUMAN|P31942-3;HNRH3_HUMAN|P31942-4;HNRH3_HUMAN|P31942-5	R*GGDGYDGGYGGFDDYGGYNNYGYGNDGFDDR	2.15802e+06	1.04356e+06
495	24.7593	HNRNPK;HNRNPK;HNRNPK	hnRNP K;hnRNP K iso2 iso 2;hnRNP K iso2 iso 3	Heterogeneous nuclear ribonucleoprotein K	HNRPK_HUMAN|P61978;HNRPK_HUMAN|P61978-2;HNRPK_HUMAN|P61978-3	RPVGFPMR*GR*	322163	5.75492e+06
496	16.838	HNRNPK;HNRNPK;HNRNPK	hnRNP K;hnRNP K iso2 iso 2;hnRNP K iso2 iso 3	Heterogeneous nuclear ribonucleoprotein K	HNRPK_HUMAN|P61978;HNRPK_HUMAN|P61978-2;HNRPK_HUMAN|P61978-3	PVGFPMR*	261200	3.17313e+06
497	48.6846	HNRNPK;HNRNPK;HNRNPK	hnRNP K;hnRNP K iso2 iso 2;hnRNP K iso2 iso 3	Heterogeneous nuclear ribonucleoprotein K	HNRPK_HUMAN|P61978;HNRPK_HUMAN|P61978-2;HNRPK_HUMAN|P61978-3	RGPPPPPPGR*GGR*GGSR*	9.90576e+06	3.4794e+08
498	177.922	HNRNPK;HNRNPK;HNRNPK	hnRNP K;hnRNP K iso2 iso 2;hnRNP K iso2 iso 3	Heterogeneous nuclear ribonucleoprotein K	HNRPK_HUMAN|P61978;HNRPK_HUMAN|P61978-2;HNRPK_HUMAN|P61978-3	RGPPPPPPGR*GGR*	1.40812e+06	1.80756e+08
499	32.9559	HNRNPK;HNRNPK;HNRNPK	hnRNP K;hnRNP K iso2 iso 2;hnRNP K iso2 iso 3	Heterogeneous nuclear ribonucleoprotein K	HNRPK_HUMAN|P61978;HNRPK_HUMAN|P61978-2;HNRPK_HUMAN|P61978-3	RGPPPPPPGR*GGRGGSR*	2.70375e+06	6.42871e+07
500	96.1375	HNRNPK;HNRNPK;HNRNPK	hnRNP K;hnRNP K iso2 iso 2;hnRNP K iso2 iso 3	Heterogeneous nuclear ribonucleoprotein K	HNRPK_HUMAN|P61978;HNRPK_HUMAN|P61978-2;HNRPK_HUMAN|P61978-3	RGPPPPPPGR*GGR	2.70557e+06	1.87662e+08
501	96.1375	HNRNPK;HNRNPK;HNRNPK	hnRNP K;hnRNP K iso2 iso 2;hnRNP K iso2 iso 3	Heterogeneous nuclear ribonucleoprotein K	HNRPK_HUMAN|P61978;HNRPK_HUMAN|P61978-2;HNRPK_HUMAN|P61978-3	RGPPPPPPGRGGR*	2.70557e+06	1.87662e+08
502	-3.50738	HNRNPK;HNRNPK;HNRNPK	hnRNP K;hnRNP K iso2 iso 2;hnRNP K iso2 iso 3	Heterogeneous nuclear ribonucleoprotein K	HNRPK_HUMAN|P61978;HNRPK_HUMAN|P61978-2;HNRPK_HUMAN|P61978-3	NLPLPPPPPPR*GGDLM#AY	2.82252e+06	580602
503	-1.63702	HNRNPK;HNRNPK;HNRNPK	hnRNP K;hnRNP K iso2 iso 2;hnRNP K iso2 iso 3	Heterogeneous nuclear ribonucleoprotein K	HNRPK_HUMAN|P61978;HNRPK_HUMAN|P61978-2;HNRPK_HUMAN|P61978-3	GGDLMAYDR*R	3.02934e+06	1.33512e+06
504	104.632	HNRNPK;HNRNPK;HNRNPK	hnRNP K;hnRNP K iso2 iso 2;hnRNP K iso2 iso 3	Heterogeneous nuclear ribonucleoprotein K	HNRPK_HUMAN|P61978;HNRPK_HUMAN|P61978-2;HNRPK_HUMAN|P61978-3	GGFDR*MPPGR*GGR	357028	2.6952e+07
505	117.999	HNRNPK;HNRNPK;HNRNPK	hnRNP K;hnRNP K iso2 iso 2;hnRNP K iso2 iso 3	Heterogeneous nuclear ribonucleoprotein K	HNRPK_HUMAN|P61978;HNRPK_HUMAN|P61978-2;HNRPK_HUMAN|P61978-3	MPPGR*GGR	2.831e+06	2.41014e+08
506	-2.11867	HNRNPK;HNRNPK;HNRNPK	hnRNP K;hnRNP K iso2 iso 2;hnRNP K iso2 iso 3	Heterogeneous nuclear ribonucleoprotein K	HNRPK_HUMAN|P61978;HNRPK_HUMAN|P61978-2;HNRPK_HUMAN|P61978-3	AYEPQGGSGYDYSYAGGR*GSYGDLGGPIITTQVTIPK	320265	109062
507	22.2903	HNRNPR;HNRNPR;HNRNPR;HNRNPR	hnRNP R;hnRNP R iso 2;hnRNP R iso 3;hnRNP R iso 4	Heterogeneous nuclear ribonucleoprotein R	HNRPR_HUMAN|O43390;HNRPR_HUMAN|O43390-2;HNRPR_HUMAN|O43390-3;HNRPR_HUMAN|O43390-4	GGYEDPYYGYDDGYAVR*GR*	680333	1.09411e+07
508		HNRNPR;HNRNPR;HNRNPR;HNRNPR	hnRNP R;hnRNP R iso 2;hnRNP R iso 3;hnRNP R iso 4	Heterogeneous nuclear ribonucleoprotein R	HNRPR_HUMAN|O43390;HNRPR_HUMAN|O43390-2;HNRPR_HUMAN|O43390-3;HNRPR_HUMAN|O43390-4	GGYEDPYYGYDDGYAVR*		8952768
509	7.51679	HNRNPR;HNRNPR;HNRNPR;HNRNPR	hnRNP R;hnRNP R iso 2;hnRNP R iso 3;hnRNP R iso 4	Heterogeneous nuclear ribonucleoprotein R	HNRPR_HUMAN|O43390;HNRPR_HUMAN|O43390-2;HNRPR_HUMAN|O43390-3;HNRPR_HUMAN|O43390-4	GR*GGGR*GGYGYPPDYYGYEDYYDDYYGYDYHDYR	321803	1.74521e+06
510	15.0966	HNRNPR;HNRNPR;HNRNPR;HNRNPR	hnRNP R;hnRNP R iso 2;hnRNP R iso 3;hnRNP R iso 4	Heterogeneous nuclear ribonucleoprotein R	HNRPR_HUMAN|O43390;HNRPR_HUMAN|O43390-2;HNRPR_HUMAN|O43390-3;HNRPR_HUMAN|O43390-4	GGGR*GGYGYPPDYYGYEDYYDDYYGYDYHDYR	341317	3.71759e+06
511	22.1954	HNRNPR;HNRNPR;HNRNPR;HNRNPR	hnRNP R;hnRNP R iso 2;hnRNP R iso 3;hnRNP R iso 4	Heterogeneous nuclear ribonucleoprotein R	HNRPR_HUMAN|O43390;HNRPR_HUMAN|O43390-2;HNRPR_HUMAN|O43390-3;HNRPR_HUMAN|O43390-4	GGR*GGPAQQQR*	15436.2	247189
512	1.26464	HNRNPR;HNRNPR;HNRNPR;HNRNPR	hnRNP R;hnRNP R iso 2;hnRNP R iso 3;hnRNP R iso 4	Heterogeneous nuclear ribonucleoprotein R	HNRPR_HUMAN|O43390;HNRPR_HUMAN|O43390-2;HNRPR_HUMAN|O43390-3;HNRPR_HUMAN|O43390-4	GGR*GGPAQQQR	168662	153889
513	3.21075	HNRNPUL1;HNRNPUL1;HNRNPUL1;HNRNPUL1	E1B-AP5;E1B-AP5 iso 2;E1B-AP5 iso 3;E1B-AP5 iso 4	Heterogeneous nuclear ribonucleoprotein U-like protein 1	HNRL1_HUMAN|Q9BUJ2;HNRL1_HUMAN|Q9BUJ2-2;HNRL1_HUMAN|Q9BUJ2-3;HNRL1_HUMAN|Q9BUJ2-4	RPYEENR*GR	170571	395127
514	1.25085	HNRNPUL1;HNRNPUL1;HNRNPUL1;HNRNPUL1	E1B-AP5;E1B-AP5 iso 2;E1B-AP5 iso 3;E1B-AP5 iso 4	Heterogeneous nuclear ribonucleoprotein U-like protein 1	HNRL1_HUMAN|Q9BUJ2;HNRL1_HUMAN|Q9BUJ2-2;HNRL1_HUMAN|Q9BUJ2-3;HNRL1_HUMAN|Q9BUJ2-4	R*GYFEHR	1.69107e+06	1526136
515	6.36476	HNRNPUL1;HNRNPUL1;HNRNPUL1;HNRNPUL1;HNRNPUL1	E1B-AP5;E1B-AP5 iso 2;E1B-AP5 iso 3;E1B-AP5 iso 4;E1B-AP5 iso 5	Heterogeneous nuclear ribonucleoprotein U-like protein 1	HNRL1_HUMAN|Q9BUJ2;HNRL1_HUMAN|Q9BUJ2-2;HNRL1_HUMAN|Q9BUJ2-3;HNRL1_HUMAN|Q9BUJ2-4;HNRL1_HUMAN|Q9BUJ2-5	GGGGFR*GR*GGGGGFQ	320317	1.47091e+06
516	19.0553	HNRNPUL1;HNRNPUL1;HNRNPUL1;HNRNPUL1;HNRNPUL1	E1B-AP5;E1B-AP5 iso 2;E1B-AP5 iso 3;E1B-AP5 iso 4;E1B-AP5 iso 5	Heterogeneous nuclear ribonucleoprotein U-like protein 1	HNRL1_HUMAN|Q9BUJ2;HNRL1_HUMAN|Q9BUJ2-2;HNRL1_HUMAN|Q9BUJ2-3;HNRL1_HUMAN|Q9BUJ2-4;HNRL1_HUMAN|Q9BUJ2-5	GPPGGNR*GGFQNR*GGGSGGGGNY	251469	3.4572e+06
517	-2.02604	HNRNPUL1;HNRNPUL1;HNRNPUL1;HNRNPUL1;HNRNPUL1	E1B-AP5;E1B-AP5 iso 2;E1B-AP5 iso 3;E1B-AP5 iso 4;E1B-AP5 iso 5	Heterogeneous nuclear ribonucleoprotein U-like protein 1	HNRL1_HUMAN|Q9BUJ2;HNRL1_HUMAN|Q9BUJ2-2;HNRL1_HUMAN|Q9BUJ2-3;HNRL1_HUMAN|Q9BUJ2-4;HNRL1_HUMAN|Q9BUJ2-5	GGFQNR*GGGSGGGGNYR*GGFNR*	1.35021e+07	4.80815e+06
518	2.19787	HNRNPUL1;HNRNPUL1;HNRNPUL1;HNRNPUL1;HNRNPUL1	E1B-AP5;E1B-AP5 iso 2;E1B-AP5 iso 3;E1B-AP5 iso 4;E1B-AP5 iso 5	Heterogeneous nuclear ribonucleoprotein U-like protein 1	HNRL1_HUMAN|Q9BUJ2;HNRL1_HUMAN|Q9BUJ2-2;HNRL1_HUMAN|Q9BUJ2-3;HNRL1_HUMAN|Q9BUJ2-4;HNRL1_HUMAN|Q9BUJ2-5	GGFQNR*GGGSGGGGNYRGGFNR*	2.31925e+06	3.67769e+06
519	8.03497	HNRNPUL1;HNRNPUL1;HNRNPUL1;HNRNPUL1;HNRNPUL1	E1B-AP5;E1B-AP5 iso 2;E1B-AP5 iso 3;E1B-AP5 iso 4;E1B-AP5 iso 5	Heterogeneous nuclear ribonucleoprotein U-like protein 1	HNRL1_HUMAN|Q9BUJ2;HNRL1_HUMAN|Q9BUJ2-2;HNRL1_HUMAN|Q9BUJ2-3;HNRL1_HUMAN|Q9BUJ2-4;HNRL1_HUMAN|Q9BUJ2-5	GGFQNR*GGGSGGGGNYR	2.24956e+06	1.30409e+07
520	-3.52517	HNRNPUL1;HNRNPUL1;HNRNPUL1;HNRNPUL1;HNRNPUL1	E1B-AP5;E1B-AP5 iso 2;E1B-AP5 iso 3;E1B-AP5 iso 4;E1B-AP5 iso 5	Heterogeneous nuclear ribonucleoprotein U-like protein 1	HNRL1_HUMAN|Q9BUJ2;HNRL1_HUMAN|Q9BUJ2-2;HNRL1_HUMAN|Q9BUJ2-3;HNRL1_HUMAN|Q9BUJ2-4;HNRL1_HUMAN|Q9BUJ2-5	FDNR*GGGGF	2.29486e+06	469678
521	142.105	HNRNPUL1;HNRNPUL1;HNRNPUL1;HNRNPUL1;HNRNPUL1	E1B-AP5;E1B-AP5 iso 2;E1B-AP5 iso 3;E1B-AP5 iso 4;E1B-AP5 iso 5	Heterogeneous nuclear ribonucleoprotein U-like protein 1	HNRL1_HUMAN|Q9BUJ2;HNRL1_HUMAN|Q9BUJ2-2;HNRL1_HUMAN|Q9BUJ2-3;HNRL1_HUMAN|Q9BUJ2-4;HNRL1_HUMAN|Q9BUJ2-5	GR*GGGGGFQR	1.62301e+06	1.664e+08
522	-19.312	HNRNPUL1;HNRNPUL1;HNRNPUL1;HNRNPUL1;HNRNPUL1	E1B-AP5;E1B-AP5 iso 2;E1B-AP5 iso 3;E1B-AP5 iso 4;E1B-AP5 iso 5	Heterogeneous nuclear ribonucleoprotein U-like protein 1	HNRL1_HUMAN|Q9BUJ2;HNRL1_HUMAN|Q9BUJ2-2;HNRL1_HUMAN|Q9BUJ2-3;HNRL1_HUMAN|Q9BUJ2-4;HNRL1_HUMAN|Q9BUJ2-5	DNNNSNNR*GSYNR	246311	9202
523	-4.89762	HNRNPUL2	HNRPUL2	Heterogeneous nuclear ribonucleoprotein U-like protein 2	HNRL2_HUMAN|Q1KMD3	SR*GQGYVGGQR	689880	101628
524	8.51367	HNRNPUL2	HNRPUL2	Heterogeneous nuclear ribonucleoprotein U-like protein 2	HNRL2_HUMAN|Q1KMD3	YGQQYWGQPGNR*GGYR	1.08406e+06	6.6588e+06
525	-1.56816	HNRNPUL2	HNRPUL2	Heterogeneous nuclear ribonucleoprotein U-like protein 2	HNRL2_HUMAN|Q1KMD3	NYYGYQGYR*	1.47086e+06	676715
526	-4.59179	KHDRBS1;KHDRBS1;KHDRBS1	Sam68;Sam68 iso 2;Sam68 iso 3	KH domain-containing, RNA-binding, signal transduction-associated protein 1	KHDR1_HUMAN|Q07666;KHDR1_HUMAN|Q07666-2;KHDR1_HUMAN|Q07666-3	FLVPDMMDDICQEQFLELSYLNGVPEPSR*GR*	483926	76036.3
527	-2.01676	KHDRBS1;KHDRBS1;KHDRBS1	Sam68;Sam68 iso 2;Sam68 iso 3	KH domain-containing, RNA-binding, signal transduction-associated protein 1	KHDR1_HUMAN|Q07666;KHDR1_HUMAN|Q07666-2;KHDR1_HUMAN|Q07666-3	DICQEQFLELSYLNGVPEPSR*	1.00693e+06	360221
528	-1.35701	KHDRBS1;KHDRBS1;KHDRBS1	Sam68;Sam68 iso 2;Sam68 iso 3	KH domain-containing, RNA-binding, signal transduction-associated protein 1	KHDR1_HUMAN|Q07666;KHDR1_HUMAN|Q07666-2;KHDR1_HUMAN|Q07666-3	DICQEQFLELSYLNGVPEPSRGR*	61515.5	32706
529	1.28943	KHDRBS1;KHDRBS1;KHDRBS1	Sam68;Sam68 iso 2;Sam68 iso 3	KH domain-containing, RNA-binding, signal transduction-associated protein 1	KHDR1_HUMAN|Q07666;KHDR1_HUMAN|Q07666-2;KHDR1_HUMAN|Q07666-3	GR*GVGPPR*GALVR	3.5106e+06	3.26592e+06
530	23.9479	KHDRBS1;KHDRBS1;KHDRBS1	Sam68;Sam68 iso 2;Sam68 iso 3	KH domain-containing, RNA-binding, signal transduction-associated protein 1	KHDR1_HUMAN|Q07666;KHDR1_HUMAN|Q07666-2;KHDR1_HUMAN|Q07666-3	GR*GAAPPPPPVPR*	290433	5.01808e+06
531	26.5857	KHDRBS1;KHDRBS1;KHDRBS1	Sam68;Sam68 iso 2;Sam68 iso 3	KH domain-containing, RNA-binding, signal transduction-associated protein 1	KHDR1_HUMAN|Q07666;KHDR1_HUMAN|Q07666-2;KHDR1_HUMAN|Q07666-3	GR*GAAPPPPPVPR	417255	8.00341e+06
532	-1.96618	KHDRBS1;KHDRBS1;KHDRBS1	Sam68;Sam68 iso 2;Sam68 iso 3	KH domain-containing, RNA-binding, signal transduction-associated protein 1	KHDR1_HUMAN|Q07666;KHDR1_HUMAN|Q07666-2;KHDR1_HUMAN|Q07666-3	GTPVR*GAIT	370899	136100
533	-2.54266	KHDRBS1;KHDRBS1;KHDRBS1	Sam68;Sam68 iso 2;Sam68 iso 3	KH domain-containing, RNA-binding, signal transduction-associated protein 1	KHDR1_HUMAN|Q07666;KHDR1_HUMAN|Q07666-2;KHDR1_HUMAN|Q07666-3	GATVTR*GVPPPPTVR*	2.28254e+06	647672
534	-1.06145	KHSRP	KHSRP	Far upstream element-binding protein 2	FUBP2_HUMAN|Q92945	SGPPGPPGGPGMPPGGR*	8.49887e+07	5.7768e+07
535	1.10031	KHSRP	KHSRP	Far upstream element-binding protein 2	FUBP2_HUMAN|Q92945	SGPPGPPGGPGMPPGGR*GR*	8.61303e+07	6.83747e+07
536	-1.61625	KHSRP	KHSRP	Far upstream element-binding protein 2	FUBP2_HUMAN|Q92945	GR*GR*GQGNWGPPGGEMTFSIPTHK	3.2482e+06	1.44997e+06
537	1.65466	KHSRP	KHSRP	Far upstream element-binding protein 2	FUBP2_HUMAN|Q92945	GR*GQGNWGPPGGEM#TF	5.95729e+06	7.11184e+06
538	-1.97719	KHSRP	KHSRP	Far upstream element-binding protein 2	FUBP2_HUMAN|Q92945	CGLVIGR*GGENVK	4.6386e+07	1.69263e+07
539	-9.46282	KIAA1429	KIAA1429	Protein virilizer homolog	VIR_HUMAN|Q69YN4	EGTR*GSSWSAQNTPR	2.50889e+06	191287
540	1.03693	KIAA1429	KIAA1429	Protein virilizer homolog	VIR_HUMAN|Q69YN4	GNYNESR*GGQSNFNR	1.21302e+06	907488
541	71.6021	KIAA1429	KIAA1429	Protein virilizer homolog	VIR_HUMAN|Q69YN4	GR*GGLGPSWASANSGSGGSR	49174.9	2.54035e+06
542	54.972	KIAA1429;KIAA1429	KIAA1429;KIAA1429 iso 3	Protein virilizer homolog	VIR_HUMAN|Q69YN4;VIR_HUMAN|Q69YN4-3	GR*GR*GGFGQGIR	31387	1.24485e+06
543	1.1912	LARP1;LARP1	LARP;LARP iso3 iso 3	La-related protein 1	LARP1_HUMAN|Q6PKG0;LARP1_HUMAN|Q6PKG0-3	GEEGNHKR*HSVVAGGGGGEGRK	7.55474e+06	6.49278e+06
544	-1.97612	NUDT21	CFIM25	Cleavage and polyadenylation specificity factor subunit 5	CPSF5_HUMAN|O43809	SQTGWPR*GVTQFGNK	1.56161e+06	570142
545	-2.49898	PABPN1;PABPN1	PABPN1;PABPN1 iso 2	Polyadenylate-binding protein 2	PABP2_HUMAN|Q86U42;PABP2_HUMAN|Q86U42-2	AAGAAGGR*GSGPGR	826848	238720
546	1.7522	PABPN1;PABPN1;BCL2L2	PABPN1;PABPN1 iso 2;BCL2L2	Polyadenylate-binding protein 2	PABP2_HUMAN|Q86U42;PABP2_HUMAN|Q86U42-2;B2CL2_HUMAN|Q92843-2	TNRPGISTTDR*GFPR	2.4054e+06	3.04085e+06
547	1.7522	PABPN1;PABPN1;BCL2L2	PABPN1;PABPN1 iso 2;BCL2L2	Polyadenylate-binding protein 2	PABP2_HUMAN|Q86U42;PABP2_HUMAN|Q86U42-2;B2CL2_HUMAN|Q92843-2	TNRPGISTTDRGFPR*	2.4054e+06	3.04085e+06
548	-2.94505	PABPN1;PABPN1;BCL2L2	PABPN1;PABPN1 iso 2;BCL2L2	Polyadenylate-binding protein 2	PABP2_HUMAN|Q86U42;PABP2_HUMAN|Q86U42-2;B2CL2_HUMAN|Q92843-2	TSLALDESLFR*	1.10213e+06	270001
549	-1.01402	PCF11	PCF11	Pre-mRNA cleavage complex 2 protein Pcf11	PCF11_HUMAN|O94913	FEGSPGLR*F	2.73522e+06	1.94613e+06
550	1.08924	PCF11	PCF11	Pre-mRNA cleavage complex 2 protein Pcf11	PCF11_HUMAN|O94913	GQPVGGLR*F	7.46847e+06	5.86921e+06
551	1.05579	PRMT7;PRMT7;PRMT7;PRMT7	PRMT7 iso 2;PRMT7;PRMT7 iso 3;PRMT7 iso 4	Protein arginine N-methyltransferase 7	ANM7_HUMAN|Q9NVM4-2;ANM7_HUMAN|Q9NVM4;ANM7_HUMAN|Q9NVM4-3;ANM7_HUMAN|Q9NVM4-4	ANPTTGSVEWLEEDEHYDYHQEIAR*	1.38389e+06	1.05415e+06
552	-1.12382	PRPF40A;PRPF40A	FNBP3;FNBP3 iso2 iso 3	Pre-mRNA-processing factor 40 homolog A	PR40A_HUMAN|O75400;PR40A_HUMAN|O75400-3	LSGSSLCSGSWVSADGFLR*R	396839	254766
553	22.0644	PRPF6;PRPF6	PRP6;PRP6 iso 2	Pre-mRNA-processing factor 6	PRP6_HUMAN|O94906;PRP6_HUMAN|O94906-2	KPFLGMPAPLGYVPGLGR*GA	830.271	13217.1
554	-9.09272	PRRC2A	BAT2 iso1	Protein PRRC2A	PRC2A_HUMAN|P48634	GDDGR*GGGTGGPNHPPAPR	309169	24531.7
555	-1.26371	PRRC2A;PRRC2A;PRRC2A;PRRC2A	BAT2 iso1;BAT2 iso 2;PRRC2A iso 3;PRRC2A iso 4	Protein PRRC2A	PRC2A_HUMAN|P48634;PRC2A_HUMAN|P48634-2;PRC2A_HUMAN|P48634-3;PRC2A_HUMAN|P48634-4	LLQGR*PPLDFYPPGVHPSGLVPR	422861	241420
556	-2.44386	PSPC1	PSPC1	Paraspeckle component 1	PSPC1_HUMAN|Q8WXF1	TGSETPQAPMSGVGPVSGGPGGFGR*	2.47415e+06	730425
557	-3.06433	RBM10;RBM10;RBM10;RBM10	RBM10;RBM10 iso2 iso 2;RBM10 iso3 iso 3;RBM10 iso2 iso 4	RNA-binding protein 10	RBM10_HUMAN|P98175;RBM10_HUMAN|P98175-2;RBM10_HUMAN|P98175-3;RBM10_HUMAN|P98175-4	GSGLGAR*GSSYGVTSTESYK	562381	132410
558	1.07083	RBM27	RBM27	RNA-binding protein 27	RBM27_HUMAN|Q9P2N5	YNPEAPSITSSGRSQYR*	141734	109501
559	3.55074	RBM3	RBM3	RNA-binding protein 3	RBM3_HUMAN|P98179	YSR*GGGDQGYGSGR	1.34548e+06	3.44685e+06
560	-1.82349	RBM3	RBM3	RNA-binding protein 3	RBM3_HUMAN|P98179	YYDSR*PGGYGYGYGR*	8.63891e+06	3.41807e+06
561	-1.13536	RBM3	RBM3	RNA-binding protein 3	RBM3_HUMAN|P98179	YYDSRPGGYGYGYGR*	1.53869e+06	977782
562	-1.6825	RBM3	RBM3	RNA-binding protein 3	RBM3_HUMAN|P98179	GTR*GGGFGAH	3.59422e+06	1.54126e+06
563	3.73095	RBM3	RBM3	RNA-binding protein 3	RBM3_HUMAN|P98179	GTR*GGGFGAHGR*GR	134019	360754
564	-7.5342	RBM3	RBM3	RNA-binding protein 3	RBM3_HUMAN|P98179	GTR*GGGFGAHGR*GR*	3.02997e+07	2.90152e+06
565	3.81676	RBM3	RBM3	RNA-binding protein 3	RBM3_HUMAN|P98179	GGGFGAHGR*GR	405832	1.11755e+06
566	-1.81179	RBM3	RBM3	RNA-binding protein 3	RBM3_HUMAN|P98179	GGGFGAHGR*GR*	6.29412e+06	2.50641e+06
567	-1.87957	RBM3	RBM3	RNA-binding protein 3	RBM3_HUMAN|P98179	NQGGYDR*YSGGNYR	535907	205710
568	2.59222	RBM33	RBM33	RNA-binding protein 33	RBM33_HUMAN|Q96EV2	GR*GVAGPMGR*	1.54686e+06	2.89299e+06
569	-6.59027	RBM33	RBM33	RNA-binding protein 33	RBM33_HUMAN|Q96EV2	R*GGPLMCR	3.02879e+07	3.31582e+06
570	-3.16239	RBM39;RBM39	RNPC2;RNPC2 iso3 iso 2	RNA-binding protein 39	RBM39_HUMAN|Q14498;RBM39_HUMAN|Q14498-2	FNSAIR*GK	5.25794e+06	1.19957e+06
571	-3.48377	RBMX;RBMX	RBMX;RBMX iso 2	RNA-binding motif protein, X chromosome	RBMX_HUMAN|P38159;RBMX_HUMAN|P38159-2	R*SAPSGPVR*SSSGMGGR	7.41401e+06	1.53542e+06
572	3.13809	RBMX;RBMX	RBMX;RBMX iso 2	RNA-binding motif protein, X chromosome	RBMX_HUMAN|P38159;RBMX_HUMAN|P38159-2	GLR*GGR*GGSGGTR	774845	1754308
573	-1.69209	RBMX;RBMX;RBMXL1	RBMX;RBMX iso 2;RBMXL1	RNA-binding motif protein, X chromosome	RBMX_HUMAN|P38159;RBMX_HUMAN|P38159-2;RMXL1_HUMAN|Q96E39	GPPSR*GGHM#DDGGYSMNFNMSSSR*GPLPVK	1.68749e+06	719520
574	-2.51229	RBMX;RBMX;RBMXL1	RBMX;RBMX iso 2;RBMXL1	RNA-binding motif protein, X chromosome	RBMX_HUMAN|P38159;RBMX_HUMAN|P38159-2;RMXL1_HUMAN|Q96E39	GPPSR*GGHM#DDGGYSMNFNM#SSSR	1.32529e+07	3.80597e+06
575	-1.11916	RBMX;RBMX;RBMXL1	RBMX;RBMX iso 2;RBMXL1	RNA-binding motif protein, X chromosome	RBMX_HUMAN|P38159;RBMX_HUMAN|P38159-2;RMXL1_HUMAN|Q96E39	DSYSSSSR*GAPR*	826451	532781
576	-1.17465	RBMX;RBMX;RBMXL1	RBMX;RBMX iso 2;RBMXL1	RNA-binding motif protein, X chromosome	RBMX_HUMAN|P38159;RBMX_HUMAN|P38159-2;RMXL1_HUMAN|Q96E39	DSYSSSSR*	313347	192460
577	-1.865	RNPS1;RNPS1	RNPS1;RNPS1 iso 2	RNA-binding protein with serine-rich domain 1	RNPS1_HUMAN|Q15287;RNPS1_HUMAN|Q15287-2	SSSTSSSGSSTSTGSSSGSSSSSASSR*SGSSSTSR*SSSSSSS	2.08733e+08	8.0749e+07
578	-4.83649	SAFB2	SAFB2	Scaffold attachment factor B2	SAFB2_HUMAN|Q14151	GLSGPSGPGHMASR*	4.29621e+06	640885
579	1.73149	SAFB2	SAFB2	Scaffold attachment factor B2	SAFB2_HUMAN|Q14151	GGVAGR*GGFAQGGHSQGHVVPGGGLEGGGVASQDR	591805	739307
580	-1.56469	SAFB2	SAFB2	Scaffold attachment factor B2	SAFB2_HUMAN|Q14151	LSEGR*GLPPPPR	1.0436e+07	4.81205e+06
581	-2.17093	SAFB2	SAFB2	Scaffold attachment factor B2	SAFB2_HUMAN|Q14151	LSEGR*GLPPPPR*GGR	1.18212e+06	392864
582	-4.15954	SART3;SART3	SART3;SART3 iso 4	Squamous cell carcinoma antigen recognized by T-cells 3	SART3_HUMAN|Q15020;SART3_HUMAN|Q15020-4	KAPGGPMLLPQTYGAR*	2.5567e+06	443466
583	7.44318	SCAF11;SCAF11	SFRS2IP;SCAF11 iso 2	Protein SCAF11	SCAFB_HUMAN|Q99590;SCAFB_HUMAN|Q99590-2	NFGSGWVSNR*	146373	786041
584	-4.13184	SERBP1;SERBP1	PAI-RBP1 iso3;PAI-RBP1 iso3	Plasminogen activator inhibitor 1 RNA-binding protein	PAIRB_HUMAN|Q8NC51-3;PAIRB_HUMAN|Q8NC51-4	R*GGSGSHNWGTVKDELTDLDQSNVTEETPEGEEHHPVADTENK	2204633	384962
585	-1.43549	SERBP1;SERBP1	PAI-RBP1;PAI-RBP1 iso3 iso 2	Plasminogen activator inhibitor 1 RNA-binding protein	PAIRB_HUMAN|Q8NC51;PAIRB_HUMAN|Q8NC51-2	R*GGSGSHNWGTVKDELTESPK	3.3312e+06	1.67427e+06
586	69.1739	SERBP1;SERBP1;SERBP1;SERBP1	PAI-RBP1;PAI-RBP1 iso3 iso 3;PAI-RBP1 iso3 iso 4;PAI-RBP1 iso3 iso 2	Plasminogen activator inhibitor 1 RNA-binding protein	PAIRB_HUMAN|Q8NC51;PAIRB_HUMAN|Q8NC51-3;PAIRB_HUMAN|Q8NC51-4;PAIRB_HUMAN|Q8NC51-2	GEGGEFSVDRPIIDRPIR*GR*	155411	7.7562e+06
587	41.7038	SERBP1;SERBP1;SERBP1;SERBP1	PAI-RBP1;PAI-RBP1 iso3 iso 3;PAI-RBP1 iso3 iso 4;PAI-RBP1 iso3 iso 2	Plasminogen activator inhibitor 1 RNA-binding protein	PAIRB_HUMAN|Q8NC51;PAIRB_HUMAN|Q8NC51-3;PAIRB_HUMAN|Q8NC51-4;PAIRB_HUMAN|Q8NC51-2	R*GMGR*GDGFDSR	42149.6	1.26822e+06
588	-26.7404	SERBP1;SERBP1;SERBP1;SERBP1	PAI-RBP1;PAI-RBP1 iso3 iso 3;PAI-RBP1 iso3 iso 4;PAI-RBP1 iso3 iso 2	Plasminogen activator inhibitor 1 RNA-binding protein	PAIRB_HUMAN|Q8NC51;PAIRB_HUMAN|Q8NC51-3;PAIRB_HUMAN|Q8NC51-4;PAIRB_HUMAN|Q8NC51-2	GR*GDGFDSR*GK	170376	4596.91
589	-2.21341	SERBP1;SERBP1;SERBP1;SERBP1	PAI-RBP1;PAI-RBP1 iso3 iso 3;PAI-RBP1 iso3 iso 4;PAI-RBP1 iso3 iso 2	Plasminogen activator inhibitor 1 RNA-binding protein	PAIRB_HUMAN|Q8NC51;PAIRB_HUMAN|Q8NC51-3;PAIRB_HUMAN|Q8NC51-4;PAIRB_HUMAN|Q8NC51-2	R*GGSGSHNWGTVK	661341	215570
590	38.2933	SERBP1;SERBP1;SERBP1;SERBP1	PAI-RBP1;PAI-RBP1 iso3 iso 3;PAI-RBP1 iso3 iso 4;PAI-RBP1 iso3 iso 2	Plasminogen activator inhibitor 1 RNA-binding protein	PAIRB_HUMAN|Q8NC51;PAIRB_HUMAN|Q8NC51-3;PAIRB_HUMAN|Q8NC51-4;PAIRB_HUMAN|Q8NC51-2	KPANDITSQLEINFGDLGRPGR*GGR*	508406	1.40462e+07
591	40.9441	SERBP1;SERBP1;SERBP1;SERBP1	PAI-RBP1;PAI-RBP1 iso3 iso 3;PAI-RBP1 iso3 iso 4;PAI-RBP1 iso3 iso 2	Plasminogen activator inhibitor 1 RNA-binding protein	PAIRB_HUMAN|Q8NC51;PAIRB_HUMAN|Q8NC51-3;PAIRB_HUMAN|Q8NC51-4;PAIRB_HUMAN|Q8NC51-2	KPANDITSQLEINFGDLGRPGR*GGR	2.43264e+06	7.18611e+07
592	4.08651	SERBP1;SERBP1;SERBP1;SERBP1	PAI-RBP1;PAI-RBP1 iso3 iso 3;PAI-RBP1 iso3 iso 4;PAI-RBP1 iso3 iso 2	Plasminogen activator inhibitor 1 RNA-binding protein	PAIRB_HUMAN|Q8NC51;PAIRB_HUMAN|Q8NC51-3;PAIRB_HUMAN|Q8NC51-4;PAIRB_HUMAN|Q8NC51-2	GEGGEFSVDRPIIDR*PIR*GR*	2.42163e+06	7.13979e+06
593	-2.26455	SERBP1;SERBP1;SERBP1;SERBP1	PAI-RBP1;PAI-RBP1 iso3 iso 3;PAI-RBP1 iso3 iso 4;PAI-RBP1 iso3 iso 2	Plasminogen activator inhibitor 1 RNA-binding protein	PAIRB_HUMAN|Q8NC51;PAIRB_HUMAN|Q8NC51-3;PAIRB_HUMAN|Q8NC51-4;PAIRB_HUMAN|Q8NC51-2	GDGFDSR*GK	112496	35841
594	3.42086	SERBP1;SERBP1;SERBP1;SERBP1	PAI-RBP1;PAI-RBP1 iso3 iso 3;PAI-RBP1 iso3 iso 4;PAI-RBP1 iso3 iso 2	Plasminogen activator inhibitor 1 RNA-binding protein	PAIRB_HUMAN|Q8NC51;PAIRB_HUMAN|Q8NC51-3;PAIRB_HUMAN|Q8NC51-4;PAIRB_HUMAN|Q8NC51-2	KPANDITSQLEINFGDLGR*PGR*GGR*	166874	411860
595	18.4888	SERBP1;SERBP1;SERBP1;SERBP1	PAI-RBP1;PAI-RBP1 iso3 iso 3;PAI-RBP1 iso3 iso 4;PAI-RBP1 iso3 iso 2	Plasminogen activator inhibitor 1 RNA-binding protein	PAIRB_HUMAN|Q8NC51;PAIRB_HUMAN|Q8NC51-3;PAIRB_HUMAN|Q8NC51-4;PAIRB_HUMAN|Q8NC51-2	KPANDITSQLEINFGDLGR*PGRGGR*GGR	95261.7	1.27072e+06
596	40.9441	SERBP1;SERBP1;SERBP1;SERBP1	PAI-RBP1;PAI-RBP1 iso3 iso 3;PAI-RBP1 iso3 iso 4;PAI-RBP1 iso3 iso 2	Plasminogen activator inhibitor 1 RNA-binding protein	PAIRB_HUMAN|Q8NC51;PAIRB_HUMAN|Q8NC51-3;PAIRB_HUMAN|Q8NC51-4;PAIRB_HUMAN|Q8NC51-2	KPANDITSQLEINFGDLGR*PGRGGR	2.43264e+06	7.18611e+07
597	-2.05805	SF3B2	SF3B2	Splicing factor 3B subunit 2	SF3B2_HUMAN|Q13435	MGTPVPRPPQDMGQIGVR*T	1.47323e+06	516464
598	-1.26813	SF3B2	SF3B2	Splicing factor 3B subunit 2	SF3B2_HUMAN|Q13435	TPLGPR*	1.9735e+07	1.12278e+07
599	-1.4489	SF3B2	SF3B2	Splicing factor 3B subunit 2	SF3B2_HUMAN|Q13435	TPLGPR*VAAPVGPVGPTPTVLPM#GAPVPR*PR	6.67906e+06	3.32584e+06
600	-1.4489	SF3B2	SF3B2	Splicing factor 3B subunit 2	SF3B2_HUMAN|Q13435	TPLGPR*VAAPVGPVGPTPTVLPM#GAPVPRPR*	6.67906e+06	3.32584e+06
601	-2.32059	SF3B2	SF3B2	Splicing factor 3B subunit 2	SF3B2_HUMAN|Q13435	VAAPVGPVGPTPTVLPMGAPVPR*PR	356643	110882
602	-2.23762	SF3B2	SF3B2	Splicing factor 3B subunit 2	SF3B2_HUMAN|Q13435	VAAPVGPVGPTPTVLPMGAPVPR*PR*	375981	121228
603	-2.32059	SF3B2	SF3B2	Splicing factor 3B subunit 2	SF3B2_HUMAN|Q13435	VAAPVGPVGPTPTVLPMGAPVPRPR*	356643	110882
604	-1.12858	SFPQ	PSF	Splicing factor, proline- and glutamine-rich	SFPQ_HUMAN|P23246	FGQGGAGPVGGQGPR*	2.53521e+08	1.62072e+08
605	-1.57138	SFPQ	PSF	Splicing factor, proline- and glutamine-rich	SFPQ_HUMAN|P23246	FGQGGAGPVGGQGPR*GMGPGTPAGYGR*GR	1.69129e+07	7.76538e+06
606	-1.16704	SFPQ	PSF	Splicing factor, proline- and glutamine-rich	SFPQ_HUMAN|P23246	GM#GPGTPAGYGR*	4.96025e+07	3.0665e+07
607	-1.51776	SFPQ	PSF	Splicing factor, proline- and glutamine-rich	SFPQ_HUMAN|P23246	PGTPAGYGRGR*	1.79426e+06	852914
608	31.7634	SFPQ;SFPQ	PSF;PSF iso 2	Splicing factor, proline- and glutamine-rich	SFPQ_HUMAN|P23246;SFPQ_HUMAN|P23246-2	R*GGGGGR*GGLHDFR	4.23964e+06	9.71586e+07
609	-4.42409	SFPQ;SFPQ	PSF;PSF iso 2	Splicing factor, proline- and glutamine-rich	SFPQ_HUMAN|P23246;SFPQ_HUMAN|P23246-2	MPGGPKPGGGPGLSTPGGHPKPPHR*GGGEPR*GGR*	8.08844e+06	1.31906e+06
610	-1.76335	SFPQ;SFPQ	PSF;PSF iso 2	Splicing factor, proline- and glutamine-rich	SFPQ_HUMAN|P23246;SFPQ_HUMAN|P23246-2	PGGGPGLSTPGGHPKPPHR*GGGEPR*	1.50401e+06	615371
611	-2.07856	SFPQ;SFPQ	PSF;PSF iso 2	Splicing factor, proline- and glutamine-rich	SFPQ_HUMAN|P23246;SFPQ_HUMAN|P23246-2	PGGGPGLSTPGGHPKPPHR*GGGEPR	3.42868e+06	1.19012e+06
612	129.338	SFPQ;SFPQ	PSF;PSF iso 2	Splicing factor, proline- and glutamine-rich	SFPQ_HUMAN|P23246;SFPQ_HUMAN|P23246-2	GGGGGR*GGLHDFR*SPPPGMGLNQNR	180804	1.68717e+07
613	69.3942	SFPQ;SFPQ	PSF;PSF iso 2	Splicing factor, proline- and glutamine-rich	SFPQ_HUMAN|P23246;SFPQ_HUMAN|P23246-2	GGGGGR*GGLHDFR	6.93861e+06	3.47393e+08
614	74.5941	SFPQ;SFPQ	PSF;PSF iso 2	Splicing factor, proline- and glutamine-rich	SFPQ_HUMAN|P23246;SFPQ_HUMAN|P23246-2	SR*GGGGGGFHR	714659	3.84617e+07
615	-2.34402	SNRNP70;SNRNP70;SNRNP70	snRNP 70;snRNP 70 iso 2;snRNP 70 iso 4	U1 small nuclear ribonucleoprotein 70 kDa	RU17_HUMAN|P08621;RU17_HUMAN|P08621-2;RU17_HUMAN|P08621-4	R*GGADVNIR	1694028	521415
616	–	SNRPB;SNRPB;SNRPB	snRNP B1;snRNP B1 iso2 iso 2;snRNP B1 iso 3	Small nuclear ribonucleoprotein-associated proteins B and B'	RSMB_HUMAN|P14678;RSMB_HUMAN|P14678-2;RSMB_HUMAN|P14678-3	VPLAGAAGGPGIGR*AAGR*
617	-1.16645	SNRPB;SNRPB;SNRPB	snRNP B1;snRNP B1 iso2 iso 2;snRNP B1 iso 3	Small nuclear ribonucleoprotein-associated proteins B and B'	RSMB_HUMAN|P14678;RSMB_HUMAN|P14678-2;RSMB_HUMAN|P14678-3	VPLAGAAGGPGIGR*	1.90237e+07	1.17667e+07
618	1.71304	SNRPB;SNRPB;SNRPB	snRNP B1;snRNP B1 iso2 iso 2;snRNP B1 iso 3	Small nuclear ribonucleoprotein-associated proteins B and B'	RSMB_HUMAN|P14678;RSMB_HUMAN|P14678-2;RSMB_HUMAN|P14678-3	AAGR*GIPAGVPMPQAPAGLAGPVR*GVGGPSQ	118673	146671
619	1.65218	SNRPB;SNRPB;SNRPB	snRNP B1;snRNP B1 iso2 iso 2;snRNP B1 iso 3	Small nuclear ribonucleoprotein-associated proteins B and B'	RSMB_HUMAN|P14678;RSMB_HUMAN|P14678-2;RSMB_HUMAN|P14678-3	AAGR*GIPAGVPM#PQAPAGLAGPVR	103297	123131
620	-1.3682	SNRPB;SNRPB;SNRPB	snRNP B1;snRNP B1 iso2 iso 2;snRNP B1 iso 3	Small nuclear ribonucleoprotein-associated proteins B and B'	RSMB_HUMAN|P14678;RSMB_HUMAN|P14678-2;RSMB_HUMAN|P14678-3	GVGGPSQQVM#TPQGR*GTVAAAAAAATASIAGAPTQYPPGR	1.34056e+06	706906
621	-1.03196	SNRPB;SNRPB;SNRPB	snRNP B1;snRNP B1 iso2 iso 2;snRNP B1 iso 3	Small nuclear ribonucleoprotein-associated proteins B and B'	RSMB_HUMAN|P14678;RSMB_HUMAN|P14678-2;RSMB_HUMAN|P14678-3	GTVAAAAAAATASIAGAPTQYPPGR*GGPPPPM#GR*	1.08275e+06	756989
622	1.03374	SNRPB;SNRPB;SNRPB	snRNP B1;snRNP B1 iso2 iso 2;snRNP B1 iso 3	Small nuclear ribonucleoprotein-associated proteins B and B'	RSMB_HUMAN|P14678;RSMB_HUMAN|P14678-2;RSMB_HUMAN|P14678-3	GTVAAAAAAATASIAGAPTQYPPGR*	899741	671045
623	-1.11765	SNRPB;SNRPB;SNRPB	snRNP B1;snRNP B1 iso2 iso 2;snRNP B1 iso 3	Small nuclear ribonucleoprotein-associated proteins B and B'	RSMB_HUMAN|P14678;RSMB_HUMAN|P14678-2;RSMB_HUMAN|P14678-3	GIPAGVPMPQAPAGLAGPVR*GVGGPSQQVM#TPQGR*	63553.4	41026.1
624	1.14919	SNRPB;SNRPB;SNRPB	snRNP B1;snRNP B1 iso2 iso 2;snRNP B1 iso 3	Small nuclear ribonucleoprotein-associated proteins B and B'	RSMB_HUMAN|P14678;RSMB_HUMAN|P14678-2;RSMB_HUMAN|P14678-3	GIPAGVPM#PQAPAGLAGPVR*GVGGPSQQVM#TPQGR	382526	317159
625	4.98826	SNRPB;SNRPB;SNRPB;SNRPN;SNRPN	snRNP B1;snRNP B1 iso2 iso 2;snRNP B1 iso 3;snRNP N;snRNP N iso 2	Small nuclear ribonucleoprotein-associated proteins B and B'	RSMB_HUMAN|P14678;RSMB_HUMAN|P14678-2;RSMB_HUMAN|P14678-3;RSMN_HUMAN|P63162;RSMN_HUMAN|P63162-2	GVGGPSQQVMTPQGR*GT	91592	329634
626	1.24012	SNRPB;SNRPB;SNRPB;SNRPN;SNRPN	snRNP B1;snRNP B1 iso2 iso 2;snRNP B1 iso 3;snRNP N;snRNP N iso 2	Small nuclear ribonucleoprotein-associated proteins B and B'	RSMB_HUMAN|P14678;RSMB_HUMAN|P14678-2;RSMB_HUMAN|P14678-3;RSMN_HUMAN|P63162;RSMN_HUMAN|P63162-2	SIAGAPTQYPPGR*	2.02391e+07	1.81083e+07
627	-1.13813	SNRPB;SNRPB;SNRPB;SNRPN;SNRPN	snRNP B1;snRNP B1 iso2 iso 2;snRNP B1 iso 3;snRNP N;snRNP N iso 2	Small nuclear ribonucleoprotein-associated proteins B and B'	RSMB_HUMAN|P14678;RSMB_HUMAN|P14678-2;RSMB_HUMAN|P14678-3;RSMN_HUMAN|P63162;RSMN_HUMAN|P63162-2	AGPVR*GVGGPSQQVM#TPQGR*	144886	91846.1
628	-1.04376	SNRPN;SNRPN	snRNP N;snRNP N iso 2	Small nuclear ribonucleoprotein-associated protein N	RSMN_HUMAN|P63162;RSMN_HUMAN|P63162-2	GVGGPSQQVM#TPQGRGTVAAAAVAATASIAGAPTQYPPGR*	7.53896e+06	5.21117e+06
629	-1.19387	SRRM2	SRm300	Serine/arginine repetitive matrix protein 2	SRRM2_HUMAN|Q9UQ35	TAVAPSAVNLADPR*TPTAPAVNLAGAR	1.16484e+06	703938
630	-1.61994	SRRM2	SRm300	Serine/arginine repetitive matrix protein 2	SRRM2_HUMAN|Q9UQ35	TPQAPASANLVGPR*	6.12431e+06	2.72761e+06
631	-1.19387	SRRM2	SRm300	Serine/arginine repetitive matrix protein 2	SRRM2_HUMAN|Q9UQ35	TAVAPSAVNLADPRTPTAPAVNLAGAR*	1.16484e+06	703938
632	-1.33187	SRRT;SRRT;SRRT;SRRT;SRRT	ARS2;ARS2 iso3 iso 2;ARS2 iso3 iso 3;ARS2 iso3 iso 4;ARS2 iso3 iso 5	Serrate RNA effector molecule homolog	SRRT_HUMAN|Q9BXP5;SRRT_HUMAN|Q9BXP5-2;SRRT_HUMAN|Q9BXP5-3;SRRT_HUMAN|Q9BXP5-4;SRRT_HUMAN|Q9BXP5-5	GAGAVR*PAVPTGGPPYPHAPYGAGR*	3.74876e+06	2.03073e+06
633	-1.72092	SRRT;SRRT;SRRT;SRRT;SRRT	ARS2;ARS2 iso3 iso 2;ARS2 iso3 iso 3;ARS2 iso3 iso 4;ARS2 iso3 iso 5	Serrate RNA effector molecule homolog	SRRT_HUMAN|Q9BXP5;SRRT_HUMAN|Q9BXP5-2;SRRT_HUMAN|Q9BXP5-3;SRRT_HUMAN|Q9BXP5-4;SRRT_HUMAN|Q9BXP5-5	GNYDAFR*GQGGYPGKPR*	493547	206916
634	2.09455	SRRT;SRRT;SRRT;SRRT;SRRT	ARS2;ARS2 iso3 iso 2;ARS2 iso3 iso 3;ARS2 iso3 iso 4;ARS2 iso3 iso 5	Serrate RNA effector molecule homolog	SRRT_HUMAN|Q9BXP5;SRRT_HUMAN|Q9BXP5-2;SRRT_HUMAN|Q9BXP5-3;SRRT_HUMAN|Q9BXP5-4;SRRT_HUMAN|Q9BXP5-5	GNYDAFR*GQGGYPGKPR	1.01327e+06	1.53124e+06
635	-2.08798	SRSF1;SRSF1;SRSF1	SRSF1 iso 2;SF2;SRSF1 iso 3	Serine/arginine-rich splicing factor 1	SRSF1_HUMAN|Q07955-2;SRSF1_HUMAN|Q07955;SRSF1_HUMAN|Q07955-3	R*GGPPFAFVEFEDPR	610770	211046
636	1.21226	SRSF1;SRSF1;SRSF1	SRSF1 iso 2;SF2;SRSF1 iso 3	Serine/arginine-rich splicing factor 1	SRSF1_HUMAN|Q07955-2;SRSF1_HUMAN|Q07955;SRSF1_HUMAN|Q07955-3	SGR*GTGR*GGGGGGGGGAPR*GR*	4.71752e+06	4.12604e+06
637	1.00388	SRSF1;SRSF1;SRSF1	SRSF1 iso 2;SF2;SRSF1 iso 3	Serine/arginine-rich splicing factor 1	SRSF1_HUMAN|Q07955-2;SRSF1_HUMAN|Q07955;SRSF1_HUMAN|Q07955-3	SGR*GTGR*GGGGGGGGGAPR*G	164051	118819
638	-1.42902	SRSF1;SRSF1;SRSF1	SRSF1 iso 2;SF2;SRSF1 iso 3	Serine/arginine-rich splicing factor 1	SRSF1_HUMAN|Q07955-2;SRSF1_HUMAN|Q07955;SRSF1_HUMAN|Q07955-3	SGR*GTGR*GGGGGGGGGAPR	18482754	9331524
639	1.17456	SRSF1;SRSF1;SRSF1	SRSF1 iso 2;SF2;SRSF1 iso 3	Serine/arginine-rich splicing factor 1	SRSF1_HUMAN|Q07955-2;SRSF1_HUMAN|Q07955;SRSF1_HUMAN|Q07955-3	GTGR*GGGGGGGGGAPR*GR*	5.91313e+06	5.01092e+06
640	DMSO only	SRSF1;SRSF1;SRSF1	SRSF1 iso 2;SF2;SRSF1 iso 3	Serine/arginine-rich splicing factor 1	SRSF1_HUMAN|Q07955-2;SRSF1_HUMAN|Q07955;SRSF1_HUMAN|Q07955-3	GTGR*GGGGGGGGGAPR*GR	1.86727e+06
641	-1.62856	SRSF1;SRSF1;SRSF1	SRSF1 iso 2;SF2;SRSF1 iso 3	Serine/arginine-rich splicing factor 1	SRSF1_HUMAN|Q07955-2;SRSF1_HUMAN|Q07955;SRSF1_HUMAN|Q07955-3	GTGR*GGGGGGGGGAPR	55889908	24760175
642	-3.30138	SRSF5;SRSF5;SRSF5	SFRS5;SFRS5 iso2 iso 2;SRSF5 iso 3	Serine/arginine-rich splicing factor 5	SRSF5_HUMAN|Q13243;SRSF5_HUMAN|Q13243-2;SRSF5_HUMAN|Q13243-3	YSDR*FSSR	9.75644e+06	2.13216e+06
643	1.50604	SRSF9	SFRS9	Serine/arginine-rich splicing factor 9	SRSF9_HUMAN|Q13242	TYGGR*GGWP	2.27394e+06	2.47081e+06
644	-1.43988	STAU1;STAU1;STAU1	STAU;STAU iso 2;STAU iso 3	Double-stranded RNA-binding protein Staufen homolog 1	STAU1_HUMAN|O95793;STAU1_HUMAN|O95793-2;STAU1_HUMAN|O95793-3	NMR*GGAYPPR	1.27732e+06	640026
645	1.64449	STAU1;STAU1;STAU1	STAU;STAU iso 2;STAU iso 3	Double-stranded RNA-binding protein Staufen homolog 1	STAU1_HUMAN|O95793;STAU1_HUMAN|O95793-2;STAU1_HUMAN|O95793-3	GGAYPPR*YFYPFPVPPLLY	420369	498755
646	37.564	SYNCRIP;HNRNPR;SYNCRIP;SYNCRIP;SYNCRIP;SYNCRIP;HNRNPR;HNRNPR;HNRNPR	NSAP1;hnRNP R;NSAP1 iso 2;NSAP1 iso 3;NSAP1 iso 4;NSAP1 iso 5;hnRNP R iso 2;hnRNP R iso 3;hnRNP R iso 4	Heterogeneous nuclear ribonucleoprotein Q	HNRPQ_HUMAN|O60506;HNRPR_HUMAN|O43390;HNRPQ_HUMAN|O60506-2;HNRPQ_HUMAN|O60506-3;HNRPQ_HUMAN|O60506-4;HNRPQ_HUMAN|O60506-5;HNRPR_HUMAN|O43390-2;HNRPR_HUMAN|O43390-3;HNRPR_HUMAN|O43390-4	AGYSQR*	78376	2124126
647	84.7231	SYNCRIP;HNRNPR;SYNCRIP;SYNCRIP;SYNCRIP;SYNCRIP;HNRNPR;HNRNPR;HNRNPR	NSAP1;hnRNP R;NSAP1 iso 2;NSAP1 iso 3;NSAP1 iso 4;NSAP1 iso 5;hnRNP R iso 2;hnRNP R iso 3;hnRNP R iso 4	Heterogeneous nuclear ribonucleoprotein Q	HNRPQ_HUMAN|O60506;HNRPR_HUMAN|O43390;HNRPQ_HUMAN|O60506-2;HNRPQ_HUMAN|O60506-3;HNRPQ_HUMAN|O60506-4;HNRPQ_HUMAN|O60506-5;HNRPR_HUMAN|O43390-2;HNRPR_HUMAN|O43390-3;HNRPR_HUMAN|O43390-4	GR*AGYSQR*	62707.9	3.83309e+06
648	39.502	SYNCRIP;SYNCRIP;SYNCRIP;SYNCRIP;SYNCRIP	NSAP1;NSAP1 iso 2;NSAP1 iso 3;NSAP1 iso 4;NSAP1 iso 5	Heterogeneous nuclear ribonucleoprotein Q	HNRPQ_HUMAN|O60506;HNRPQ_HUMAN|O60506-2;HNRPQ_HUMAN|O60506-3;HNRPQ_HUMAN|O60506-4;HNRPQ_HUMAN|O60506-5	GPPHMPPPTR*	232334	6.6215e+06
649	13.6535	SYNCRIP;SYNCRIP;SYNCRIP;SYNCRIP;SYNCRIP	NSAP1;NSAP1 iso 2;NSAP1 iso 3;NSAP1 iso 4;NSAP1 iso 5	Heterogeneous nuclear ribonucleoprotein Q	HNRPQ_HUMAN|O60506;HNRPQ_HUMAN|O60506-2;HNRPQ_HUMAN|O60506-3;HNRPQ_HUMAN|O60506-4;HNRPQ_HUMAN|O60506-5	GR*GGR*GGYGYPPDYYGYEDYYDYYGYDYHNY	146254	1.44071e+06
650	44.4106	SYNCRIP;SYNCRIP;SYNCRIP;SYNCRIP;SYNCRIP	NSAP1;NSAP1 iso 2;NSAP1 iso 3;NSAP1 iso 4;NSAP1 iso 5	Heterogeneous nuclear ribonucleoprotein Q	HNRPQ_HUMAN|O60506;HNRPQ_HUMAN|O60506-2;HNRPQ_HUMAN|O60506-3;HNRPQ_HUMAN|O60506-4;HNRPQ_HUMAN|O60506-5	GGYEDPYYGYEDFQVGAR*	453391	1.45273e+07
651	40.8098	SYNCRIP;SYNCRIP;SYNCRIP;SYNCRIP;SYNCRIP	NSAP1;NSAP1 iso 2;NSAP1 iso 3;NSAP1 iso 4;NSAP1 iso 5	Heterogeneous nuclear ribonucleoprotein Q	HNRPQ_HUMAN|O60506;HNRPQ_HUMAN|O60506-2;HNRPQ_HUMAN|O60506-3;HNRPQ_HUMAN|O60506-4;HNRPQ_HUMAN|O60506-5	AGYSQR*GGPGSAR*	36496	1074569
652	5.0216	SYNCRIP;SYNCRIP;SYNCRIP;SYNCRIP;SYNCRIP	NSAP1;NSAP1 iso 2;NSAP1 iso 3;NSAP1 iso 4;NSAP1 iso 5	Heterogeneous nuclear ribonucleoprotein Q	HNRPQ_HUMAN|O60506;HNRPQ_HUMAN|O60506-2;HNRPQ_HUMAN|O60506-3;HNRPQ_HUMAN|O60506-4;HNRPQ_HUMAN|O60506-5	AGYSQR*GGPGSAR	762600	2.76289e+06
653	30.1402	SYNCRIP;SYNCRIP;SYNCRIP;SYNCRIP;SYNCRIP	NSAP1;NSAP1 iso 2;NSAP1 iso 3;NSAP1 iso 4;NSAP1 iso 5	Heterogeneous nuclear ribonucleoprotein Q	HNRPQ_HUMAN|O60506;HNRPQ_HUMAN|O60506-2;HNRPQ_HUMAN|O60506-3;HNRPQ_HUMAN|O60506-4;HNRPQ_HUMAN|O60506-5	GR*GAAPPR*GR	22340.5	485807
654	53.6426	SYNCRIP;SYNCRIP;SYNCRIP;SYNCRIP;SYNCRIP	NSAP1;NSAP1 iso 2;NSAP1 iso 3;NSAP1 iso 4;NSAP1 iso 5	Heterogeneous nuclear ribonucleoprotein Q	HNRPQ_HUMAN|O60506;HNRPQ_HUMAN|O60506-2;HNRPQ_HUMAN|O60506-3;HNRPQ_HUMAN|O60506-4;HNRPQ_HUMAN|O60506-5	GR*AGYSQR*GGPGSAR	38356.5	1.48448e+06
655	-3.19219	TARDBP;TARDBP	TDP43;TDP43 iso 4	TAR DNA-binding protein 43	TADBP_HUMAN|Q13148;TADBP_HUMAN|Q13148-4	FGGNPGGFGNQGGFGNSR*GGGAGLGNNQGSNMGGGM#NF	986086	222870
656	-2.3847	TRA2B;TRA2B	SFRS10;SFRS10 iso 3	Transformer-2 protein homolog beta	TRA2B_HUMAN|P62995;TRA2B_HUMAN|P62995-3	SYR*GGGGGGGGWR	1.67413e+08	5.06501e+07
657	-1.66086	XRN2;XRN2	XRN2;XRN2 iso 2	5'-3' exoribonuclease 2	XRN2_HUMAN|Q9H0D6;XRN2_HUMAN|Q9H0D6-2	TLGHVMPR*	2.86009e+06	1.24243e+06
658	-1.16319	XRN2;XRN2	XRN2;XRN2 iso 2	5'-3' exoribonuclease 2	XRN2_HUMAN|Q9H0D6;XRN2_HUMAN|Q9H0D6-2	GVGAEPLLPWNR*	1.75425e+07	1.0881e+07
659	-1.98049	XRN2;XRN2	XRN2;XRN2 iso 2	5'-3' exoribonuclease 2	XRN2_HUMAN|Q9H0D6;XRN2_HUMAN|Q9H0D6-2	KYPLPPPSGR*YNWN	9.45579e+06	3.4447e+06
660	-1.30705	XRN2;XRN2	XRN2;XRN2 iso 2	5'-3' exoribonuclease 2	XRN2_HUMAN|Q9H0D6;XRN2_HUMAN|Q9H0D6-2	FDR*GVGAEPLLPWNR*	849636	468993
661	-1.8866	XRN2;XRN2	XRN2;XRN2 iso 2	5'-3' exoribonuclease 2	XRN2_HUMAN|Q9H0D6;XRN2_HUMAN|Q9H0D6-2	FDR*GVGAEPLLPWNR	5.04609e+06	1.92975e+06
662	-2.65783	YBX1	YB-1	Nuclease-sensitive element-binding protein 1	YBOX1_HUMAN|P67809	RFPPYYMR*	761920	206827
663
664	-5.50979	CWC15	HSPC148	Spliceosome-associated protein CWC15 homolog	CWC15_HUMAN|Q9P013	PTFEPAR*GGR	4.70941e+07	6.16674e+06
665	20.3244	HNRNPA1L2	HNRNPA1L2	Heterogeneous nuclear ribonucleoprotein A1-like 2	RA1L2_HUMAN|Q32P51	DGFGGNDNFGR*GGNFSGR	171942	2.52131e+06
666	4.73401	HNRNPA1L2;HNRNPA1;HNRNPA1	HNRNPA1L2;hnRNP A1;hnRNP A1 iso 2	Heterogeneous nuclear ribonucleoprotein A1-like 2	RA1L2_HUMAN|Q32P51;ROA1_HUMAN|P09651;ROA1_HUMAN|P09651-2	GGNFSGR*GGF	5.40009e+06	1.8444e+07
667	1.47734	HNRNPA1L2;HNRNPA1;HNRNPA1;HNRNPA1	HNRNPA1L2;hnRNP A1;hnRNP A1 iso 2;hnRNP A1 iso 3	Heterogeneous nuclear ribonucleoprotein A1-like 2	RA1L2_HUMAN|Q32P51;ROA1_HUMAN|P09651;ROA1_HUMAN|P09651-2;ROA1_HUMAN|P09651-3	QEMASASSSQR*GR*	2.02005e+06	2.15311e+06
668	1.14245	HNRNPA1L2;HNRNPA1;HNRNPA1;HNRNPA1	HNRNPA1L2;hnRNP A1;hnRNP A1 iso 2;hnRNP A1 iso 3	Heterogeneous nuclear ribonucleoprotein A1-like 2	RA1L2_HUMAN|Q32P51;ROA1_HUMAN|P09651;ROA1_HUMAN|P09651-2;ROA1_HUMAN|P09651-3	QEMASASSSQR*	1.37896e+06	1.13661e+06
669	33.3801	HNRNPA1L2;HNRNPA3;HNRNPA3;HNRNPA1;HNRNPA1;HNRNPA1	HNRNPA1L2;hnRNP A3;hnRNP A3 iso 2;hnRNP A1;hnRNP A1 iso 2;hnRNP A1 iso 3	Heterogeneous nuclear ribonucleoprotein A1-like 2	RA1L2_HUMAN|Q32P51;ROA3_HUMAN|P51991;ROA3_HUMAN|P51991-2;ROA1_HUMAN|P09651;ROA1_HUMAN|P09651-2;ROA1_HUMAN|P09651-3	GGNFGGR*	1.5032e+06	3.62016e+07
670	-2.77239	RBFOX2;RBFOX2;RBFOX2;RBFOX2;RBFOX2;RBFOX2;RBFOX2	RBM9;RBM9 iso10 iso 2;RBM9 iso10 iso 3;RBM9 iso10 iso 5;RBM9 iso6 iso 6;RBM9 iso10 iso 8;RBM9 iso10 iso 10	RNA binding protein fox-1 homolog 2	RFOX2_HUMAN|O43251;RFOX2_HUMAN|O43251-2;RFOX2_HUMAN|O43251-3;RFOX2_HUMAN|O43251-5;RFOX2_HUMAN|O43251-6;RFOX2_HUMAN|O43251-8;RFOX2_HUMAN|O43251-10	VYTADPYHALAPAASYGVGAVASLYR*GGYSR	1.69238e+06	440420
671	-4.8365	RBFOX2;RBFOX2;RBFOX2;RBFOX2;RBFOX2;RBFOX2;RBFOX2	RBM9;RBM9 iso10 iso 2;RBM9 iso10 iso 3;RBM9 iso10 iso 5;RBM9 iso6 iso 6;RBM9 iso10 iso 8;RBM9 iso10 iso 10	RNA binding protein fox-1 homolog 2	RFOX2_HUMAN|O43251;RFOX2_HUMAN|O43251-2;RFOX2_HUMAN|O43251-3;RFOX2_HUMAN|O43251-5;RFOX2_HUMAN|O43251-6;RFOX2_HUMAN|O43251-8;RFOX2_HUMAN|O43251-10	ADPYHALAPAASYGVGAVASLYRGGYSR*	434727	64850
672	-4.64986	RBFOX2;RBFOX2;RBFOX2;RBFOX2;RBFOX2;RBFOX2;RBFOX2;RBFOX2;RBFOX2;RBFOX2	RBM9;RBM9 iso10 iso 2;RBM9 iso10 iso 3;RBM9 iso10 iso 5;RBM9 iso6 iso 6;RBM9 iso10 iso 8;RBM9 iso10 iso 10;RBM9 iso10 iso 4;RBM9 iso10 iso 7;RBM9 iso9 iso 9	RNA binding protein fox-1 homolog 2	RFOX2_HUMAN|O43251;RFOX2_HUMAN|O43251-2;RFOX2_HUMAN|O43251-3;RFOX2_HUMAN|O43251-5;RFOX2_HUMAN|O43251-6;RFOX2_HUMAN|O43251-8;RFOX2_HUMAN|O43251-10;RFOX2_HUMAN|O43251-4;RFOX2_HUMAN|O43251-7;RFOX2_HUMAN|O43251-9	SLGNDAAVPLSGR*	400199	62095.6
673
674	-1.94019	ANKLE2;ANKLE2	ANKLE2;ANKLE2 iso 2	Ankyrin repeat and LEM domain-containing protein 2	ANKL2_HUMAN|Q86XL3;ANKL2_HUMAN|Q86XL3-2	AAAAPASGEMTM#DALLAR*	77398.6	28781.5
675	64.7603	CAPRIN1	GPIP137	Caprin-1	CAPR1_HUMAN|Q14444	GR*GGPPRPNR	868991	4.06021e+07
676	1.09579	CAPRIN1	GPIP137	Caprin-1	CAPR1_HUMAN|Q14444	R*GMPQMNTQQVN	2.32515e+06	1.83824e+06
677	125.538	CAPRIN1;CAPRIN1	GPIP137;GPIP137 iso 2	Caprin-1	CAPR1_HUMAN|Q14444;CAPR1_HUMAN|Q14444-2	SNQPYYNSR*	3.39396e+06	307402048
678	1.55126	CAPRIN1;CAPRIN1	GPIP137;GPIP137 iso 2	Caprin-1	CAPR1_HUMAN|Q14444;CAPR1_HUMAN|Q14444-2	GPANGFR*GGYDGYR*PSFSNTPNSGYTQSQFSAPR	5.96147e+06	6.67208e+06
679	-2.54009	CAPRIN1;CAPRIN1	GPIP137;GPIP137 iso 2	Caprin-1	CAPR1_HUMAN|Q14444;CAPR1_HUMAN|Q14444-2	R*GGYDGYRPSFSNTPNSGYTQSQFSAPR	1.38688e+06	393926
680	-2.80869	CAPRIN1;CAPRIN1	GPIP137;GPIP137 iso 2	Caprin-1	CAPR1_HUMAN|Q14444;CAPR1_HUMAN|Q14444-2	GPANGFRGGYDGYR*PSFSNTPNSGYTQSQFSAPR	1.58528e+08	4.07218e+07
681	38.3968	CAPRIN1;CAPRIN1	GPIP137;GPIP137 iso 2	Caprin-1	CAPR1_HUMAN|Q14444;CAPR1_HUMAN|Q14444-2	RGSGQSGPR*GAPR*	28852.2	799280
682	1.53291	CLPTM1L;CLPTM1L	CLPTM1L;CLPTM1L iso 2	Cleft lip and palate transmembrane protein 1-like protein	CLP1L_HUMAN|Q96KA5;CLP1L_HUMAN|Q96KA5-2	TFIDDVFAFIITMPTSHR*	699620	773755
683	-1.90583	CRIM1	CRIM1	Cysteine-rich motor neuron 1 protein	CRIM1_HUMAN|Q9NZV1	CREASASAGPPILSGTCLTVDGHHHKNEESWHDGCR*	8.26384e+06	3.12841e+06
684	2.78023	GPR153	GPR153	Probable G-protein coupled receptor 153	GP153_HUMAN|Q6NV75	SAESLLSLRPSALDSGPR*	61382	123125
685	1.04619	ITPR1;ITPR1;ITPR1;ITPR1;ITPR1;ITPR1;ITPR1;ITPR1	IP3R1;IP3R1 iso 2;IP3R1 iso3 iso 3;IP3R1 iso 4;IP3R1 iso 5;IP3R1 iso 6;IP3R1 iso 7;IP3R1 iso 8	Inositol 1,4,5-trisphosphate receptor type 1	ITPR1_HUMAN|Q14643;ITPR1_HUMAN|Q14643-2;ITPR1_HUMAN|Q14643-3;ITPR1_HUMAN|Q14643-4;ITPR1_HUMAN|Q14643-5;ITPR1_HUMAN|Q14643-6;ITPR1_HUMAN|Q14643-7;ITPR1_HUMAN|Q14643-8	YWNSLFR*	494321	373116
686	-1.48462	LRBA	LRBA	Lipopolysaccharide-responsive and beige-like anchor protein	LRBA_HUMAN|P50851	IGDNPGSETAAPR*	333607	162123
687	-2.83777	NUP214;NUP214;NUP214;NUP214;NUP214	NUP214;NUP214 iso 2;NUP214 iso 3;NUP214 iso 4;NUP214 iso 5	Nuclear pore complex protein Nup214	NU214_HUMAN|P35658;NU214_HUMAN|P35658-2;NU214_HUMAN|P35658-3;NU214_HUMAN|P35658-4;NU214_HUMAN|P35658-5	STGGIVFGQQSSSSSGSVFGSGNTGR*GGGFFSGLGGKPSQDAANK	695979	176947
688	1.41857	OR2T8	OR2T8	Olfactory receptor 2T8	OR2T8_HUMAN|A6NH00	YPTLM#SWQLCLR*M#NLSCWLLG	1.34447e+07	1.37603e+07
689	-1.65684	PLXNA3	PLXNA3	Plexin-A3	PLXA3_HUMAN|P51805	M#ASISDQDM#DAYLVEQSR*	3684159	1.60429e+06
690	1.1686	PLXNB2	PLXNB2	Plexin-B2	PLXB2_HUMAN|O15031	SDCSLCRAANPDYR*CAWCGGQS	5.75367e+06	4.85107e+06
691	1.18643	PTGER1	PTGER1	Prostaglandin E2 receptor EP1 subtype	PE2R1_HUMAN|P34995	LYTAGR*APAGGACHFLGGCMVFFGLCPL	357223	305778
692	1.94757	SEMA6B;SEMA6B	SEMA6B;SEMA6B iso 3	Semaphorin-6B	SEM6B_HUMAN|Q9H3T3;SEM6B_HUMAN|Q9H3T3-3	SPESIWTPVPEDQVPR*P	5.73896e+07	8.064e+07
693	1.19828	SLC22A25	UST1R	Solute carrier family 22 member 25	S22AP_HUMAN|Q6T423	M#AFQDLLDQVGGLGR*FQILQM#VFLIM#FNVIVYHQTQLENFAAFILDH	2865126	2477016
694	-1.11977	TMC6;TMC6	TMC6;TMC6 iso 2	Transmembrane channel-like protein 6	TMC6_HUMAN|Q7Z403;TMC6_HUMAN|Q7Z403-2	ASM#PSR*TIGR*SR*	2.19355e+06	1.41333e+06
695	1.43321	TMEM104	TMEM104	Transmembrane protein 104	TM104_HUMAN|Q8NE00-2	DGPPGSVMGR*	521730	539485
696	2.28469	TMEM214;TMEM214	TMEM214;TMEM214 iso 2	Transmembrane protein 214	TM214_HUMAN|Q6NUQ4;TM214_HUMAN|Q6NUQ4-2	RPGVGAGAGGR*GGGR	1.07177e+07	1.76666e+07
697	4.26787	TMEM214;TMEM214	TMEM214;TMEM214 iso 2	Transmembrane protein 214	TM214_HUMAN|Q6NUQ4;TM214_HUMAN|Q6NUQ4-2	RPGVGAGAGGRGGGR*	671289	2.06702e+06
698	3.25835	TMEM39A;TMEM39A	TMEM39A;TMEM39A iso 2	Transmembrane protein 39A	TM39A_HUMAN|Q9NV64;TM39A_HUMAN|Q9NV64-2	FIQYINIYKTVWWYPYNHPASCTSLNFHLIDYHLAAFITVMLAR*R*	411656	967736
699	1.3001	TMEM98	Tmem98	Transmembrane protein 98	TMM98_HUMAN|Q9Y2Y6	YCR*PR*DLLQRYDSKPIVDLIGAM#ETQSEPSELELDDVVITNPHIEA	1235748	1.15913e+06
700	-1.05847	TNPO3	IPO3	Transportin-3	TNPO3_HUMAN|Q9Y5L0-1	NITSEISNCEYLPPVLR*	2.99358e+07	2.0405e+07
701	-1.06987	TPR	TPR	Nucleoprotein TPR	TPR_HUMAN|P12270	QSVGR*GLQLTPGIGGM#QQHFFD	844325	569380
702	17.0149	TPR	TPR	Nucleoprotein TPR	TPR_HUMAN|P12270	QR*GVSHAMGGR*GGINR	386699	4.74709e+06
703	1617.96	TPR	TPR	Nucleoprotein TPR	TPR_HUMAN|P12270	GVSHAMGGR*GGINR	1633.3	1.90659e+06
704	-1.44484	XG;XG;XG	XG;XG iso 2;XG iso 3	Glycoprotein Xg	XG_HUMAN|P55808;XG_HUMAN|P55808-2;XG_HUMAN|P55808-3	FLCFLM#HAR*GQR*	3.35079e+06	1.67321e+06
705
706	2.08514	COL9A1;COL9A1	COL9A1;COL9A1 iso 2	Collagen alpha-1(IX) chain	CO9A1_HUMAN|P20849;CO9A1_HUMAN|P20849-2	PGAPGDQGQR*	1.07192e+06	1.61258e+06
707	-1.46129	FBLN7;FBLN7;FBLN7	FBLN7;FBLN7 iso 2;FBLN7 iso 3	Fibulin-7	FBLN7_HUMAN|Q53RD9;FBLN7_HUMAN|Q53RD9-2;FBLN7_HUMAN|Q53RD9-3	SECSSQPCQNGGTCVEGVNQYR*	1.8348e+07	9.05896e+06
708	-1.16808	HMCN2;HMCN2;HMCN2	HMCN2;HMCN2 iso 2;HMCN2 iso 3	Hemicentin-2	HMCN2_HUMAN|Q8NDA2;HMCN2_HUMAN|Q8NDA2-2;HMCN2_HUMAN|Q8NDA2-3	NASLPCPAR*	1.26056e+06	778603
709	-1.67146	LTBP2	LTBP2	Latent-transforming growth factor beta-binding protein 2	LTBP2_HUMAN|Q14767	GFR*IYFCQIPCLNGGR*	1.03498e+09	4.46748e+08
710	1.09959	MUC19;MUC19	MUC19;MUC19 iso 2	Mucin-19	MUC19_HUMAN|Q7Z5P9;MUC19_HUMAN|Q7Z5P9-2	RVAGVTGTSAEVSGR*	1.08778e+07	8629697
711
712	-1.6322	MXRA5	MXRA5	Matrix-remodeling-associated protein 5	MXRA5_HUMAN|Q9NR99	SMEPSDSGLYQCIAQVRDEM#DRM#VYR*VL	2127296	940330
713
714	1.54711	BCL11A;BCL11A;BCL11A;BCL11A	Bcl-11A;Bcl-11A iso2 iso 2;Bcl-11A iso8 iso 4;Bcl-11A iso8 iso 6	B-cell lymphoma/leukemia 11A	BC11A_HUMAN|Q9H165;BC11A_HUMAN|Q9H165-2;BC11A_HUMAN|Q9H165-4;BC11A_HUMAN|Q9H165-6	LNPMAMEPPAMDFSRRLR*ELAGNTSSPPLSPGR*P	3.44794e+06	3.84863e+06
715	1.00158	BCL9L;BCL9L;BCL9L;BCL9L	Bcl-9L;Bcl-9L iso 2;Bcl-9L iso 3;Bcl-9L iso 4	B-cell CLL/lymphoma 9-like protein	BCL9L_HUMAN|Q86UU0;BCL9L_HUMAN|Q86UU0-2;BCL9L_HUMAN|Q86UU0-3;BCL9L_HUMAN|Q86UU0-4	VREELLR*HQLLEK	560370	404936
716	13.4215	BCLAF1;BCLAF1;BCLAF1	BCLAF1;BCLAF1 iso3 iso 2;BCLAF1 iso4 iso 4	Bcl-2-associated transcription factor 1	BCLF1_HUMAN|Q9NYF8;BCLF1_HUMAN|Q9NYF8-2;BCLF1_HUMAN|Q9NYF8-4	AR*GVFAGTNTGPNNSNTTFQK	275475	2.66751e+06
717	-1.05483	BTF3	BTF3	Transcription factor BTF3	BTF3_HUMAN|P20290	TGAPAQADSR*	2.14418e+06	1.46658e+06
718	1.04045	BTF3	BTF3	Transcription factor BTF3	BTF3_HUMAN|P20290	AR*GGCPGGEATLSQPPPR	3.53557e+06	2.65402e+06
719	-1.37881	CD3EAP;CD3EAP	ASE-1;ASE-1 iso 2	DNA-directed RNA polymerase I subunit RPA34	RPA34_HUMAN|O15446;RPA34_HUMAN|O15446-2	FCAFGGNPPVTGPR*	2.84392e+06	1.48812e+06
720	-1.00104	DIDO1	DATF1	Death-inducer obliterator 1	DIDO1_HUMAN|Q9BTC0	GPSPSYLGGPR*GVAPSQFEER	6.22764e+06	4.48844e+06
721	2.02138	DIDO1	DATF1	Death-inducer obliterator 1	DIDO1_HUMAN|Q9BTC0	REFQDAPYNEVTGAPAQFEGTEQAPFLGSR*	437498	638040
722	1.15039	DIDO1	DATF1	Death-inducer obliterator 1	DIDO1_HUMAN|Q9BTC0	FTNQR*APAPLQFGGLR*GSAPFSEK	965132	801042
723	1.01607	DIDO1	DATF1	Death-inducer obliterator 1	DIDO1_HUMAN|Q9BTC0	APAPLQFGGLR*GSAPFSEK	1.04449e+06	765689
724	-1.04713	DIDO1	DATF1	Death-inducer obliterator 1	DIDO1_HUMAN|Q9BTC0	GPIPSLFSGQHGPPPYGDSR*GPSPSYL	1.3312e+06	917213
725	2.19796	DIDO1	DATF1	Death-inducer obliterator 1	DIDO1_HUMAN|Q9BTC0	GPR*GGPPPSQF	760738	1.20637e+06
726	-1.33716	FUBP3	FBP3	Far upstream element-binding protein 3	FUBP3_HUMAN|Q96I24	DGFGGLAAAR*	7.85797e+07	4.23987e+07
727	1.65674	FUBP3	FBP3	Far upstream element-binding protein 3	FUBP3_HUMAN|Q96I24	GR*GDWSVGAPGGVQEITYTVPADK	3.61771e+06	4324273
728	6.92857	GPBP1;GPBP1;GPBP1	GPBP1;GPBP1 iso2 iso 2;GPBP1 iso2 iso 3	Vasculin	GPBP1_HUMAN|Q86WP2;GPBP1_HUMAN|Q86WP2-2;GPBP1_HUMAN|Q86WP2-3	NGTENINHR*GGYHGGSSR	116607	582900
729	-14.9041	HABP4;HABP4	HABP4;HABP4 iso 2	Intracellular hyaluronan-binding protein 4	HABP4_HUMAN|Q5JVS0;HABP4_HUMAN|Q5JVS0-2	RRDEAAAAAGAGPR*	462172	22373
730	-1.00571	HABP4;HABP4	HABP4;HABP4 iso 2	Intracellular hyaluronan-binding protein 4	HABP4_HUMAN|Q5JVS0;HABP4_HUMAN|Q5JVS0-2	DEAAAAAGAGPRGGR*	4.35569e+06	3.12472e+06
731	-1.28179	HCFC1;HCFC1;HCFC1	HCFC1;HCFC1 iso5 iso 2;HCFC1 iso5 iso 4	Host cell factor 1	HCFC1_HUMAN|P51610;HCFC1_HUMAN|P51610-2;HCFC1_HUMAN|P51610-4	APVTVTSLPAGVR*	4.86815e+06	2.74013e+06
732	-1.22528	HCFC1;HCFC1;HCFC1	HCFC1;HCFC1 iso5 iso 2;HCFC1 iso5 iso 4	Host cell factor 1	HCFC1_HUMAN|P51610;HCFC1_HUMAN|P51610-2;HCFC1_HUMAN|P51610-4	GAPGQPGTILR*	53152736	31298031
733	1.01844	ILF2	ILF2	Interleukin enhancer-binding factor 2	ILF2_HUMAN|Q12905	FGSR*GGPGGGFRPFVPHIPFD	1.51743e+08	1.11499e+08
734	2.76144	ILF2	ILF2	Interleukin enhancer-binding factor 2	ILF2_HUMAN|Q12905	FGSR*GGPGGGFR*PFVPHIPFD	1.69556e+07	3.37811e+07
735	2.75196	ILF2	ILF2	Interleukin enhancer-binding factor 2	ILF2_HUMAN|Q12905	GGPGGGFR*PFVPHIPFD	8.60666e+06	1.70884e+07
736	1.44186	KANK2;KANK2;KANK2	ANKRD25;ANKRD25 iso 2;ANKRD25 iso 3	KN motif and ankyrin repeat domain-containing protein 2	KANK2_HUMAN|Q63ZY3;KANK2_HUMAN|Q63ZY3-2;KANK2_HUMAN|Q63ZY3-3	HSAYSYCGR*	1.80151e+06	1.87406e+06
737	-5.89565	KANK2;KANK2;KANK2	ANKRD25;ANKRD25 iso 2;ANKRD25 iso 3	KN motif and ankyrin repeat domain-containing protein 2	KANK2_HUMAN|Q63ZY3;KANK2_HUMAN|Q63ZY3-2;KANK2_HUMAN|Q63ZY3-3	GFYPQYGALETR*	1.37528e+06	168300
738	1.00233	MAML2	MAML2	Mastermind-like protein 2	MAML2_HUMAN|Q8IZL2	QQEALTSAGVR*FPTGTPAAYTPNQSLQQAVGSQQFSQR*	542450	392278
739	-1.54008	MEN1;MEN1;MEN1	MEN1;MEN1 iso2 iso 2;MEN1 iso 3	Menin	MEN1_HUMAN|O00255;MEN1_HUMAN|O00255-2;MEN1_HUMAN|O00255-3	TLFPLR*SI	2.03236e+06	952099
740	-1.34595	NCOR2;NCOR2;NCOR2;NCOR2;NCOR2	SMRT;SMRT iso 2;SMRT iso 3;SMRT iso 4;SMRT iso 5	Nuclear receptor corepressor 2	NCOR2_HUMAN|Q9Y618;NCOR2_HUMAN|Q9Y618-2;NCOR2_HUMAN|Q9Y618-3;NCOR2_HUMAN|Q9Y618-4;NCOR2_HUMAN|Q9Y618-5	ADMLR*GLSPR	2.23776e+06	1.19952e+06
741	-1.49317	NCOR2;NCOR2;NCOR2;NCOR2;NCOR2	SMRT;SMRT iso 2;SMRT iso 3;SMRT iso 4;SMRT iso 5	Nuclear receptor corepressor 2	NCOR2_HUMAN|Q9Y618;NCOR2_HUMAN|Q9Y618-2;NCOR2_HUMAN|Q9Y618-3;NCOR2_HUMAN|Q9Y618-4;NCOR2_HUMAN|Q9Y618-5	SQVPHLPVLVPPTPGTPATAM#DR*LAYLPTAPQPFSSR	602130	290942
742	1.11807	PLAGL1;PLAGL1	PLAGL1;PLAGL1 iso 2	Zinc finger protein PLAGL1	PLAL1_HUMAN|Q9UM63;PLAL1_HUMAN|Q9UM63-2	TFGNSTLALGPGESLPHR*	1.35642e+06	1.09418e+06
743	-1.66493	PNN	PNN	Pinin	PININ_HUMAN|Q9H307	LLALSGPGGGR*	3.58827e+06	1.55495e+06
744	-1.26125	PNN	PNN	Pinin	PININ_HUMAN|Q9H307	LLALSGPGGGR*GR*GSLLL	416065	238004
745	-1.50975	SLTM;SLTM	SLTM;SLTM iso 3	SAFB-like transcription modulator	SLTM_HUMAN|Q9NWH9;SLTM_HUMAN|Q9NWH9-3	SSNASPINR*IVQISGNSMPRGSGSGFKPFK	3976060	1.90008e+06
746	-1.73132	SNF8;SNF8	SNF8;SNF8 iso 2	Vacuolar-sorting protein SNF8	SNF8_HUMAN|Q96H20;SNF8_HUMAN|Q96H20-2	R*GVGAGAIAK	261529	108985
747	-1.14534	SPEN	SHARP	Msx2-interacting protein	MINT_HUMAN|Q96T58	LDAHSPR*PSGPGPSSFPR*	376177	236963
748	-3.62766	SUPT5H;SUPT5H	SPT5;SPT5 iso 2	Transcription elongation factor SPT5	SPT5H_HUMAN|O00267;SPT5H_HUMAN|O00267-2	ISSPMHPSAGGQR*GGFGSPGGGSGGMSR*	3.42037e+07	6.80254e+06
749	-2.65257	SUPT5H;SUPT5H	SPT5;SPT5 iso 2	Transcription elongation factor SPT5	SPT5H_HUMAN|O00267;SPT5H_HUMAN|O00267-2	ISSPMHPSAGGQR*	2.18255e+06	593637
750	1.92503	SUPT5H;SUPT5H	SPT5;SPT5 iso 2	Transcription elongation factor SPT5	SPT5H_HUMAN|O00267;SPT5H_HUMAN|O00267-2	GGFGSPGGGSGGMSR*	1.39628e+07	1.93926e+07
751	-2.01326	TCEAL3;TCEAL5;TCEAL6	TCEAL3;TCEAL5;TCEAL6	Transcription elongation factor A protein-like 3	TCAL3_HUMAN|Q969E4;TCAL5_HUMAN|Q5H9L2;TCAL6_HUMAN|Q6IPX3	DVQDPFAPR*	1.98167e+06	710161
752	-1.21692	TCERG1;TCERG1	TCERG1;TCERG1 iso 2	Transcription elongation regulator 1	TCRG1_HUMAN|O14776;TCRG1_HUMAN|O14776-2	FNPGELR*	5.92366e+07	3.51199e+07
753	-2.26199	TCF19	TCF19	Transcription factor 19	TCF19_HUMAN|Q9Y242	IGGGR*GGDLYTFHPPAGAGCTYR	4.0125e+06	1.27982e+06
754	30.6844	THRAP3	Trap150	Thyroid hormone receptor-associated protein 3	TR150_HUMAN|Q9Y2W1	NR*GGYGNYR	325776	7.2121e+06
755	7.76421	THRAP3	Trap150	Thyroid hormone receptor-associated protein 3	TR150_HUMAN|Q9Y2W1	DFVGPSER*GGGR	1.7738e+06	9.93637e+06
756	739.72	THRAP3	Trap150	Thyroid hormone receptor-associated protein 3	TR150_HUMAN|Q9Y2W1	GR*GWGR*GNYSGNNNNNSNNDFQK	21079.6	1.125e+07
757	2526.7	THRAP3	Trap150	Thyroid hormone receptor-associated protein 3	TR150_HUMAN|Q9Y2W1	GR*GNYSGNNNNNSNNDFQK	334.928	610562
758	1.06422	THRAP3	Trap150	Thyroid hormone receptor-associated protein 3	TR150_HUMAN|Q9Y2W1	NHPR*VYQNR*	131246	100772
759	3.19098	THRAP3	Trap150	Thyroid hormone receptor-associated protein 3	TR150_HUMAN|Q9Y2W1	NR*GFYPWGQY	6641000	1.52891e+07
760	38.005	THRAP3	Trap150	Thyroid hormone receptor-associated protein 3	TR150_HUMAN|Q9Y2W1	NR*GFYPWGQYNR*GGYGNY	155641	4.26766e+06
761	-1.03114	TNIP1	TNIP1	TNFAIP3-interacting protein 1	TNIP1_HUMAN|Q15025-8	R*SHLHGVAR*	1.18402e+06	828455
762	-1.77656	TP53BP1;TP53BP1;TP53BP1	53BP1;53BP1 iso 2;53BP1 iso 3	Tumor suppressor p53-binding protein 1	TP53B_HUMAN|Q12888;TP53B_HUMAN|Q12888-2;TP53B_HUMAN|Q12888-3	TSGTEPADFALPSSR*	2.83932e+06	1.15308e+06
763	-12.1258	TXLNG;TXLNG	TXLNG;TXLNG iso 2	Gamma-taxilin	TXLNG_HUMAN|Q9NUQ3;TXLNG_HUMAN|Q9NUQ3-2	GR*GGGAEEATEAGR*GGR*	235876	14034.6
764	1.10164	TXLNG;TXLNG	TXLNG;TXLNG iso 2	Gamma-taxilin	TXLNG_HUMAN|Q9NUQ3;TXLNG_HUMAN|Q9NUQ3-2	GR*GGGAEEATEAGR*GGR	1.07497e+06	854403
765	2.3714	TXLNG;TXLNG	TXLNG;TXLNG iso 2	Gamma-taxilin	TXLNG_HUMAN|Q9NUQ3;TXLNG_HUMAN|Q9NUQ3-2	GR*GGGAEEATEAGR	146509	250665
766	-1.59994	TXLNG;TXLNG	TXLNG;TXLNG iso 2	Gamma-taxilin	TXLNG_HUMAN|Q9NUQ3;TXLNG_HUMAN|Q9NUQ3-2	GGGAEEATEAGR*GGR	274904	123966
767	-1.59818	TXLNG;TXLNG	TXLNG;TXLNG iso 2	Gamma-taxilin	TXLNG_HUMAN|Q9NUQ3;TXLNG_HUMAN|Q9NUQ3-2	GGGAEEATEAGRGGR*	1.91024e+06	862356
768	-2.20233	YBX3;YBX3;YBX3	NF-GMB;NF-GMB iso2 iso 2;YBX3 iso 3	Y-box-binding protein 3	YBOX3_HUMAN|P16989;YBOX3_HUMAN|P16989-2;YBOX3_HUMAN|P16989-3	PAPAVGEAEDKENQQATSGPNQPSVR*	4.79627e+06	1.57125e+06
769	-2.10156	ZGPAT;ZGPAT;ZGPAT;ZGPAT	ZGPAT;ZGPAT iso 2;ZGPAT iso 3;ZGPAT iso 4	Zinc finger CCCH-type with G patch domain-containing protein	ZGPAT_HUMAN|Q8N5A5;ZGPAT_HUMAN|Q8N5A5-2;ZGPAT_HUMAN|Q8N5A5-3;ZGPAT_HUMAN|Q8N5A5-4	VEPIHAVVLPR*	804408	276159
770	-1.07405	ZNF326	ZNF326	DBIRD complex subunit ZNF326	ZN326_HUMAN|Q5BKZ1	MKPAPVGSR*	463002	311015
771	2.58087	ZNF326	ZNF326	DBIRD complex subunit ZNF326	ZN326_HUMAN|Q5BKZ1	NYDAFGGPSTGR*	5247226	9770598
772	1.26972	ZNF326;ZNF326	ZNF326;ZNF326 iso 3	DBIRD complex subunit ZNF326	ZN326_HUMAN|Q5BKZ1;ZN326_HUMAN|Q5BKZ1-3	STNVTVAAAR*	1.63789e+07	1.50043e+07
773
774	1.79704	ATXN2;ATXN2;ATXN2	ataxin-2;ataxin-2 iso 2;ataxin-2 iso 4	Ataxin-2	ATX2_HUMAN|Q99700;ATX2_HUMAN|Q99700-2;ATX2_HUMAN|Q99700-4	SGR*GGGGAAPGPYPSAAPPPPGPGPPPSR	2.62291e+06	3.40068e+06
775	-2.82292	ATXN2;ATXN2;ATXN2;ATXN2	ataxin-2;ataxin-2 iso 2;ataxin-2 iso 4;ataxin-2 iso 5	Ataxin-2	ATX2_HUMAN|Q99700;ATX2_HUMAN|Q99700-2;ATX2_HUMAN|Q99700-4;ATX2_HUMAN|Q99700-5	VSAGR*GSISSGLEFVSHNPPSEAATPPVAR	6.47942e+06	1.65601e+06
776	-14.2489	CASC3	CASC3	Protein CASC3	CASC3_HUMAN|O15234	GGGSCSGSAGGGGSGSLPSQR*GGR	2.16514e+06	109630
777	-14.2489	CASC3	CASC3	Protein CASC3	CASC3_HUMAN|O15234	GGGSCSGSAGGGGSGSLPSQRGGR*	2.16514e+06	109630
778	99.7385	CIRBP;CIRBP	CIRBP;CIRBP iso 3	Cold-inducible RNA-binding protein	CIRBP_HUMAN|Q14011;CIRBP_HUMAN|Q14011-3	GGSAGGR*GFF	168076	1.20947e+07
779	-2.90297	EIF4G1;EIF4G1	eIF4G;eIF4G	Eukaryotic translation initiation factor 4 gamma 1	IF4G1_HUMAN|Q04637-8;IF4G1_HUMAN|Q04637-7	GPPR*GGPGGELPR*GPQAGLGPR	6.183e+06	1.53667e+06
780	-2.79999	EIF4G1;EIF4G1;EIF4G1;EIF4G1	eIF4G;eIF4G iso3 iso 3;eIF4G iso 8;eIF4G iso 9	Eukaryotic translation initiation factor 4 gamma 1	IF4G1_HUMAN|Q04637;IF4G1_HUMAN|Q04637-3;IF4G1_HUMAN|Q04637-8;IF4G1_HUMAN|Q04637-9	AQPPSSAASR*VQS	377396	97244.7
781	1.09347	EIF4G1;EIF4G1;EIF4G1;EIF4G1;EIF4G1	eIF4G;eIF4G iso3 iso 3;eIF4G iso 8;eIF4G iso 9;eIF4G iso 4	Eukaryotic translation initiation factor 4 gamma 1	IF4G1_HUMAN|Q04637;IF4G1_HUMAN|Q04637-3;IF4G1_HUMAN|Q04637-8;IF4G1_HUMAN|Q04637-9;IF4G1_HUMAN|Q04637-4	PASQGAYYIPGQGR*	1.46749e+06	1.15773e+06
782	-2.3144	EIF4G1;EIF4G1;EIF4G1;EIF4G1;EIF4G1;EIF4G1	eIF4G;eIF4G iso3 iso 3;eIF4G iso 9;eIF4G iso 4;eIF4G iso 5;eIF4G iso 6	Eukaryotic translation initiation factor 4 gamma 1	IF4G1_HUMAN|Q04637;IF4G1_HUMAN|Q04637-3;IF4G1_HUMAN|Q04637-9;IF4G1_HUMAN|Q04637-4;IF4G1_HUMAN|Q04637-5;IF4G1_HUMAN|Q04637-6	GPPR*GGPGGELPRGPAGLGPR*	1.00271e+07	3.12579e+06
783	-2.3144	EIF4G1;EIF4G1;EIF4G1;EIF4G1;EIF4G1;EIF4G1	eIF4G;eIF4G iso3 iso 3;eIF4G iso 9;eIF4G iso 4;eIF4G iso 5;eIF4G iso 6	Eukaryotic translation initiation factor 4 gamma 1	IF4G1_HUMAN|Q04637;IF4G1_HUMAN|Q04637-3;IF4G1_HUMAN|Q04637-9;IF4G1_HUMAN|Q04637-4;IF4G1_HUMAN|Q04637-5;IF4G1_HUMAN|Q04637-6	GPPR*GGPGGELPR*GPAGLGPR	1.00271e+07	3.12579e+06
784	-1.91672	EIF4G1;EIF4G1;EIF4G1;EIF4G1;EIF4G1;EIF4G1;EIF4G1;EIF4G1	eIF4G;eIF4G iso3 iso 3;eIF4G iso 8;eIF4G iso 9;eIF4G iso 4;eIF4G iso 5;eIF4G iso 6;eIF4G iso 7	Eukaryotic translation initiation factor 4 gamma 1	IF4G1_HUMAN|Q04637;IF4G1_HUMAN|Q04637-3;IF4G1_HUMAN|Q04637-8;IF4G1_HUMAN|Q04637-9;IF4G1_HUMAN|Q04637-4;IF4G1_HUMAN|Q04637-5;IF4G1_HUMAN|Q04637-6;IF4G1_HUMAN|Q04637-7	R*GGPPGPPISR*	1.89401e+07	7.12936e+06
785	-3.07075	EIF4G1;EIF4G1;EIF4G1;EIF4G1;EIF4G1;EIF4G1;EIF4G1;EIF4G1	eIF4G;eIF4G iso3 iso 3;eIF4G iso 8;eIF4G iso 9;eIF4G iso 4;eIF4G iso 5;eIF4G iso 6;eIF4G iso 7	Eukaryotic translation initiation factor 4 gamma 1	IF4G1_HUMAN|Q04637;IF4G1_HUMAN|Q04637-3;IF4G1_HUMAN|Q04637-8;IF4G1_HUMAN|Q04637-9;IF4G1_HUMAN|Q04637-4;IF4G1_HUMAN|Q04637-5;IF4G1_HUMAN|Q04637-6;IF4G1_HUMAN|Q04637-7	R*GGPPGPPISR	3.96045e+07	9.30516e+06
786	-3.07075	EIF4G1;EIF4G1;EIF4G1;EIF4G1;EIF4G1;EIF4G1;EIF4G1;EIF4G1	eIF4G;eIF4G iso3 iso 3;eIF4G iso 8;eIF4G iso 9;eIF4G iso 4;eIF4G iso 5;eIF4G iso 6;eIF4G iso 7	Eukaryotic translation initiation factor 4 gamma 1	IF4G1_HUMAN|Q04637;IF4G1_HUMAN|Q04637-3;IF4G1_HUMAN|Q04637-8;IF4G1_HUMAN|Q04637-9;IF4G1_HUMAN|Q04637-4;IF4G1_HUMAN|Q04637-5;IF4G1_HUMAN|Q04637-6;IF4G1_HUMAN|Q04637-7	RGGPPGPPISR*	3.96045e+07	9.30516e+06
787	-2.11782	EIF4G1;EIF4G1;EIF4G1;EIF4G1;EIF4G1;EIF4G1;EIF4G1;EIF4G1	eIF4G;eIF4G iso3 iso 3;eIF4G iso 8;eIF4G iso 9;eIF4G iso 4;eIF4G iso 5;eIF4G iso 6;eIF4G iso 7	Eukaryotic translation initiation factor 4 gamma 1	IF4G1_HUMAN|Q04637;IF4G1_HUMAN|Q04637-3;IF4G1_HUMAN|Q04637-8;IF4G1_HUMAN|Q04637-9;IF4G1_HUMAN|Q04637-4;IF4G1_HUMAN|Q04637-5;IF4G1_HUMAN|Q04637-6;IF4G1_HUMAN|Q04637-7	LQGINCGPDFTPSFANLGR*	162822	55468.9
788	-2.51535	EIF4G1;EIF4G1;EIF4G1;EIF4G1;EIF4G1;EIF4G1;EIF4G1;EIF4G1	eIF4G;eIF4G iso3 iso 3;eIF4G iso 8;eIF4G iso 9;eIF4G iso 4;eIF4G iso 5;eIF4G iso 6;eIF4G iso 7	Eukaryotic translation initiation factor 4 gamma 1	IF4G1_HUMAN|Q04637;IF4G1_HUMAN|Q04637-3;IF4G1_HUMAN|Q04637-8;IF4G1_HUMAN|Q04637-9;IF4G1_HUMAN|Q04637-4;IF4G1_HUMAN|Q04637-5;IF4G1_HUMAN|Q04637-6;IF4G1_HUMAN|Q04637-7	TTLSTR*GPPR*GGPGGELPR	3.44068e+06	986894
789	-2.51766	EIF4G1;EIF4G1;EIF4G1;EIF4G1;EIF4G1;EIF4G1;EIF4G1;EIF4G1	eIF4G;eIF4G iso3 iso 3;eIF4G iso 8;eIF4G iso 9;eIF4G iso 4;eIF4G iso 5;eIF4G iso 6;eIF4G iso 7	Eukaryotic translation initiation factor 4 gamma 1	IF4G1_HUMAN|Q04637;IF4G1_HUMAN|Q04637-3;IF4G1_HUMAN|Q04637-8;IF4G1_HUMAN|Q04637-9;IF4G1_HUMAN|Q04637-4;IF4G1_HUMAN|Q04637-5;IF4G1_HUMAN|Q04637-6;IF4G1_HUMAN|Q04637-7	GPPR*GGPGGELPR	1.76754e+08	5.0652e+07
790	2.98432	EIF4H	eIF4H	Eukaryotic translation initiation factor 4H	IF4H_HUMAN|Q15056	DDFNSGFRDDFLGGR*	1.18578e+06	2.55314e+06
791	2.61985	EIF4H	eIF4H	Eukaryotic translation initiation factor 4H	IF4H_HUMAN|Q15056	DDFNSGFRDDFLGGRGGSR*PGDR	2.36947e+06	4.47871e+06
792	4.77437	EIF4H;EIF4H	eIF4H;eIF4H iso 2	Eukaryotic translation initiation factor 4H	IF4H_HUMAN|Q15056;IF4H_HUMAN|Q15056-2	GFRDDFLGGR*	565729	1.94872e+06
793	5.27908	EIF4H;EIF4H	eIF4H;eIF4H iso 2	Eukaryotic translation initiation factor 4H	IF4H_HUMAN|Q15056;IF4H_HUMAN|Q15056-2	RDDFLGGRGGSR*PGDR	1.18405e+06	4.50978e+06
794	-1.43082	EIF4H;EIF4H	eIF4H;eIF4H iso 2	Eukaryotic translation initiation factor 4H	IF4H_HUMAN|Q15056;IF4H_HUMAN|Q15056-2	AYSSFGGGR*GSR*GSAGGHGSR	1.88263e+06	949303
795	-2.41477	EIF4H;EIF4H	eIF4H;eIF4H iso 2	Eukaryotic translation initiation factor 4H	IF4H_HUMAN|Q15056;IF4H_HUMAN|Q15056-2	DGPPLR*GSNMDFR	4.66234e+06	1.39301e+06
796	-2.30657	EIF4H;EIF4H	eIF4H;eIF4H iso 2	Eukaryotic translation initiation factor 4H	IF4H_HUMAN|Q15056;IF4H_HUMAN|Q15056-2	AYSSFGGGR*	5.09469e+06	1.59359e+06
797	2.74716	EIF4H	eIF4H	Eukaryotic translation initiation factor 4H	IF4H_HUMAN|Q15056-2	GFRDDFLGGR*GGSR	5.03257e+06	9.9747e+06
798	-3.9379	FMR1;FMR1;FMR1;FMR1;FMR1;FMR1;FMR1;FMR1;FMR1	FMR1;FMR1 iso 2;FMR1 iso 3;FMR1 iso 4;FMR1 iso 5;FMR1 iso 6;FMR1 iso 7;FMR1 iso 8;FMR1 iso 9	Fragile X mental retardation protein 1	FMR1_HUMAN|Q06787;FMR1_HUMAN|Q06787-2;FMR1_HUMAN|Q06787-3;FMR1_HUMAN|Q06787-4;FMR1_HUMAN|Q06787-5;FMR1_HUMAN|Q06787-6;FMR1_HUMAN|Q06787-7;FMR1_HUMAN|Q06787-8;FMR1_HUMAN|Q06787-9	SYVTDDGQGMGR*GSR*PYR	1.2939e+07	2.37062e+06
799	-1.45109	FMR1;FMR1;FMR1;FMR1;FMR1;FMR1;FMR1;FMR1;FMR1	FMR1;FMR1 iso 2;FMR1 iso 3;FMR1 iso 4;FMR1 iso 5;FMR1 iso 6;FMR1 iso 7;FMR1 iso 8;FMR1 iso 9	Fragile X mental retardation protein 1	FMR1_HUMAN|Q06787;FMR1_HUMAN|Q06787-2;FMR1_HUMAN|Q06787-3;FMR1_HUMAN|Q06787-4;FMR1_HUMAN|Q06787-5;FMR1_HUMAN|Q06787-6;FMR1_HUMAN|Q06787-7;FMR1_HUMAN|Q06787-8;FMR1_HUMAN|Q06787-9	SYVTDDGQGMGR*GSR	3.55493e+06	1.76751e+06
800	-1.59605	FMR1;FMR1;FMR1;FMR1;FMR1;FMR1;FMR1;FMR1;FMR1	FMR1;FMR1 iso 2;FMR1 iso 3;FMR1 iso 4;FMR1 iso 5;FMR1 iso 6;FMR1 iso 7;FMR1 iso 8;FMR1 iso 9	Fragile X mental retardation protein 1	FMR1_HUMAN|Q06787;FMR1_HUMAN|Q06787-2;FMR1_HUMAN|Q06787-3;FMR1_HUMAN|Q06787-4;FMR1_HUMAN|Q06787-5;FMR1_HUMAN|Q06787-6;FMR1_HUMAN|Q06787-7;FMR1_HUMAN|Q06787-8;FMR1_HUMAN|Q06787-9	SYVTDDGQGMGRGSR*	3.93351e+07	1.77811e+07
801		FMR1;FMR1;FMR1;FMR1;FMR1;FMR1;FMR1;FMR1;FMR1	FMR1;FMR1 iso 2;FMR1 iso 3;FMR1 iso 4;FMR1 iso 5;FMR1 iso 6;FMR1 iso 7;FMR1 iso 8;FMR1 iso 9	Fragile X mental retardation protein 1	FMR1_HUMAN|Q06787;FMR1_HUMAN|Q06787-2;FMR1_HUMAN|Q06787-3;FMR1_HUMAN|Q06787-4;FMR1_HUMAN|Q06787-5;FMR1_HUMAN|Q06787-6;FMR1_HUMAN|Q06787-7;FMR1_HUMAN|Q06787-8;FMR1_HUMAN|Q06787-9	R*GGGGR*GQGGR*		244262
802	58.8327	LSM14A;LSM14A;LSM14A	alphaSNBP(A);alphaSNBP(A) iso 2;alphaSNBP(A) iso 3	Protein LSM14 homolog A	LS14A_HUMAN|Q8ND56;LS14A_HUMAN|Q8ND56-2;LS14A_HUMAN|Q8ND56-3	LNAETFGIPLR*PNR	15069.7	639661
803	58.8327	LSM14A;LSM14A;LSM14A	alphaSNBP(A);alphaSNBP(A) iso 2;alphaSNBP(A) iso 3	Protein LSM14 homolog A	LS14A_HUMAN|Q8ND56;LS14A_HUMAN|Q8ND56-2;LS14A_HUMAN|Q8ND56-3	LNAETFGIPLRPNR*	15069.7	639661
804	-1.51096	MTIF2	MTIF2	Translation initiation factor IF-2, mitochondrial	IF2M_HUMAN|P46199	WPWPTDVLTGAALSQYR*LLVTK	11110	5305
805	-4.5844	NCBP2;NCBP2;NCBP2	NCBP2;NCBP2 iso 2;NCBP2 iso 3	Nuclear cap-binding protein subunit 2	NCBP2_HUMAN|P52298;NCBP2_HUMAN|P52298-2;NCBP2_HUMAN|P52298-3	QDYDAGR*GGYGK	545665	85875.4
806	-3.49585	PABPC1	PABP 1	Polyadenylate-binding protein 1	PABP1_HUMAN|P11940	VANTSTQTMGPR*PAAAAAAATPAVR	1.59983e+06	330177
807	-2.37429	PABPC1	PABP 1	Polyadenylate-binding protein 1	PABP1_HUMAN|P11940	VANTSTQTMGPR*PAAAAAAATPAVR*	2.04813e+06	622370
808	1.15905	PABPC1;PABPC3	PABP 1;PABP 3	Polyadenylate-binding protein 1	PABP1_HUMAN|P11940;PABP3_HUMAN|Q9H361	R*PASSQVPR*	3.05166e+06	2.5519e+06
809	1.05519	PABPC4;PABPC4	PABP 4;PABP 4 iso 3	Polyadenylate-binding protein 4	PABP4_HUMAN|Q13310;PABP4_HUMAN|Q13310-3	SCQSGGVPTAVQNLAPR*	500525	381050
810	-1.06175	PABPC4;PABPC4;PABPC4	PABP 4;PABP 4 iso2 iso 2;PABP 4 iso 3	Polyadenylate-binding protein 4	PABP4_HUMAN|Q13310;PABP4_HUMAN|Q13310-2;PABP4_HUMAN|Q13310-3	AAVAAAAPR*	1.57305e+06	1.06892e+06
811	-16.4694	PAIP1	PAIP1	Polyadenylate-binding protein-interacting protein 1	PAIP1_HUMAN|Q9H074	SR*GLGR*GGGGPEGGGFPNGAGPAER	393928	17257
812	1.03252	PAIP1	PAIP1	Polyadenylate-binding protein-interacting protein 1	PAIP1_HUMAN|Q9H074	GLGR*GGGGPEGGGFPNGAGPAER	70961.5	52862.3
813	-1.19551	PUM1;PUM1;PUM1;PUM1	pumilio 1;pumilio 1 iso2 iso 2;pumilio 1 iso 3;pumilio 1 iso 4	Pumilio homolog 1	PUM1_HUMAN|Q14671;PUM1_HUMAN|Q14671-2;PUM1_HUMAN|Q14671-3;PUM1_HUMAN|Q14671-4	NGLGAPVR*LV	1.96307e+06	1.1847e+06
814	-1.18304	PUM2;PUM2;PUM2;PUM2	pumilio 2;pumilio 2 iso 2;pumilio 2 iso 3;pumilio 2 iso 4	Pumilio homolog 2	PUM2_HUMAN|Q8TB72;PUM2_HUMAN|Q8TB72-2;PUM2_HUMAN|Q8TB72-3;PUM2_HUMAN|Q8TB72-4	APTAYYDQTGALVVGPGAR*	4.35545e+06	2.65618e+06
815	-1.34826	PUM2;PUM2;PUM2;PUM2	pumilio 2;pumilio 2 iso 2;pumilio 2 iso 3;pumilio 2 iso 4	Pumilio homolog 2	PUM2_HUMAN|Q8TB72;PUM2_HUMAN|Q8TB72-2;PUM2_HUMAN|Q8TB72-3;PUM2_HUMAN|Q8TB72-4	TGLGAPVR*LM	2.15028e+06	1.15066e+06
816	-2.66156	RPL4	RPL4	60S ribosomal protein L4	RL4_HUMAN|P36578	SGQGAFGNMCR*	6.73347e+06	1.82527e+06
817	-1.54892	RPS10	RPS10	40S ribosomal protein S10	RS10_HUMAN|P46783	AEAGAGSATEFQFR*GGFGR*	760142	354072
818	-1.84874	RPS10;RPS10P5	RPS10;RPS10P5	40S ribosomal protein S10	RS10_HUMAN|P46783;RS10L_HUMAN|Q9NQ39	AEAGAGSATEFQFR*	1.0458e+07	4.0813e+06
819	-1.16507	RPS2	RPS2	40S ribosomal protein S2	RS2_HUMAN|P15880	GGFR*GGFGSGIR	1.20049e+06	743415
820	2.0236	RPS2	RPS2	40S ribosomal protein S2	RS2_HUMAN|P15880	GGFR*GGFGSGIR*	697651	1.01856e+06
821	-1.07357	RPS2	RPS2	40S ribosomal protein S2	RS2_HUMAN|P15880	DAGAAGGPGGPGGPGMGNR*	366059	246005
822	2.46354	TAF15;TAF15	TAF15;TAF15 iso 2	TATA-binding protein-associated factor 2N	RBP56_HUMAN|Q92804;RBP56_HUMAN|Q92804-2	GYGGSQGGGR*GR*	2.34797e+06	4.17327e+06
823	2.21138	TAF15;TAF15	TAF15;TAF15 iso 2	TATA-binding protein-associated factor 2N	RBP56_HUMAN|Q92804;RBP56_HUMAN|Q92804-2	GYGGSQGGGR*	2.44523e+06	3.90128e+06
824	1.4911	TAF15;TAF15	TAF15;TAF15 iso 2	TATA-binding protein-associated factor 2N	RBP56_HUMAN|Q92804;RBP56_HUMAN|Q92804-2	GR*GGYDKDGR	8722364	9383496
825	1.48934	TAF15;TAF15	TAF15;TAF15 iso 2	TATA-binding protein-associated factor 2N	RBP56_HUMAN|Q92804;RBP56_HUMAN|Q92804-2	GPMTGSSGGDR*GGFK	4.72845e+06	5.08085e+06
826	4.00988	TAF15;TAF15	TAF15;TAF15 iso 2	TATA-binding protein-associated factor 2N	RBP56_HUMAN|Q92804;RBP56_HUMAN|Q92804-2	RPEFMR*GGGSGGGR	416899	1.20611e+06
827	73.7557	TAF15;TAF15	TAF15;TAF15 iso 2	TATA-binding protein-associated factor 2N	RBP56_HUMAN|Q92804;RBP56_HUMAN|Q92804-2	GR*GYGGER*GYR*	130470	6942716
828	116.947	TAF15;TAF15	TAF15;TAF15 iso 2	TATA-binding protein-associated factor 2N	RBP56_HUMAN|Q92804;RBP56_HUMAN|Q92804-2	GYGGER*GYR*GR	225769	1.90493e+07
829		TAF15;TAF15	TAF15;TAF15 iso 2	TATA-binding protein-associated factor 2N	RBP56_HUMAN|Q92804;RBP56_HUMAN|Q92804-2	YGGER*GYR		1.08407e+06
830	459.41	TAF15;TAF15	TAF15;TAF15 iso 2	TATA-binding protein-associated factor 2N	RBP56_HUMAN|Q92804;RBP56_HUMAN|Q92804-2	GGDR*GGYGGDR	32657.5	1.08245e+07
831	-3.32723	TAF15;TAF15	TAF15;TAF15 iso 2	TATA-binding protein-associated factor 2N	RBP56_HUMAN|Q92804;RBP56_HUMAN|Q92804-2	SGGGYGGDR*GGGYGGDR*GGGYGGDR*	5.51422e+07	1.19571e+07
832	-1.78231	TAF15;TAF15	TAF15;TAF15 iso 2	TATA-binding protein-associated factor 2N	RBP56_HUMAN|Q92804;RBP56_HUMAN|Q92804-2	SGGGYGGDR*GGGYGGDR*GGGYGGDR	1.04024e+07	4.21091e+06
833	-1.3738	TAF15;TAF15	TAF15;TAF15 iso 2	TATA-binding protein-associated factor 2N	RBP56_HUMAN|Q92804;RBP56_HUMAN|Q92804-2	GGYGGDR*GGGYGGDR	5.58947e+06	2.93543e+06
834	-3.41165	TAF15;TAF15	TAF15;TAF15 iso 2	TATA-binding protein-associated factor 2N	RBP56_HUMAN|Q92804;RBP56_HUMAN|Q92804-2	GGGYGGDR*GGGYGGDR*GGYGGDR*	4.19906e+07	8.87999e+06
835	1.16212	TAF15;TAF15	TAF15;TAF15 iso 2	TATA-binding protein-associated factor 2N	RBP56_HUMAN|Q92804;RBP56_HUMAN|Q92804-2	GGGYGGDR*GGGYGGDR*GGYGGDRGGGYGGDRGGYGG	984108	825126
836	6.9002	TAF15;TAF15	TAF15;TAF15 iso 2	TATA-binding protein-associated factor 2N	RBP56_HUMAN|Q92804;RBP56_HUMAN|Q92804-2	GGYGGDR*GGYGGDR	762971	3.79835e+06
837	1.42042	TAF15;TAF15	TAF15;TAF15 iso 2	TATA-binding protein-associated factor 2N	RBP56_HUMAN|Q92804;RBP56_HUMAN|Q92804-2	GGYGGDR*GGYGGDR*GGYGGDR*	6.77543e+06	6.94352e+06
838	5.82766	TAF15;TAF15	TAF15;TAF15 iso 2	TATA-binding protein-associated factor 2N	RBP56_HUMAN|Q92804;RBP56_HUMAN|Q92804-2	SR*GGYGGDR*GGGSGYGGDR	1.05143e+06	4.42081e+06
839	17.0683	TAF15;TAF15	TAF15;TAF15 iso 2	TATA-binding protein-associated factor 2N	RBP56_HUMAN|Q92804;RBP56_HUMAN|Q92804-2	SR*GGYGGDR	78697.8	969124
840	-2.44801	TAF15;TAF15	TAF15;TAF15 iso 2	TATA-binding protein-associated factor 2N	RBP56_HUMAN|Q92804;RBP56_HUMAN|Q92804-2	GGYGGDR*GGGSGYGGDR	4.87896e+07	1.43794e+07
841	31.5299	TAF15;TAF15	TAF15;TAF15 iso 2	TATA-binding protein-associated factor 2N	RBP56_HUMAN|Q92804;RBP56_HUMAN|Q92804-2	GGGYGGDR*GGYGGK	248382	5.65024e+06
842	8.05291	TAF15;TAF15	TAF15;TAF15 iso 2	TATA-binding protein-associated factor 2N	RBP56_HUMAN|Q92804;RBP56_HUMAN|Q92804-2	QCNEPRPEDSR*PSGGDFR*GR	1.56389e+07	90862374
843	-1.78231	TAF15;TAF15	TAF15;TAF15 iso 2	TATA-binding protein-associated factor 2N	RBP56_HUMAN|Q92804;RBP56_HUMAN|Q92804-2	GGGYGGDR*SGGGYGGDR*GGGYGGDR	1.04024e+07	4.21091e+06
844	-1.78231	TAF15;TAF15	TAF15;TAF15 iso 2	TATA-binding protein-associated factor 2N	RBP56_HUMAN|Q92804;RBP56_HUMAN|Q92804-2	GGGYGGDR*SGGGYGGDRGGGYGGDR*	1.04024e+07	4.21091e+06
845	73.2785	TAF15;TAF15;FAM98B	TAF15;TAF15 iso 2;FAM98B iso2	TATA-binding protein-associated factor 2N	RBP56_HUMAN|Q92804;RBP56_HUMAN|Q92804-2;FA98B_HUMAN|Q52LJ0-2	GR*GGFQGR	319054	1.68681e+07
846
847	-1.01267	CHTF8	DERPC iso 2	Chromosome transmission fidelity protein 8 homolog isoform 2	CTF8A_HUMAN|P0CG12	GNGPPNPR*PVGLGPGPNPNLR*	1.59002e+06	1.13282e+06
848	1.26654	CHTF8	DERPC iso 2	Chromosome transmission fidelity protein 8 homolog isoform 2	CTF8A_HUMAN|P0CG12	SGFLGTNPAPR*	5.80902e+06	5.30818e+06
849	1.17334	CHTF8	DERPC iso 2	Chromosome transmission fidelity protein 8 homolog isoform 2	CTF8A_HUMAN|P0CG12	PR*PGGLLGPGPGPGPTLNPR*	1.55057e+06	1.31262e+06
850	1.43338	CHTF8	DERPC iso 2	Chromosome transmission fidelity protein 8 homolog isoform 2	CTF8A_HUMAN|P0CG12	TGALPGPGPLSNPR*	2.77316e+06	2.86789e+06
851	1.29097	CHTF8	DERPC iso 2	Chromosome transmission fidelity protein 8 homolog isoform 2	CTF8A_HUMAN|P0CG12	TGALPGPGPLSNPR*LGGLPGPGPM#SNPR*	840709	783042
852	-1.12647	CHTF8	DERPC iso 2	Chromosome transmission fidelity protein 8 homolog isoform 2	CTF8A_HUMAN|P0CG12	GGLPGPGPMSNPR*	1.89391e+06	1.21301e+06
853	1.1912	CHTF8	DERPC iso 2	Chromosome transmission fidelity protein 8 homolog isoform 2	CTF8A_HUMAN|P0CG12	AGGLLGAGPDPR*GGGPM#GPGSGPNL	7.55474e+06	6.49278e+06
854	1.48946	CHTF8	DERPC iso 2	Chromosome transmission fidelity protein 8 homolog isoform 2	CTF8A_HUMAN|P0CG12	AGGLLGAGPDPR*GGGPM#GPGSGPNLR*AGVLLT	887806	954053
855	1.34002	CHTF8	DERPC iso 2	Chromosome transmission fidelity protein 8 homolog isoform 2	CTF8A_HUMAN|P0CG12	GGGPM#GPGSGPNLR*	521978	504649
856	-1.20576	CHTF8	DERPC iso 2	Chromosome transmission fidelity protein 8 homolog isoform 2	CTF8A_HUMAN|P0CG12	PVGLGPGPNPNLR*	747531	447295
857	-1.51721	CHTF8	DERPC iso 2	Chromosome transmission fidelity protein 8 homolog isoform 2	CTF8A_HUMAN|P0CG12	LR*SGFLGTNPAPR*	918213	436638
858	-1.08609	CHTF8	DERPC iso 2	Chromosome transmission fidelity protein 8 homolog isoform 2	CTF8A_HUMAN|P0CG12	VPGPMGPNSGPSSR*	7587625	5040391
859	1.44661	CHTF8	DERPC iso 2	Chromosome transmission fidelity protein 8 homolog isoform 2	CTF8A_HUMAN|P0CG12	GAGSSAFSQSSGTLASNPATFQR*	2.32316e+06	2.42467e+06
860	-1.02283	CHTF8	DERPC iso 2	Chromosome transmission fidelity protein 8 homolog isoform 2	CTF8A_HUMAN|P0CG12	QGPSPTTFPR*	4.7907e+06	3.37925e+06
861
862	1.35368	ATN1	DRPLA	Atrophin-1	ATN1_HUMAN|P54259	IPYPAGTLPNPLLPHPLHENEVLR*H	1.37166e+06	1.33964e+06
863	-1.81407	DTX2;DTX2	DTX2;DTX2 iso 2	Probable E3 ubiquitin-protein ligase DTX2	DTX2_HUMAN|Q86UW9;DTX2_HUMAN|Q86UW9-2	LNTTNAWGAAPPSLGSQPLYR*	233451	92846.8
864	-1.31751	FBXO7;FBXO7;FBXO7	FBXO7;FBXO7 iso 2;FBXO7 iso 3	F-box only protein 7	FBX7_HUMAN|Q9Y3I1;FBX7_HUMAN|Q9Y3I1-2;FBX7_HUMAN|Q9Y3I1-3	FDPVGPLPGPNPILPGR*GGPND	638449	349622
865	1.2615	FBXO7;FBXO7;FBXO7	FBXO7;FBXO7 iso 2;FBXO7 iso 3	F-box only protein 7	FBX7_HUMAN|Q9Y3I1;FBX7_HUMAN|Q9Y3I1-2;FBX7_HUMAN|Q9Y3I1-3	FDPVGPLPGPNPILPGRGGPNDR*	5.90016e+06	5.37e+06
866	-1.18036	HACE1;HACE1;HACE1	HACE1;HACE1 iso 3;HACE1 iso 4	E3 ubiquitin-protein ligase HACE1	HACE1_HUMAN|Q8IYU2;HACE1_HUMAN|Q8IYU2-3;HACE1_HUMAN|Q8IYU2-4	M#PPGMTSPR*	3.94134e+06	2.4091e+06
867	-1.04627	HUWE1;HUWE1;HUWE1	HUWE1;HUWE1 iso 2;HUWE1 iso 3	E3 ubiquitin-protein ligase HUWE1	HUWE1_HUMAN|Q7Z6Z7;HUWE1_HUMAN|Q7Z6Z7-2;HUWE1_HUMAN|Q7Z6Z7-3	SGFNGFTPLVTLLLR*	56212.5	38762.5
868	1.90689	SH3RF2	SH3RF2	Putative E3 ubiquitin-protein ligase SH3RF2	SH3R2_HUMAN|Q8TEC5	SGQSSGR*GGSFR	148196	203886
869	-2.38723	TRIM47;TRIM47	TRIM47;TRIM47 iso 2	Tripartite motif-containing protein 47	TRI47_HUMAN|Q96LD4;TRI47_HUMAN|Q96LD4-2	R*GGIPASPIDPFQSR	2.49927e+06	755340
870	1.39345	UBAP2L;UBAP2L;UBAP2L;UBAP2L;UBAP2L	NICE-4;NICE-4 iso2 iso 1;NICE-4 iso 3;NICE-4 iso 4;NICE-4 iso 5	Ubiquitin-associated protein 2-like	UBP2L_HUMAN|Q14157;UBP2L_HUMAN|Q14157-1;UBP2L_HUMAN|Q14157-3;UBP2L_HUMAN|Q14157-4;UBP2L_HUMAN|Q14157-5	SGGPSGR*GTER*GR	869170	873816
871	-1.25755	UBAP2L;UBAP2L;UBAP2L;UBAP2L;UBAP2L	NICE-4;NICE-4 iso2 iso 1;NICE-4 iso 3;NICE-4 iso 4;NICE-4 iso 5	Ubiquitin-associated protein 2-like	UBP2L_HUMAN|Q14157;UBP2L_HUMAN|Q14157-1;UBP2L_HUMAN|Q14157-3;UBP2L_HUMAN|Q14157-4;UBP2L_HUMAN|Q14157-5	R*FPLDYYSIPFPTPTTPLTGR	504457	289417
872
873	-1.47459	UFM1	UFM1	Ubiquitin-fold modifier 1	UFM1_HUMAN|P61960	ITLTSDPR*LPYK	443394	216942
874
875	1.34632	AIMP2	JTV1	Aminoacyl tRNA synthase complex-interacting multifunctional protein 2	AIMP2_HUMAN|Q13155	R*LPNVHGR	338221	328529
876	-1.39165	ARID3B;ARID3B;ARID3B	ARID3B;ARID3B iso 3;ARID3B iso 4	AT-rich interactive domain-containing protein 3B	ARI3B_HUMAN|Q8IVW6;ARI3B_HUMAN|Q8IVW6-3;ARI3B_HUMAN|Q8IVW6-4	IR*FPILGLGSSSGTNTSSPR*	1.60061e+06	829810
877	1.10887	C10orf90;C10orf90	C10orf90;C10orf90 iso 2	Centrosomal protein C10orf90	CJ090_HUMAN|Q96M02;CJ090_HUMAN|Q96M02-2	SGVNIHR*AFALL	2.36839e+06	1.89478e+06
878	-1.31928	C11orf68;C11orf68	BLES03;BLES03	UPF0696 protein C11orf68	CK068_HUMAN|Q9H3H3-2;CK068_HUMAN|Q9H3H3-3	R*GWAGVER	2.90791e+06	1.59026e+06
879	1.17887	C11orf68;C11orf68	BLES03;BLES03	UPF0696 protein C11orf68	CK068_HUMAN|Q9H3H3-2;CK068_HUMAN|Q9H3H3-3	AGVGR*GGGGAEPR	129566	110200
880	1.46325	C15orf52	C15orf52	Uncharacterized protein C15orf52	CO052_HUMAN|Q6ZUT6	GPAPVAPAFLPLWLPR*	250825	264798
881	-1.65726	C15orf52;C15orf52;C15orf52	C15orf52;C15orf52 iso 2;C15orf52 iso 4	Uncharacterized protein C15orf52	CO052_HUMAN|Q6ZUT6;CO052_HUMAN|Q6ZUT6-2;CO052_HUMAN|Q6ZUT6-4	GR*GGQASR*PSVAPATGSK	1.02563e+06	446503
882	3.5377	C15orf52;C15orf52;C15orf52	C15orf52;C15orf52 iso 2;C15orf52 iso 4	Uncharacterized protein C15orf52	CO052_HUMAN|Q6ZUT6;CO052_HUMAN|Q6ZUT6-2;CO052_HUMAN|Q6ZUT6-4	GR*GGQASRPSVAPATGSK	2.09388e+06	5.34439e+06
883	131.022	C15orf52;C15orf52;C15orf52	C15orf52;C15orf52 iso 2;C15orf52 iso 4	Uncharacterized protein C15orf52	CO052_HUMAN|Q6ZUT6;CO052_HUMAN|Q6ZUT6-2;CO052_HUMAN|Q6ZUT6-4	SR*GTAGVR*R	13774.3	1.30208e+06
884	1.29234	C15orf52;C15orf52;C15orf52	C15orf52;C15orf52 iso 2;C15orf52 iso 4	Uncharacterized protein C15orf52	CO052_HUMAN|Q6ZUT6;CO052_HUMAN|Q6ZUT6-2;CO052_HUMAN|Q6ZUT6-4	TGR*PGPAGR*C	1.31283e+06	1.22408e+06
885	-1.79385	C15orf52;C15orf52;C15orf52	C15orf52;C15orf52 iso 2;C15orf52 iso 4	Uncharacterized protein C15orf52	CO052_HUMAN|Q6ZUT6;CO052_HUMAN|Q6ZUT6-2;CO052_HUMAN|Q6ZUT6-4	PGPAGR*C	315785	127008
886	1.63126	C2CD4D	C2CD4D	C2 calcium-dependent domain-containing protein 4D	C2D4D_HUMAN|B7Z1M9	RVSR*PHSLSPEK	1.91091e+06	2.24899e+06
887	-1.37016	C9orf142	C9orf142	Protein PAXX	PAXX_HUMAN|Q9BUH6	PAGPQLFLPDPDPQR*GGPGPGVR	4.31185e+06	2.27048e+06
888	-1.37016	C9orf142	C9orf142	Protein PAXX	PAXX_HUMAN|Q9BUH6	PAGPQLFLPDPDPQRGGPGPGVR*	4.31185e+06	2.27048e+06
889	-1.5986	CCDC158	CCDC158	Coiled-coil domain-containing protein 158	CD158_HUMAN|Q5M9N0	DCITESSLRSDMCHR*SNN	1.42054e+06	641119
890	-3.4021	CCDC84	CCDC84	Coiled-coil domain-containing protein 84	CCD84_HUMAN|Q86UT8	TSAGWLPSFGR*VWNN	127754	27092.7
891	-1.13134	CCDC9	CCDC9	Coiled-coil domain-containing protein 9	CCDC9_HUMAN|Q9Y3X0	SWEGSPGEQPR*	2.75412e+06	1.75637e+06
892	-2.29699	CCDC9	CCDC9	Coiled-coil domain-containing protein 9	CCDC9_HUMAN|Q9Y3X0	SWEGSPGEQPR*GGGAGGR*GR*	2.22167e+07	6.97822e+06
893	1.34788	CCDC9	CCDC9	Coiled-coil domain-containing protein 9	CCDC9_HUMAN|Q9Y3X0	GR*GSPHLSGAGDTSISDR	105563	102657
894	1.17706	CCDC9	CCDC9	Coiled-coil domain-containing protein 9	CCDC9_HUMAN|Q9Y3X0	GGR*TPPQQGGR*	467202	396759
895	-1.27134	CCDC9	CCDC9	Coiled-coil domain-containing protein 9	CCDC9_HUMAN|Q9Y3X0	GGR*TPPQQGGR*AGMGR*	339014	192389
896	-1.1533	CCRN4L	CCRN4L	Nocturnin	NOCT_HUMAN|Q9UK39	PLSPPAAVPR*PASPR	153926	96293.4
897	-2.18805	CDC42EP5	CDC42EP5	Cdc42 effector protein 5	BORG3_HUMAN|Q6NZY7	HTLHVGR*GGDAFGDTSFLSR	3.50435e+06	1.15551e+06
898	-1.7999	CDKN2A;CDKN2A	p14ARF iso 4;p14ARF iso 2	Cyclin-dependent kinase inhibitor 2A, isoform 4	CD2A2_HUMAN|Q8N726;CD2A2_HUMAN|Q8N726-2	RCPGGLPGHAGGAAPGR*GAAGR*	4.3086e+06	1.72709e+06
899	-2.02633	CDKN2A;CDKN2A	p14ARF iso 4;p14ARF iso 2	Cyclin-dependent kinase inhibitor 2A, isoform 4	CD2A2_HUMAN|Q8N726;CD2A2_HUMAN|Q8N726-2	CPGGLPGHAGGAAPGR*	8021396	2856039
900	-2.48099	CDKN2A;CDKN2A	p14ARF iso 4;p14ARF iso 2	Cyclin-dependent kinase inhibitor 2A, isoform 4	CD2A2_HUMAN|Q8N726;CD2A2_HUMAN|Q8N726-2	R*CPGGLPGHAGGAAPGR*GAAG	1.25251e+06	364236
901	-1.15893	CNOT11	C2orf29	CCR4-NOT transcription complex subunit 11	CNO11_HUMAN|Q9UKZ1	SGFGGSGGGR*GGASGPGSGSGGPGGPAGR	3.39476e+07	2.11338e+07
902	-1.68506	COPRS	COPR5	Coordinator of PRMT5 and differentiation stimulator	COPRS_HUMAN|Q9NQ92	GPPLPSAR*	1.0103e+07	4.32571e+06
903	1.5919	CRYBG3	CRYBG3	Very large A-kinase anchor protein	CRBG3_HUMAN|Q68DQ2	R*GSAPWHSFSR	708763	814033
904	1.11471	DIAPH3;DIAPH3;DIAPH3;DIAPH3;DIAPH3	diaphanous 3;diaphanous 3 iso 4;diaphanous 3 iso 5;diaphanous 3 iso 6;diaphanous 3 iso 7	Protein diaphanous homolog 3	DIAP3_HUMAN|Q9NSV4;DIAP3_HUMAN|Q9NSV4-4;DIAP3_HUMAN|Q9NSV4-5;DIAP3_HUMAN|Q9NSV4-6;DIAP3_HUMAN|Q9NSV4-7	LHHPAQGSAAGTPYPSSASLRGCR*	1.18781e+06	955285
905	1.13032	DPH7	WDR85	Diphthine methyltransferase	DPH7_HUMAN|Q9BTV6	R*EDNDGEGHARPQSGMKPLTEGM#R	177194	144502
906	-1.57698	DYNC1LI2;DYNC1LI2	DNCLI2;DNCLI2 iso 2	Cytoplasmic dynein 1 light intermediate chain 2	DC1L2_HUMAN|O43237;DC1L2_HUMAN|O43237-2	TQGR*GGPASVPSSSPGTSVK	9.49304e+07	4.34313e+07
907	3.14344	FAM117A	FAM117A	Protein FAM117A	F117A_HUMAN|Q9C073	GGGAWGPGR*GGAGGLR	1.53483e+06	3.48088e+06
908	-3.58334	FAM157B	FAM157B	Putative protein FAM157B	F157B_HUMAN|P0CG42	MLRSM#GGGQR*PM#GLG	3039047	611892
909	-1.12463	FAM195A	FAM195A	Protein FAM195A	F195A_HUMAN|Q9BUT9	AQPFAQPPGPWPLSSPGPR*	571123	366390
910	8.47687	FAM98A;FAM98A	FAM98A;FAM98A iso 2	Protein FAM98A	FA98A_HUMAN|Q8NCA5;FA98A_HUMAN|Q8NCA5-2	AGQGGGWGGR*GSQNY	292964	1.79174e+06
911	11.2898	FAM98A;FAM98A	FAM98A;FAM98A iso 2	Protein FAM98A	FA98A_HUMAN|Q8NCA5;FA98A_HUMAN|Q8NCA5-2	RQDGPQQQTGGR*GGGR	209814	1.70902e+06
912		FAM98A;FAM98A	FAM98A;FAM98A iso 2	Protein FAM98A	FA98A_HUMAN|Q8NCA5;FA98A_HUMAN|Q8NCA5-2	GGGR*GGYEHSSYGGR		477968
913	9.01877	FAM98B	FAM98B iso2	Protein FAM98B	FA98B_HUMAN|Q52LJ0-2	GGWGGGGGGWGGGGGGGGGWGGGGGGGR*GGFQGR	351775	2.28895e+06
914	15.7523	FAM98B	FAM98B iso2	Protein FAM98B	FA98B_HUMAN|Q52LJ0-2	GGWGGGGGGWGGGGGGGGGWGGGGGGGR*GGFQGR*	680133	7.7297e+06
915	31.8586	FAM98B	FAM98B iso2	Protein FAM98B	FA98B_HUMAN|Q52LJ0-2	GGYGGR*GGYGGR*GYGDPYGGGGGGGGGGGGGGGYR	99027	2.27618e+06
916	344.777	FAM98B	FAM98B iso2	Protein FAM98B	FA98B_HUMAN|Q52LJ0-2	GGYGGR*GYGDPYGGGGGGGGGGGGGGGYR	23784.9	5.91649e+06
917	29.1166	FAM98B	FAM98B iso2	Protein FAM98B	FA98B_HUMAN|Q52LJ0-2	QEGGGGR*GGWGGGGGGGGR*GGGGGGGGR	12554	263722
918	12.6162	FAM98B	FAM98B iso2	Protein FAM98B	FA98B_HUMAN|Q52LJ0-2	GGWGGGGGGGGR*GGGGGGGGR*	60270	548598
919	3.77444	FAM98B	FAM98B iso2	Protein FAM98B	FA98B_HUMAN|Q52LJ0-2	GGGGGGGGR*GGWGGGGGGWGGGGGGGGGWGGGGGGGR*GGFQGR*	643907	1.75348e+06
920	-2.06971	GATAD2A;GATAD2A;GATAD2A	GATAD2A;GATAD2A iso 2;GATAD2A iso 3	Transcriptional repressor p66-alpha	P66A_HUMAN|Q86YP4;P66A_HUMAN|Q86YP4-2;P66A_HUMAN|Q86YP4-3	LGPQASSQVVMPPLVR*	876856	305664
921	-2.35656	GATAD2A;GATAD2A;GATAD2A	GATAD2A;GATAD2A iso 2;GATAD2A iso 3	Transcriptional repressor p66-alpha	P66A_HUMAN|Q86YP4;P66A_HUMAN|Q86YP4-2;P66A_HUMAN|Q86YP4-3	GAQQIHSIR*QH	303906	93043.4
922	-1.25768	GATAD2A;GATAD2A;GATAD2A	GATAD2A;GATAD2A iso 2;GATAD2A iso 3	Transcriptional repressor p66-alpha	P66A_HUMAN|Q86YP4;P66A_HUMAN|Q86YP4-2;P66A_HUMAN|Q86YP4-3	QHSSTGPPPLLLAPR*	673540	386382
923	1.35642	HSBP1L1	1810005K13Rik	Heat shock factor-binding protein 1-like protein 1	HSBPL_HUMAN|C9JCN9	R*GPEAPGGR	396237	387771
924	1	INVS;INVS;INVS	INVS;INVS iso 2;INVS iso 3	Inversin	INVS_HUMAN|Q9Y283;INVS_HUMAN|Q9Y283-2;INVS_HUMAN|Q9Y283-3	DQFGR*TPLM#YCVLADR*LDCADALLKAGADVNK	1.49424e+06	1.07807e+06
925	-4.32431	KHDRBS3;KHDRBS3	KHDRBS3;KHDRBS3 iso 2	KH domain-containing, RNA-binding, signal transduction-associated protein 3	KHDR3_HUMAN|O75525;KHDR3_HUMAN|O75525-2	QAQLQELTYLNGGSENADVPVVR*GK	848670	141595
926	-1.72635	LSM14B;LSM14B	LSM14B;LSM14B iso 2	Protein LSM14 homolog B	LS14B_HUMAN|Q9BX40;LS14B_HUMAN|Q9BX40-2	LNTETFGVSGR*	1.93439e+06	808422
927	1.25118	LSM4	LSM4	U6 snRNA-associated Sm-like protein LSm4	LSM4_HUMAN|Q9Y4Z0	GMGGAGR*GVFGGR	47278.1	42678
928	2.05072	LSM4	LSM4	U6 snRNA-associated Sm-like protein LSm4	LSM4_HUMAN|Q9Y4Z0	GVFGGR*GR*GGIPGTGR	1.48407e+06	2.19577e+06
929	3.24569	LSM4	LSM4	U6 snRNA-associated Sm-like protein LSm4	LSM4_HUMAN|Q9Y4Z0	GR*GGIPGTGR	2.65341e+06	6.2135e+06
930	1.88945	LSM4	LSM4	U6 snRNA-associated Sm-like protein LSm4	LSM4_HUMAN|Q9Y4Z0	GR*GGIPGTGR*GQPEK	1.08977e+06	1.48558e+06
931	-11.4085	MBD6	MBD6	Methyl-CpG-binding domain protein 6	MBD6_HUMAN|Q96DN6	WGTR*GGFNGQMER	1.02845e+06	65040.2
932	1.15667	MSS51	ZMYND17	Putative protein MSS51 homolog, mitochondrial	MSS51_HUMAN|Q4VC12	FGFRCPQEM#FQRMEDTFRFCAHCR*	7.09676e+06	5.92237e+06
933	-1.12619	MTCL1;MTCL1;MTCL1	KIAA0802;MTCL1 iso 2;MTCL1 iso 3	Microtubule cross-linking factor 1	MTCL1_HUMAN|Q9Y4B5;MTCL1_HUMAN|Q9Y4B5-2;MTCL1_HUMAN|Q9Y4B5-3	DGNVR*PFPHQGSLR*MPRPVAM#WPCADADSIPFEDRP	1.37575e+06	881360
934	-1.60678	MYEF2;MYEF2	MYEF2;MYEF2 iso 2	Myelin expression factor 2	MYEF2_HUMAN|Q9P2K5;MYEF2_HUMAN|Q9P2K5-2	ALQR*TGGSFPGGHVPDMGSG	320179	143767
935	1.1662	NA	NA	Ig heavy chain V-III region CAM	HV307_HUMAN|P01768	VELVESGGGVVZPGR*SLR	7701.5	6480
936	-1.01444	NDRG4	NDRG4	Protein NDRG4	NDRG4_HUMAN|Q9ULP0	R*LSGGAVPSASMTR	608200	432557
937	1.07222	NWD2	KIAA1239	NACHT and WD repeat domain-containing protein 2	NWD2_HUMAN|Q9ULI1	MGLSEMELEDVLALDNSVM#SELKENTR*PSNPLRV	1.18811e+07	9.19105e+06
938	2.89775	OTUD4;OTUD4;OTUD4	HSHIN1;HSHIN1 iso 5;HSHIN1 iso 3	OTU domain-containing protein 4	OTUD4_HUMAN|Q01804;OTUD4_HUMAN|Q01804-5;OTUD4_HUMAN|Q01804-3	SDWGYSGR*	548715	1.14718e+06
939	-1.29596	PNISR;PNISR	SRRP130;PNISR iso 2	Arginine/serine-rich protein PNISR	PNISR_HUMAN|Q8TF01;PNISR_HUMAN|Q8TF01-2	AFGPPQGGFHPPYWQPGPPGPPAPPQNR*R	3045083	1.69525e+06
940	-1.29596	PNISR;PNISR	SRRP130;PNISR iso 2	Arginine/serine-rich protein PNISR	PNISR_HUMAN|Q8TF01;PNISR_HUMAN|Q8TF01-2	AFGPPQGGFHPPYWQPGPPGPPAPPQNRR*	3045083	1.69525e+06
941	-1.61167	PROSER2	C10orf47	Proline and serine-rich protein 2	PRSR2_HUMAN|Q86WR7	GR*GLPGPAESLR	828825	371033
942	-4.74641	PROSER2;PROSER2	C10orf47;PROSER2 iso 2	Proline and serine-rich protein 2	PRSR2_HUMAN|Q86WR7;PRSR2_HUMAN|Q86WR7-2	AFSR*GGSLESR	2.07026e+06	314691
943	-1.44503	PROSER2;PROSER2	C10orf47;PROSER2 iso 2	Proline and serine-rich protein 2	PRSR2_HUMAN|Q86WR7;PRSR2_HUMAN|Q86WR7-2	PQGITVQFAGR*GSSEEAR	2.09032e+06	1.04366e+06
944	1.11938	PRRC2B	BAT2L iso1	Protein PRRC2B	PRC2B_HUMAN|Q5JSZ5	PAGGNGSGLCGGGVLGAR*	1.51496e+06	1.2235e+06
945	-1.17696	PRRC2B;PRRC2B;PRRC2B;PRRC2B;PRRC2B	BAT2L iso1;PRRC2B iso 2;PRRC2B iso 3;PRRC2B iso 4;BAT2L iso1 iso 5	Protein PRRC2B	PRC2B_HUMAN|Q5JSZ5;PRC2B_HUMAN|Q5JSZ5-2;PRC2B_HUMAN|Q5JSZ5-3;PRC2B_HUMAN|Q5JSZ5-4;PRC2B_HUMAN|Q5JSZ5-5	R*GGLPVSQSQEIFSSLQPFR	556456	341109
946	-3.40235	PSMF1	PSMF1	Proteasome inhibitor PI31 subunit	PSMF1_HUMAN|Q92530	R*GGM#IVDPLR	4.33751e+06	919783
947	-1.13193	PSMF1	PSMF1	Proteasome inhibitor PI31 subunit	PSMF1_HUMAN|Q92530	ALIDPSSGLPNR*LPPGAVPPGAR	8.12032e+06	5.17582e+06
948	-1.6042	QKI;QKI;QKI;QKI;QKI;QKI	QKI;QKI iso 3;QKI iso 5;QKI iso 6;QKI iso 8;QKI iso 9	Protein quaking	QKI_HUMAN|Q96PU8;QKI_HUMAN|Q96PU8-3;QKI_HUMAN|Q96PU8-5;QKI_HUMAN|Q96PU8-6;QKI_HUMAN|Q96PU8-8;QKI_HUMAN|Q96PU8-9	IITGPAPVLPPAALR*TPTPAGPTIM#PLIR*	494084	222212
949	-1.50008	QKI;QKI;QKI;QKI;QKI;QKI	QKI;QKI iso 3;QKI iso 5;QKI iso 6;QKI iso 8;QKI iso 9	Protein quaking	QKI_HUMAN|Q96PU8;QKI_HUMAN|Q96PU8-3;QKI_HUMAN|Q96PU8-5;QKI_HUMAN|Q96PU8-6;QKI_HUMAN|Q96PU8-8;QKI_HUMAN|Q96PU8-9	IITGPAPVLPPAALR*TPTPAGPTIM#PLIR	1.91126e+06	919243
950	-1.70901	QKI;QKI;QKI;QKI;QKI;QKI	QKI;QKI iso 3;QKI iso 5;QKI iso 6;QKI iso 8;QKI iso 9	Protein quaking	QKI_HUMAN|Q96PU8;QKI_HUMAN|Q96PU8-3;QKI_HUMAN|Q96PU8-5;QKI_HUMAN|Q96PU8-6;QKI_HUMAN|Q96PU8-8;QKI_HUMAN|Q96PU8-9	TPTPAGPTIMPLIR*	318577	134491
951	-2.40122	RAVER1;RAVER1	RAVER1 iso1;RAVER1 iso 2	Ribonucleoprotein PTB-binding 1	RAVR1_HUMAN|Q8IY67;RAVR1_HUMAN|Q8IY67-2	EALGLGPPAAQLTPPPAPVGLR*GSGLR	439665	132104
952	-2.40122	RAVER1;RAVER1	RAVER1 iso1;RAVER1 iso 2	Ribonucleoprotein PTB-binding 1	RAVR1_HUMAN|Q8IY67;RAVR1_HUMAN|Q8IY67-2	EALGLGPPAAQLTPPPAPVGLRGSGLR*	439665	132104
953	-1.23238	RBM42;RBM42;RBM42;RBM42	RBM42;RBM42 iso 2;RBM42 iso 3;RBM42 iso 4	RNA-binding protein 42	RBM42_HUMAN|Q9BTD8;RBM42_HUMAN|Q9BTD8-2;RBM42_HUMAN|Q9BTD8-3;RBM42_HUMAN|Q9BTD8-4	PAAPVIR*PIIATNTYQQVQQTLEAR*	2.93158e+06	1.71625e+06
954	-2.6717	RBM47	RBM47	RNA-binding protein 47	RBM47_HUMAN|A0AV96	APGPR*GSYLGGYSAGR	4.75674e+06	1.28454e+06
955	-2.67155	RBM47	RBM47	RNA-binding protein 47	RBM47_HUMAN|A0AV96	PGPR*GSYLGGYSAGR*	21311703	5755453
956	-4.12113	RBM47	RBM47	RNA-binding protein 47	RBM47_HUMAN|A0AV96	PGPR*GSYLGGYSAGRGIYSR*	2.2972e+06	402167
957	-2.79251	RBM47	RBM47	RNA-binding protein 47	RBM47_HUMAN|A0AV96	GSYLGGYSAGR*GIYSR	1.31625e+07	3.40069e+06
958	-1.5109	RBM47;RBM47	RBM47;RBM47 iso 2	RNA-binding protein 47	RBM47_HUMAN|A0AV96;RBM47_HUMAN|A0AV96-2	AAR*GGGAAEAAQQPSYVYSCDPYTL	775805	370461
959	31.2901	RBMXL1	RBMXL1	RNA binding motif protein, X-linked-like-1	RMXL1_HUMAN|Q96E39	GFGAGR*GGSGGTR	90572.2	2.04469e+06
960	-1.55783	RINT1	RINT1	RAD50-interacting protein 1	RINT1_HUMAN|Q6NUQ1	R*ELHSVHGYPGTFASCMHILSEETCFQR	9.24825e+06	4283174
961	-1.35553	SCUBE1	SCUBE1	Signal peptide, CUB and EGF-like domain-containing protein 1	SCUB1_HUMAN|Q8IWY4	KRAEQSLQAAIKTLR*	80950.8	43086.1
962	1.15186	SEC16B	SEC16B	Protein transport protein Sec16B	SC16B_HUMAN|Q96JE7	GR*GGGEGR*GSASSGGAAAGAGVGGLSGPESVSFEL	335764	279036
963	-2.35766	SH3TC2;SH3TC2;SH3TC2	SH3TC2;SH3TC2 iso 5;SH3TC2 iso 4	SH3 domain and tetratricopeptide repeat-containing protein 2	S3TC2_HUMAN|Q8TF17;S3TC2_HUMAN|Q8TF17-5;S3TC2_HUMAN|Q8TF17-4	YDFSFSFLTSSFYSFSEEDEFVAYLEASR*	1.21954e+06	373199
964	-1.27368	SMN1;SMN1;SMN1;SMN1	SMN2;SMN iso 2;SMN iso 3;SMN iso 4	Survival motor neuron protein	SMN_HUMAN|Q16637;SMN_HUMAN|Q16637-2;SMN_HUMAN|Q16637-3;SMN_HUMAN|Q16637-4	SAPWNSFLPPPPPM#PGPR*	309302	175206
965	1.08237	SPATA7;SPATA7;SPATA7	SPATA7;SPATA7 iso 2;SPATA7 iso 3	Spermatogenesis-associated protein 7	SPAT7_HUMAN|Q9P0W8;SPAT7_HUMAN|Q9P0W8-2;SPAT7_HUMAN|Q9P0W8-3	SSVDYAASGPR*	6.30652e+06	4924819
966	-4.64341	SPATS2	SPATS2	Spermatogenesis-associated serine-rich protein 2	SPAS2_HUMAN|Q86XZ4	R*GGQGYRPQGQK	6.37901e+06	991153
967	1.06306	SRRM3	SRRM3	Serine/arginine repetitive matrix protein 3	SRRM3_HUMAN|A6NNA2	HSSGSSHSPSLSSHYSDSR*SPSR*LSPKHRDEG	353378	271034
968	1.00263	STRBP;STRBP	STRBP;STRBP iso 2	Spermatid perinuclear RNA-binding protein	STRBP_HUMAN|Q96SI9;STRBP_HUMAN|Q96SI9-2	GVVNTAVSAAVQAVR*GR*	143657	103919
969	1.07222	SUPT3H	SUPT3H	Transcription initiation protein SPT3 homolog	SUPT3_HUMAN|O75486	M#YSPR*GSQGR*GTAEATANSPSPPIAPSHSRVTFSLST	1.18811e+07	9.19105e+06
970	1.21756	TAMM41;TAMM41;TAMM41	C3orf31;TAMM41 iso 2;TAMM41 iso 3	Phosphatidate cytidylyltransferase, mitochondrial	TAM41_HUMAN|Q96BW9;TAM41_HUMAN|Q96BW9-2;TAM41_HUMAN|Q96BW9-3	M#LPESFSEEDLFIEIAGLSYSGDFR*M#VVGEDKTK	40765	35810
971	-7.01424	TINF2;TINF2	TINF2;TINF2 iso 2	TERF1-interacting nuclear factor 2	TINF2_HUMAN|Q9BSI4;TINF2_HUMAN|Q9BSI4-2	VQSQWASTR*GGHK	384437	39543
972	-5.01963	TSSC4;TSSC4	TSSC4;TSSC4 iso 2	Protein TSSC4	TSSC4_HUMAN|Q9Y5U2;TSSC4_HUMAN|Q9Y5U2-2	VGEPGR*GGLGNPATD	1.13922e+06	163742
973	-1.25659	WDR36	WDR36	WD repeat-containing protein 36	WDR36_HUMAN|Q8NI36	SAPFFIPTIPGLVPR*	290771	166948
974	-1.42609	WDR70	WDR70	WD repeat-containing protein 70	WDR70_HUMAN|Q9NW82	SHKPEPPVAGPGR*GGR	48676774	24626261
975	-1.42609	WDR70	WDR70	WD repeat-containing protein 70	WDR70_HUMAN|Q9NW82	SHKPEPPVAGPGRGGR*	48676774	24626261
976	-12.7434	ZC3H13;ZC3H13	ZC3H13;ZC3H13 iso2 iso 2	Zinc finger CCCH domain-containing protein 13	ZC3HD_HUMAN|Q5T200;ZC3HD_HUMAN|Q5T200-2	FVHGPSPR*	1.01498e+06	57464
977	-1.63001	ZCCHC2	ZCCHC2	Zinc finger CCHC domain-containing protein 2	ZCHC2_HUMAN|Q9C0B9	AGMPGGGGGPSAALR*	4.21444e+06	1.8654e+06
978	-31.7514	ZNFX1;ZNFX1	ZNFX1;ZNFX1 iso 2	NFX1-type zinc finger-containing protein 1	ZNFX1_HUMAN|Q9P2E3;ZNFX1_HUMAN|Q9P2E3-2	NQANNPPANALR*GGASHPGR	2.00105e+06	45469.3
979	-31.7514	ZNFX1;ZNFX1	ZNFX1;ZNFX1 iso 2	NFX1-type zinc finger-containing protein 1	ZNFX1_HUMAN|Q9P2E3;ZNFX1_HUMAN|Q9P2E3-2	NQANNPPANALRGGASHPGR*	2.00105e+06	45469.3
980
981	1.36214	ATG9B;ATG9B	ATG9B;ATG9B iso 3	Autophagy-related protein 9B	ATG9B_HUMAN|Q674R7;ATG9B_HUMAN|Q674R7-3	PMPLPPPPPPSCRGPGGGR*	2.58266e+07	2.53813e+07
982	1.09445	DENND1A;DENND1A;DENND1A	DENND1A;DENND1A iso6 iso 6;DENND1A iso2 iso 7	DENN domain-containing protein 1A	DEN1A_HUMAN|Q8TEH3;DEN1A_HUMAN|Q8TEH3-6;DEN1A_HUMAN|Q8TEH3-7	GQM#PMGTHTSPLQPLGPPAVAPSR*	3.60263e+06	2.84473e+06
983	-1.64507	SNX3;SNX3;SNX3	SNX3;SNX3 iso 2;SNX3 iso 3	Sorting nexin-3	SNX3_HUMAN|O60493;SNX3_HUMAN|O60493-2;SNX3_HUMAN|O60493-3	LITKPQNLNDAYGPPSNFLEIDVSNPQTVGVGR*	917253	402281
984	-1.55883	SNX3;SNX3;SNX3	SNX3;SNX3 iso 2;SNX3 iso 3	Sorting nexin-3	SNX3_HUMAN|O60493;SNX3_HUMAN|O60493-2;SNX3_HUMAN|O60493-3	LITKPQNLNDAYGPPSNFLEIDVSNPQTVGVGRGR*	7.12596e+06	3.29814e+06

## Sheet: ADMA
PTMSCAN® RESULTS
PATC53 Cells; Trypsin Digest; Asymmetric Di-Methyl Arginine Antibody (ADMA) #13474
Legend: * - mono-methylation, @ - di-methylation, # - oxidized methionine, § - published site, Blue Text - CST antibody available, Bold Intensity = manually reviewed values, Red intensity = multiple identifications for one m/z.
	Normalized Fold Change						Average Intensity
Index	PRMTi : DMSO	Gene Name	Protein Name	Description	Accession	Peptide	DMSO	PRMTi
1
2	-2.2548	G3BP1	G3BP-1	Ras GTPase-activating protein-binding protein 1	G3BP1_HUMAN|Q13283	GPGGPR@GGLGGGMR	1.86164e+08	9.40721e+07
3	-4.71459	G3BP1	G3BP-1	Ras GTPase-activating protein-binding protein 1	G3BP1_HUMAN|Q13283	LR*GPGGPR@GGLGGGMR	434365	104975
4	1.34265	GRIP2;GRIP2	GRIP2;GRIP2 iso2 iso 2	Glutamate receptor-interacting protein 2	GRIP2_HUMAN|Q9C0E4;GRIP2_HUMAN|Q9C0E4-2	STLPRGSQPM#SPR@TTM#GR*	1.99813e+07	3.05676e+07
5	-1.11665	IRS2	IRS2	Insulin receptor substrate 2	IRS2_HUMAN|Q9Y4H2	PVSVAGSPLSPGPVR@APLSR	2.98736e+07	3.04822e+07
6	-1.11665	IRS2	IRS2	Insulin receptor substrate 2	IRS2_HUMAN|Q9Y4H2	PVSVAGSPLSPGPVRAPLSR@	2.98736e+07	3.04822e+07
7	1.21816	SHD	SHD	SH2 domain-containing adapter protein D	SHD_HUMAN|Q96IW2	PPPQPPTPDYTESDILR*AYR@AQK	2.39473e+06	3.3238e+06
8	-1.02149	TNS3;TNS3	tensin 3;tensin 3 iso 2	Tensin-3	TENS3_HUMAN|Q68CZ2;TENS3_HUMAN|Q68CZ2-2	CPADNPGLVQAQPR@VPLTPTR	3.19214e+06	3.56059e+06
9	-5.26195	WDR33	WDR33	pre-mRNA 3' end processing protein WDR33	WDR33_HUMAN|Q9C0J8	SGSNWGR@GSNMNSGPPR	8.15657e+08	1.76618e+08
10	-3.55712	WDR33	WDR33	pre-mRNA 3' end processing protein WDR33	WDR33_HUMAN|Q9C0J8	SGSNWGR@GSNMNSGPPR*	1.57603e+07	5.04825e+06
11	-2.97356	WDR33	WDR33	pre-mRNA 3' end processing protein WDR33	WDR33_HUMAN|Q9C0J8	DEPFGGPPGSGTPSR*GGR@	7.41866e+06	2.84265e+06
12	-2.97356	WDR33	WDR33	pre-mRNA 3' end processing protein WDR33	WDR33_HUMAN|Q9C0J8	DEPFGGPPGSGTPSR@GGR*	7.41866e+06	2.84265e+06
13	1.31204	WDR33	WDR33	pre-mRNA 3' end processing protein WDR33	WDR33_HUMAN|Q9C0J8	TPLLGDGPR@APFNQEGQSTGPPPLIPGLGQQGAQGR	4.3509e+06	6.50429e+06
14	-2.08354	WDR33;WDR33;WDR33	WDR33;WDR33 iso2 iso 2;WDR33 iso2 iso 3	pre-mRNA 3' end processing protein WDR33	WDR33_HUMAN|Q9C0J8;WDR33_HUMAN|Q9C0J8-2;WDR33_HUMAN|Q9C0J8-3	PR@FQHQAPR@QLFYK	2.99574e+06	1.63824e+06
15	-1.58138	WDR33;WDR33;WDR33	WDR33;WDR33 iso2 iso 2;WDR33 iso2 iso 3	pre-mRNA 3' end processing protein WDR33	WDR33_HUMAN|Q9C0J8;WDR33_HUMAN|Q9C0J8-2;WDR33_HUMAN|Q9C0J8-3	FFHMPR@FQHQAPR	2.71769e+06	1.95812e+06
16	1.91265	WIPF2	WIRE	WAS/WASL-interacting protein family member 2	WIPF2_HUMAN|Q8TF74	GR@GALLQDICK	1.30214e+06	2.83772e+06
17
18	-1.27098	AJUBA	JUB	LIM domain-containing protein ajuba	AJUBA_HUMAN|Q96IF1	PR@GSLLLDGAGAGGAGGSRPCSNR@	183745944	164722952
19	1.02952	COL12A1;COL12A1;COL12A1	COL12A1;COL12A1 iso 2;COL12A1 iso 4	Collagen alpha-1(XII) chain	COCA1_HUMAN|Q99715;COCA1_HUMAN|Q99715-2;COCA1_HUMAN|Q99715-4	GSAGAR@GEPGPGGRPGFPGTPGMQGPPGER	3.27192e+06	3.83806e+06
20	1.06953	DSG1	DSG1	Desmoglein-1	DSG1_HUMAN|Q02413	HFGPAGIGLLIMGFLVLGLVPFLMICCDCGGAPR@	468618	571068
21	-1.02934	MIA3;MIA3;MIA3	MIA3;MIA3 iso 2;MIA3 iso 4	Melanoma inhibitory activity protein 3	MIA3_HUMAN|Q5JRA6;MIA3_HUMAN|Q5JRA6-2;MIA3_HUMAN|Q5JRA6-4	PFGPR@PLPPPFGPGM#R@PPLGLR@EFAPGVPPGR	2.61276e+06	2.89212e+06
22	-1.02934	MIA3;MIA3;MIA3	MIA3;MIA3 iso 2;MIA3 iso 4	Melanoma inhibitory activity protein 3	MIA3_HUMAN|Q5JRA6;MIA3_HUMAN|Q5JRA6-2;MIA3_HUMAN|Q5JRA6-4	PFGPR@PLPPPFGPGM#R@PPLGLREFAPGVPPGR@	2.61276e+06	2.89212e+06
23	-1.02934	MIA3;MIA3;MIA3	MIA3;MIA3 iso 2;MIA3 iso 4	Melanoma inhibitory activity protein 3	MIA3_HUMAN|Q5JRA6;MIA3_HUMAN|Q5JRA6-2;MIA3_HUMAN|Q5JRA6-4	PFGPR@PLPPPFGPGM#RPPLGLR@EFAPGVPPGR@	2.61276e+06	2.89212e+06
24	1.34657	MIA3;MIA3;MIA3	MIA3;MIA3 iso 2;MIA3 iso 4	Melanoma inhibitory activity protein 3	MIA3_HUMAN|Q5JRA6;MIA3_HUMAN|Q5JRA6-2;MIA3_HUMAN|Q5JRA6-4	LGPR@EYFIPGTR@LPPPTHGPQEYPPPPAVR	3.66984e+06	5.63057e+06
25	1.51348	PCDHGA4;PCDHGA4	PCDHGA4;PCDHGA4 iso 2	Protocadherin gamma-A4	PCDG4_HUMAN|Q9Y5G9;PCDG4_HUMAN|Q9Y5G9-2	SSEPGLFAVGLHTGEVRTAR@ALLD	691171	1191893
26	1.27255	PVRL3	PVRL3	Nectin-3	PVRL3_HUMAN|Q9NQS3-3	PGLLR@GPLLPR@	1.80071e+08	2.61092e+08
27
28	-1.51776	ADNP	ADNP	Activity-dependent neuroprotector homeobox protein	ADNP_HUMAN|Q9H2P0	SQAPAR@YSLQSANASSLSSGQLK	1.16042e+06	871140
29	1.74467	API5;API5	API5;API5 iso 6	Apoptosis inhibitor 5	API5_HUMAN|Q9BZZ5;API5_HUMAN|Q9BZZ5-6	YSSNLGNFNYEQR@GAF	295470	587356
30	-1.59938	PPP1R13L	PPP1R13L	RelA-associated inhibitor	IASPP_HUMAN|Q8WUF5	QLESLWSDSPAPPGPQAGPPSRPPRYSSSSIPEPFGSR@	463992	330548
31
32	1.40468	MEGF6	MEGF6	Multiple epidermal growth factor-like domains protein 6	MEGF6_HUMAN|O75095	HFCER*GCEPGSFGEGCHQR@	24672.5	39488
33
34	-1.13917	GPS2	GPS2	G protein pathway suppressor 2	GPS2_HUMAN|Q13227	SGFAATSQPGPR@LPF	6.30269e+06	6.30394e+06
35	1.07814	GPS2	GPS2	G protein pathway suppressor 2	GPS2_HUMAN|Q13227	SGFAATSQPGPR@LPFIQHSQNPR@FYHK	483505	593954
36	-1.23239	GPS2	GPS2	G protein pathway suppressor 2	GPS2_HUMAN|Q13227	SQNPR@FYHK	123997	114640
37	1.17051	PRRC2C;PRRC2C;PRRC2C;PRRC2C;PRRC2C;PRRC2C;PRRC2C	BAT2D1;PRRC2C iso 3;PRRC2C iso 4;PRRC2C iso 5;PRRC2C iso 6;PRRC2C iso 7;PRRC2C iso 2	Protein PRRC2C	PRC2C_HUMAN|Q9Y520;PRC2C_HUMAN|Q9Y520-3;PRC2C_HUMAN|Q9Y520-4;PRC2C_HUMAN|Q9Y520-5;PRC2C_HUMAN|Q9Y520-6;PRC2C_HUMAN|Q9Y520-7;PRC2C_HUMAN|Q9Y520-2	QQYPR@MTYPPLHGPM#R@FPPSLSETNK	131946	175974
38
39	1.5264	GIGYF2;GIGYF2;GIGYF2;GIGYF2	TNRC15 iso1;TNRC15 iso 3;TNRC15 iso1 iso 4;TNRC15 iso1 iso 5	PERQ amino acid-rich with GYF domain-containing protein 2	PERQ2_HUMAN|Q6Y7W6;PERQ2_HUMAN|Q6Y7W6-3;PERQ2_HUMAN|Q6Y7W6-4;PERQ2_HUMAN|Q6Y7W6-5	LTGR@GGGGTVVGAPR@GR*	167545	291389
40	1.19462	SEMA3B;SEMA3B	SEMA3B;SEMA3B iso 2	Semaphorin-3B	SEM3B_HUMAN|Q13214;SEM3B_HUMAN|Q13214-2	M#HQWVSYQGR@VPYPRPGMCPSK	20820	28339
41
42	2.81025	ARID1A;ARID1A;ARID1A	ARID1A;ARID1A iso 2;ARID1A iso 3	AT-rich interactive domain-containing protein 1A	ARI1A_HUMAN|O14497;ARI1A_HUMAN|O14497-2;ARI1A_HUMAN|O14497-3	M#RPQPYGGTNPYSQQQGPPSGPQQGHGYPGQPYGSQTPQR@YPM#TM#	364872	1.16832e+06
43	1.08645	ARID1A;ARID1A;ARID1A	ARID1A;ARID1A iso 2;ARID1A iso 3	AT-rich interactive domain-containing protein 1A	ARI1A_HUMAN|O14497;ARI1A_HUMAN|O14497-2;ARI1A_HUMAN|O14497-3	M#RPQPYGGTNPYSQQQGPPSGPQQGHGYPGQPYGSQTPQRYPM#TM#QGR@	2.17903e+06	2.69742e+06
44	1.58167	ARID1B;ARID1B;ARID1B	ARID1B;ARID1B iso3 iso 2;ARID1B iso3 iso 3	AT-rich interactive domain-containing protein 1B	ARI1B_HUMAN|Q8NFD5;ARI1B_HUMAN|Q8NFD5-2;ARI1B_HUMAN|Q8NFD5-3	SQPQQSSPYPGGSYGPPGPQR@YPIGIQGR	607629	1.09504e+06
45	2.19128	ARID1B;ARID1B;ARID1B	ARID1B;ARID1B iso3 iso 2;ARID1B iso3 iso 3	AT-rich interactive domain-containing protein 1B	ARI1B_HUMAN|Q8NFD5;ARI1B_HUMAN|Q8NFD5-2;ARI1B_HUMAN|Q8NFD5-3	GM#GSNPHSQPQQSSPYPGGSYGPPGPQRYPIGIQGR@	5.27855e+06	1.31791e+07
46	1.20045	ARID1B;ARID1B;ARID1B	ARID1B;ARID1B iso3 iso 2;ARID1B iso3 iso 3	AT-rich interactive domain-containing protein 1B	ARI1B_HUMAN|Q8NFD5;ARI1B_HUMAN|Q8NFD5-2;ARI1B_HUMAN|Q8NFD5-3	R@PQLYGM#GSNPHSQPQQSSPYPGGSYGPPGPQR*YPIGIQGR*	1.94058e+06	2.65429e+06
47	2.54255	ARID1B;ARID1B;ARID1B	ARID1B;ARID1B iso3 iso 2;ARID1B iso3 iso 3	AT-rich interactive domain-containing protein 1B	ARI1B_HUMAN|Q8NFD5;ARI1B_HUMAN|Q8NFD5-2;ARI1B_HUMAN|Q8NFD5-3	R*PQLYGM#GSNPHSQPQQSSPYPGGSYGPPGPQR@YPIGI	143631	416094
48	1.20045	ARID1B;ARID1B;ARID1B	ARID1B;ARID1B iso3 iso 2;ARID1B iso3 iso 3	AT-rich interactive domain-containing protein 1B	ARI1B_HUMAN|Q8NFD5;ARI1B_HUMAN|Q8NFD5-2;ARI1B_HUMAN|Q8NFD5-3	R@PQLYGM#GSNPHSQPQQSSPYPGGSYGPPGPQR@YPIGIQGR	1.94058e+06	2.65429e+06
49	-1.39429	ARID1B;ARID1B;ARID1B	ARID1B;ARID1B iso3 iso 2;ARID1B iso3 iso 3	AT-rich interactive domain-containing protein 1B	ARI1B_HUMAN|Q8NFD5;ARI1B_HUMAN|Q8NFD5-2;ARI1B_HUMAN|Q8NFD5-3	R@PQLYGMGSNPHSQPQQSSPYPGGSYGPPGPQRYPIGIQGR@	1.53566e+06	1.25492e+06
50	1.18876	BPTF;BPTF;BPTF	FALZ;FALZ iso2 iso 2;FALZ iso4 iso 4	Nucleosome-remodeling factor subunit BPTF	BPTF_HUMAN|Q12830;BPTF_HUMAN|Q12830-2;BPTF_HUMAN|Q12830-4	TIR@PNTSGSGGTTSNSQVITGPQIR@PGM#TVIR@TPLQQSTLGK	322135	436323
51	-1.4104	BPTF;BPTF;BPTF	FALZ;FALZ iso2 iso 2;FALZ iso4 iso 4	Nucleosome-remodeling factor subunit BPTF	BPTF_HUMAN|Q12830;BPTF_HUMAN|Q12830-2;BPTF_HUMAN|Q12830-4	TSGSGGTTSNSQVITGPQIR@PGMTVIR@TPLQQSTLGK	911732	736546
52	2.25467	BPTF;BPTF;BPTF	FALZ;FALZ iso2 iso 2;FALZ iso4 iso 4	Nucleosome-remodeling factor subunit BPTF	BPTF_HUMAN|Q12830;BPTF_HUMAN|Q12830-2;BPTF_HUMAN|Q12830-4	PGM#TVIR@TPLQQSTLGK	212208	545153
53	-2.42421	CHD7;CHD7;CHD7;CHD7	CHD-7;CHD-7 iso 2;CHD-7 iso 3;CHD-7 iso 4	Chromodomain-helicase-DNA-binding protein 7	CHD7_HUMAN|Q9P2D1;CHD7_HUMAN|Q9P2D1-2;CHD7_HUMAN|Q9P2D1-3;CHD7_HUMAN|Q9P2D1-4	HGESVAHSPR@FSPNPPQQGAVR@PQTLNFSSR	1.92078e+06	902780
54	-2.42421	CHD7;CHD7;CHD7;CHD7	CHD-7;CHD-7 iso 2;CHD-7 iso 3;CHD-7 iso 4	Chromodomain-helicase-DNA-binding protein 7	CHD7_HUMAN|Q9P2D1;CHD7_HUMAN|Q9P2D1-2;CHD7_HUMAN|Q9P2D1-3;CHD7_HUMAN|Q9P2D1-4	HGESVAHSPR@FSPNPPQQGAVRPQTLNFSSR@	1.92078e+06	902780
55	1.95441	CHD7;CHD7;CHD7;CHD7	CHD-7;CHD-7 iso 2;CHD-7 iso 3;CHD-7 iso 4	Chromodomain-helicase-DNA-binding protein 7	CHD7_HUMAN|Q9P2D1;CHD7_HUMAN|Q9P2D1-2;CHD7_HUMAN|Q9P2D1-3;CHD7_HUMAN|Q9P2D1-4	FSPNPPQQGAVR@PQTLNF	1.43622e+06	3.19824e+06
56	1.35222	CHD7;CHD7;CHD7;CHD7	CHD-7;CHD-7 iso 2;CHD-7 iso 3;CHD-7 iso 4	Chromodomain-helicase-DNA-binding protein 7	CHD7_HUMAN|Q9P2D1;CHD7_HUMAN|Q9P2D1-2;CHD7_HUMAN|Q9P2D1-3;CHD7_HUMAN|Q9P2D1-4	FSPNPPQQGAVRPQTLNFSSR@	5.3092e+07	8.17993e+07
57	1.19309	CHD7;CHD7;CHD7;CHD7	CHD-7;CHD-7 iso 2;CHD-7 iso 3;CHD-7 iso 4	Chromodomain-helicase-DNA-binding protein 7	CHD7_HUMAN|Q9P2D1;CHD7_HUMAN|Q9P2D1-2;CHD7_HUMAN|Q9P2D1-3;CHD7_HUMAN|Q9P2D1-4	SQTVPSPTINNSGQYSR@YPYSNLNQGLVNNTGM#NQNL	777373	1.05676e+06
58	-2.16482	FUS;FUS	hnRNP P2;hnRNP P2 iso 2	RNA-binding protein FUS	FUS_HUMAN|P35637;FUS_HUMAN|P35637-2	GGSDR@GGFNK	256575	135042
59	-3.57649	HNRNPU;HNRNPU	hnRNP U;hnRNP U iso2 iso 2	Heterogeneous nuclear ribonucleoprotein U	HNRPU_HUMAN|Q00839;HNRPU_HUMAN|Q00839-2	R@GNMPQR@GGGGGGSGGIGYPYPR*	2.0013e+06	637572
60	-2.33319	HNRNPU;HNRNPU	hnRNP U;hnRNP U iso2 iso 2	Heterogeneous nuclear ribonucleoprotein U	HNRPU_HUMAN|Q00839;HNRPU_HUMAN|Q00839-2	PQR@GGGGGGSGGIGYPYPR*	2.80614e+06	1.37036e+06
61	-2.41927	HNRNPU;HNRNPU	hnRNP U;hnRNP U iso2 iso 2	Heterogeneous nuclear ribonucleoprotein U	HNRPU_HUMAN|Q00839;HNRPU_HUMAN|Q00839-2	APVFPGR@GSYSNR@GNYNR@GGM#PN	1.23877e+06	583420
62	25.3168	HNRNPU;HNRNPU	hnRNP U;hnRNP U iso2 iso 2	Heterogeneous nuclear ribonucleoprotein U	HNRPU_HUMAN|Q00839;HNRPU_HUMAN|Q00839-2	APVFPGR*GSYSNR@GNY	321888	9.28516e+06
63	-1.12363	HNRNPU;HNRNPU	hnRNP U;hnRNP U iso2 iso 2	Heterogeneous nuclear ribonucleoprotein U	HNRPU_HUMAN|Q00839;HNRPU_HUMAN|Q00839-2	APVFPGR@GSYSNR@GNY	9.84588e+09	9.98405e+09
64	-1.36351	HNRNPU;HNRNPU	hnRNP U;hnRNP U iso2 iso 2	Heterogeneous nuclear ribonucleoprotein U	HNRPU_HUMAN|Q00839;HNRPU_HUMAN|Q00839-2	APVFPGR@GSYSN	6.57196e+08	5.49177e+08
65	1.23251	HNRNPU;HNRNPU	hnRNP U;hnRNP U iso2 iso 2	Heterogeneous nuclear ribonucleoprotein U	HNRPU_HUMAN|Q00839;HNRPU_HUMAN|Q00839-2	NQFNR@GGGHR@GR@	330762	464495
66	-1.09209	HNRNPU;HNRNPU	hnRNP U;hnRNP U iso2 iso 2	Heterogeneous nuclear ribonucleoprotein U	HNRPU_HUMAN|Q00839;HNRPU_HUMAN|Q00839-2	NQFNR@GGGH	7.47606e+06	7.79988e+06
67	1.70917	HNRNPU;HNRNPU	hnRNP U;hnRNP U iso2 iso 2	Heterogeneous nuclear ribonucleoprotein U	HNRPU_HUMAN|Q00839;HNRPU_HUMAN|Q00839-2	GGGHR@GR@GGF	1.03491e+06	2.0154e+06
68	10.7465	HNRNPU;HNRNPU	hnRNP U;hnRNP U iso2 iso 2	Heterogeneous nuclear ribonucleoprotein U	HNRPU_HUMAN|Q00839;HNRPU_HUMAN|Q00839-2	GR@GGFNMR	105610	1.29314e+06
69	13.3368	HNRNPU;HNRNPU	hnRNP U;hnRNP U iso2 iso 2	Heterogeneous nuclear ribonucleoprotein U	HNRPU_HUMAN|Q00839;HNRPU_HUMAN|Q00839-2	GGNFR@GGAPGNR@GGYN	113674	1727386
70	34.51	HNRNPU;HNRNPU	hnRNP U;hnRNP U iso2 iso 2	Heterogeneous nuclear ribonucleoprotein U	HNRPU_HUMAN|Q00839;HNRPU_HUMAN|Q00839-2	GGAPGNR@GGYN	5707	224402
71	25.7454	HNRNPU;HNRNPU	hnRNP U;hnRNP U iso2 iso 2	Heterogeneous nuclear ribonucleoprotein U	HNRPU_HUMAN|Q00839;HNRPU_HUMAN|Q00839-2	GSYSNR@GNY	31491	923765
72	1.06308	KLF10	KLF10	Krueppel-like factor 10	KLF10_HUMAN|Q13118	QTAEER@M#EM#ISER@PK	180206	218279
73	53.8269	NCL	NCL	Nucleolin	NUCL_HUMAN|P19338	GGGR@GGFGGR*	1345.55	82523.2
74	5.58236	NCL	NCL	Nucleolin	NUCL_HUMAN|P19338	GR@GGFGGR@GGF	262048	1666758
75	2.22357	RFX5;RFX5	RFX5;RFX5 iso 2	DNA-binding protein RFX5	RFX5_HUMAN|P48382;RFX5_HUMAN|P48382-2	VAR@LPLLLPRAPR@	95542.1	242059
76	1.34525	RFX5;RFX5	RFX5;RFX5 iso 2	DNA-binding protein RFX5	RFX5_HUMAN|P48382;RFX5_HUMAN|P48382-2	QVNALVAR@LPLLLPR*	382386	586113
77	1.21852	RFX5;RFX5	RFX5;RFX5 iso 2	DNA-binding protein RFX5	RFX5_HUMAN|P48382;RFX5_HUMAN|P48382-2	SVVESSAPGANNLQVNALVAR@LPLLLPR	328500	456080
78	1.16007	RFX5;RFX5	RFX5;RFX5 iso 2	DNA-binding protein RFX5	RFX5_HUMAN|P48382;RFX5_HUMAN|P48382-2	SVVESSAPGANNLQVNALVARLPLLLPR@	1.81939e+06	2.40483e+06
79	1.10076	RUNX1;RUNX1;RUNX1;RUNX1;RUNX1;RUNX1;RUNX1;RUNX1	AML1;AML1 iso2 iso 2;AML1 iso 4;AML1 iso 7;AML1 iso8 iso 8;AML1 iso 9;AML1 iso 10;AML1 iso 11	Runt-related transcription factor 1	RUNX1_HUMAN|Q01196;RUNX1_HUMAN|Q01196-2;RUNX1_HUMAN|Q01196-4;RUNX1_HUMAN|Q01196-7;RUNX1_HUMAN|Q01196-8;RUNX1_HUMAN|Q01196-9;RUNX1_HUMAN|Q01196-10;RUNX1_HUMAN|Q01196-11	VSPHHPAPTPNPR@ASLNHSTAFNPQPQSQM#QDTR	5.74281e+06	7.20266e+06
80	-1.10031	RUNX2;RUNX2;RUNX2	AML3;AML3 iso 2;AML3 iso3 iso 3	Runt-related transcription factor 2	RUNX2_HUMAN|Q13950;RUNX2_HUMAN|Q13950-2;RUNX2_HUMAN|Q13950-3	VGVPPQNPR@PSLNSAPSPFNPQGQSQITDPR	4.65431e+06	4.81964e+06
81	-1.04972	SATB2;SATB2	SATB2;SATB2 iso 2	DNA-binding protein SATB2	SATB2_HUMAN|Q9UPW6;SATB2_HUMAN|Q9UPW6-2	NQVPALQPIM#SPGLLSPQLSPQLVR@QQIAM#A	692071	751193
82	1.484	SRCAP;SRCAP;SRCAP	SRCAP;SRCAP iso 2;SRCAP iso 3	Helicase SRCAP	SRCAP_HUMAN|Q6ZRS2;SRCAP_HUMAN|Q6ZRS2-2;SRCAP_HUMAN|Q6ZRS2-3	TVVVVNNPR@APLGPVPVR@PPPGPEL	1.17224e+06	1.98209e+06
83	-1.30212	TCF12;TCF12	TCF12 iso1;TCF12 iso1 iso 3	Transcription factor 12	HTF4_HUMAN|Q99081;HTF4_HUMAN|Q99081-3	TR*PTTLGSSQFSGSGIDER@GGTT	505261	442119
84	1.09077	WBP11	WBP11	WW domain-binding protein 11	WBP11_HUMAN|Q9Y2W2	M#R@PPLVPPLGPAPPGLFPPAPLPNPGVLSAPPNLIQRPK	258186	320880
85	1.31433	WBP11	WBP11	WW domain-binding protein 11	WBP11_HUMAN|Q9Y2W2	PGLR@GPLPR@	344839	516412
86	1.0257	WBP11	WBP11	WW domain-binding protein 11	WBP11_HUMAN|Q9Y2W2	GPLPR@LL	3.36117e+06	3.92814e+06
87	-1.07264	ZNF891	ZNF891	Zinc finger protein 891	ZN891_HUMAN|A8MT65	VFNDSSTLR*R@HVRTHTGEKP	4.0783e+07	4.33213e+07
88
89	-1.39926	KRT18	K18	Keratin, type I cytoskeletal 18	K1C18_HUMAN|P05783	PVSSAASVYAGAGGSGSRISVSR@	1.53436e+07	1.24941e+07
90	-1.39926	KRT18	K18	Keratin, type I cytoskeletal 18	K1C18_HUMAN|P05783	PVSSAASVYAGAGGSGSR@ISVSR	1.53436e+07	1.24941e+07
91	-1.24145	KRT7	K7	Keratin, type II cytoskeletal 7	K2C7_HUMAN|P08729	SAAFSGR@GAQVR@LSS	1.4012e+06	1.28601e+06
92	1.56214	KRT8;KRT8	K8;K8 iso 2	Keratin, type II cytoskeletal 8	K2C8_HUMAN|P05787;K2C8_HUMAN|P05787-2	VGSSNFR@GGLGGGYGGASGM#GGITAVTVNQS	6.82768e+06	1.21525e+07
93	1.29819	PLEC;PLEC;PLEC;PLEC;PLEC;PLEC;PLEC;PLEC;PLEC	plectin 1;plectin 1 iso2 iso 2;plectin 1 iso9 iso 3;plectin 1 iso4 iso 4;plectin 1 iso9 iso 5;plectin 1 iso6 iso 6;plectin 1 iso9 iso 7;plectin 1 iso9 iso 8;plectin 1 iso9 iso 9	Plectin	PLEC_HUMAN|Q15149;PLEC_HUMAN|Q15149-2;PLEC_HUMAN|Q15149-3;PLEC_HUMAN|Q15149-4;PLEC_HUMAN|Q15149-5;PLEC_HUMAN|Q15149-6;PLEC_HUMAN|Q15149-7;PLEC_HUMAN|Q15149-8;PLEC_HUMAN|Q15149-9	DQLRGEAEAARR@AAEEAEEAR	110716	163766
94	1.2928	SPTBN4;SPTBN4;SPTBN4;SPTBN4	SPTBN4;SPTBN4 iso 4;SPTBN4 iso 3;SPTBN4 iso 5	Spectrin beta chain, non-erythrocytic 4	SPTN4_HUMAN|Q9H254;SPTN4_HUMAN|Q9H254-4;SPTN4_HUMAN|Q9H254-3;SPTN4_HUMAN|Q9H254-5	TADALR@FHSQVR*DLLSWMDGIASQIGAADKPR	5.99711e+07	8.83381e+07
95	-1.25453	TUBGCP3;TUBGCP3;TUBGCP3	GCP3;GCP3 iso 2;GCP3 iso 3	Gamma-tubulin complex component 3	GCP3_HUMAN|Q96CW5;GCP3_HUMAN|Q96CW5-2;GCP3_HUMAN|Q96CW5-3	SAQSAQSSGSVGSSGISSIGLCALSGPAPAPQSLLPGQSNQAPGVGDCLR@QQLGSR	1.33924e+06	1.21633e+06
96	-1.33242	TUBGCP3;TUBGCP3;TUBGCP3	GCP3;GCP3 iso 2;GCP3 iso 3	Gamma-tubulin complex component 3	GCP3_HUMAN|Q96CW5;GCP3_HUMAN|Q96CW5-2;GCP3_HUMAN|Q96CW5-3	SGPAPAPQSLLPGQSNQAPGVGDCLRQQLGSR@	6.29208e+06	5.38056e+06
97	-4.41823	ZFC3H1;ZFC3H1;ZFC3H1	PSRC2;PSRC2 iso5 iso 2;PSRC2 iso5 iso 4	Zinc finger C3H1 domain-containing protein	ZC3H1_HUMAN|O60293;ZC3H1_HUMAN|O60293-2;ZC3H1_HUMAN|O60293-4	HASER*GHLR*GPSSYR@PK	3.24379e+06	836526
98
99	1.42492	CHERP	CHERP	Calcium homeostasis endoplasmic reticulum protein	CHERP_HUMAN|Q8IWX8	FPPR@FM#QDDFPPR@HPFE	5.17141e+06	8.39603e+06
100	1.34939	CHERP	CHERP	Calcium homeostasis endoplasmic reticulum protein	CHERP_HUMAN|Q8IWX8	FM#QDDFPPR@HPFER@PPYPHR@FDYPQGD	7.19377e+06	1.10603e+07
101	1.04134	CHERP	CHERP	Calcium homeostasis endoplasmic reticulum protein	CHERP_HUMAN|Q8IWX8	ER@PPYPHR	4.05659e+06	4813158
102
103	-1.48551	BRIP1;BRIP1	BRIP1;BRIP1 iso 2	Fanconi anemia group J protein	FANCJ_HUMAN|Q9BX63;FANCJ_HUMAN|Q9BX63-2	AYPSQLAMM#NSILR@GLN	45019.1	34530
104	1.06677	CARM1;CARM1	CARM1;CARM1 iso 1	Histone-arginine methyltransferase CARM1	CARM1_HUMAN|Q86X55;CARM1_HUMAN|Q86X55-1	NPFFR@YTGTTPSPPPGSHYTSPSE	593764	721708
105	-1.51426	DOT1L	DOT1L	Histone-lysine N-methyltransferase, H3 lysine-79 specific	DOT1L_HUMAN|Q8TEK3	GAR@PSFTVHHQPLPR@LAL	165590	124597
106	-1.10781	FUT2;FUT2	FUT2;FUT2 iso 2	Galactoside 2-alpha-L-fucosyltransferase 2	FUT2_HUMAN|Q10981;FUT2_HUMAN|Q10981-2	GMWTINAIGR@LGNQM#GEYATLYALAKM#NGR*PA	140782	144796
107	1.90638	GPD1L	GPD1L	Glycerol-3-phosphate dehydrogenase 1-like protein	GPD1L_HUMAN|Q8N335	M#GIDISVLMGANIANEVAAEKFCETTIGSKVM#ENGLLFKELLQTPNFR@IT	122156	265338
108	-1.01704	KMT2C;KMT2C;KMT2C	MLL3;MLL3 iso 2;MLL3 iso 3	Histone-lysine N-methyltransferase 2C	KMT2C_HUMAN|Q8NEZ4;KMT2C_HUMAN|Q8NEZ4-2;KMT2C_HUMAN|Q8NEZ4-3	AFTR@PPPPYPGNIR@SPVAPPLGPR@YAVFPK	1.01349e+06	1.13542e+06
109	-2.13707	KMT2C;KMT2C;KMT2C	MLL3;MLL3 iso 2;MLL3 iso 3	Histone-lysine N-methyltransferase 2C	KMT2C_HUMAN|Q8NEZ4;KMT2C_HUMAN|Q8NEZ4-2;KMT2C_HUMAN|Q8NEZ4-3	INPGLEYR@QHLLLR@GPPPGSANPPR@LVSSY	1.28421e+06	684685
110	1.18904	KMT2C;KMT2C;KMT2C	MLL3;MLL3 iso 2;MLL3 iso 3	Histone-lysine N-methyltransferase 2C	KMT2C_HUMAN|Q8NEZ4;KMT2C_HUMAN|Q8NEZ4-2;KMT2C_HUMAN|Q8NEZ4-3	NPGLEYR@QHLLLR	174789	236802
111	1.01066	KMT2D;KMT2D	MLL2;MLL4 iso 3	Histone-lysine N-methyltransferase 2D	KMT2D_HUMAN|O14686;KMT2D_HUMAN|O14686-3	SAR@FPSTPGPELGR	6.82478e+06	7.85901e+06
112	1.0633	KMT2D;KMT2D	MLL2;MLL4 iso 3	Histone-lysine N-methyltransferase 2D	KMT2D_HUMAN|O14686;KMT2D_HUMAN|O14686-3	QALGSPLAGISTR@LPGPGEPVPGPAGPAQFIELR	637843	772762
113	-3.10807	KMT2D;KMT2D	MLL2;MLL4 iso 3	Histone-lysine N-methyltransferase 2D	KMT2D_HUMAN|O14686;KMT2D_HUMAN|O14686-3	QLQLQQQR@MQLAQK	823927	302046
114	-1.10778	KMT2D;KMT2D	MLL2;MLL4 iso 3	Histone-lysine N-methyltransferase 2D	KMT2D_HUMAN|O14686;KMT2D_HUMAN|O14686-3	QLR@AQLQGVLAK	7.22961e+06	7.43593e+06
115	-1.22758	LEPREL1;LEPREL1	LEPREL1;LEPREL1 iso 2	Prolyl 3-hydroxylase 2	P3H2_HUMAN|Q8IVL5;P3H2_HUMAN|Q8IVL5-2	FSYTHMVCR@TALSGQQDR*R	1.1266e+06	1.04567e+06
116	-8.91544	LSG1	LSG1	Large subunit GTPase 1 homolog	LSG1_HUMAN|Q9H089	APAGGSLGR@AL	1.76896e+06	226074
117	-5.42142	LSG1	LSG1	Large subunit GTPase 1 homolog	LSG1_HUMAN|Q9H089	R*APAGGSLGR@ALMR	2.47584e+06	520338
118	1.01304	PARP4	PARP4	Poly [ADP-ribose] polymerase 4	PARP4_HUMAN|Q9UKK3	SLTANLR@LPM#ASALPEALCSQSR	855289	987219
119	1.13404	PATL1;PATL1	PATL1;PATL1 iso 2	Protein PAT1 homolog 1	PATL1_HUMAN|Q86TB9;PATL1_HUMAN|Q86TB9-2	PLQR@AQLLGGAQLQPGR	1.55517e+06	2.00947e+06
120	-1.12492	PATL1;PATL1;PATL1	PATL1;PATL1 iso 2;PATL1 iso 4	Protein PAT1 homolog 1	PATL1_HUMAN|Q86TB9;PATL1_HUMAN|Q86TB9-2;PATL1_HUMAN|Q86TB9-4	PVHVR@PPMPPR@YPAPYGER	2.67938e+06	2.71385e+06
121	1.40977	PATL1;PATL1;PATL1	PATL1;PATL1 iso 2;PATL1 iso 4	Protein PAT1 homolog 1	PATL1_HUMAN|Q86TB9;PATL1_HUMAN|Q86TB9-2;PATL1_HUMAN|Q86TB9-4	VGQM#LPPAPGFR@AF	1.2204e+06	1.96032e+06
122	-1.28617	PLCH2;PLCH2	PLCL4;PLCL4 iso2 iso 3	1-phosphatidylinositol 4,5-bisphosphate phosphodiesterase eta-2	PLCH2_HUMAN|O75038;PLCH2_HUMAN|O75038-3	MAGLPFR@PPWGCLSLVG	155532	137783
123
124	1.14176	ARFGEF2	ARFGEF2	Brefeldin A-inhibited guanine nucleotide-exchange protein 2	BIG2_HUMAN|Q9Y6D5	R@QM#ASFQESVGETSSQSVVV	24957	32467
125	-2.53275	ARHGEF5	ARHGEF5	Rho guanine nucleotide exchange factor 5	ARHG5_HUMAN|Q12774	STR@GGHMNSGGHAK	251366	113081
126	1.0983	DOCK7;DOCK7;DOCK7	DOCK7;DOCK7 iso2 iso 2;DOCK7 iso3 iso 6	Dedicator of cytokinesis protein 7	DOCK7_HUMAN|Q96N67;DOCK7_HUMAN|Q96N67-2;DOCK7_HUMAN|Q96N67-6	SR@SLSNSNPDISGTPTSPDDEVR@SIIGSKGLDR@	4.57572e+06	5.72608e+06
127	-1.25791	RAPGEF6;RAPGEF6;RAPGEF6;RAPGEF6;RAPGEF6	RapGEF6;RapGEF6 iso2 iso 2;RapGEF6 iso2 iso 3;RapGEF6 iso2 iso 4;RapGEF6 iso2 iso 5	Rap guanine nucleotide exchange factor 6	RPGF6_HUMAN|Q8TEU7;RPGF6_HUMAN|Q8TEU7-2;RPGF6_HUMAN|Q8TEU7-3;RPGF6_HUMAN|Q8TEU7-4;RPGF6_HUMAN|Q8TEU7-5	VR@MTSANM#DPAMM#FR*	1.61767e+06	1.46526e+06
128
129	-1.19399	REM2	REM2	GTP-binding protein REM 2	REM2_HUMAN|Q8IYK8	GRNHAGGQR@PDPGSPEGPA	2.35056e+06	2.24308e+06
130
131	-1.75151	ITK	ITK	Tyrosine-protein kinase ITK/TSK	ITK_HUMAN|Q08881	FM#VR@DSR	1.06049e+06	689871
132
133	1.09296	FUK;FUK	FUK;FUK iso 2	L-fucose kinase	FUK_HUMAN|Q8N0W3;FUK_HUMAN|Q8N0W3-2	SDTPPLAYELGGAVLGLAVRVDGRR@PIGAR	1.38874e+06	1.72942e+06
134	-1.37954	MPP1;MPP1	EM55;EM55 iso 2	55 kDa erythrocyte membrane protein	EM55_HUMAN|Q00013;EM55_HUMAN|Q00013-2	LPALQMFM#R@AQFDYD	847732	700164
135
136
137	1.30432	PPP1R10	PPP1R10	Serine/threonine-protein phosphatase 1 regulatory subunit 10	PP1RA_HUMAN|Q96QC0	GM#QHFPPGPGGPM#PGPHGGPGGPVGPRLLGPPPPPR@	2.6212e+07	3.89548e+07
138	1.30432	PPP1R10	PPP1R10	Serine/threonine-protein phosphatase 1 regulatory subunit 10	PP1RA_HUMAN|Q96QC0	GM#QHFPPGPGGPM#PGPHGGPGGPVGPR@LLGPPPPPR	2.6212e+07	3.89548e+07
139
140	-1.77403	ADAM12;ADAM12	ADAM12;ADAM12	Disintegrin and metalloproteinase domain-containing protein 12	ADA12_HUMAN|O43184-3;ADA12_HUMAN|O43184-4	NEGLIASSFTETHYLQDGTDVSLAR@NYTGHCYYHGHVRGYSD	1.16897e+06	750784
141	1.34085	PSMB7	PSMB7	Proteasome subunit beta type-7	PSB7_HUMAN|Q99436	MLFR@YQGYIGAALVLGGVDVTGPHLYSIYPHGSTDKLPYVTMGSGSLAAMAVFEDK	779000	1190123
142
143	1.34429	OBSCN;OBSCN;OBSCN;OBSCN;OBSCN	Obscn;Obscn iso3 iso 2;Obscn iso3 iso 3;Obscn iso3 iso 5;Obscn iso3 iso 6	Obscurin	OBSCN_HUMAN|Q5VST9;OBSCN_HUMAN|Q5VST9-2;OBSCN_HUMAN|Q5VST9-3;OBSCN_HUMAN|Q5VST9-5;OBSCN_HUMAN|Q5VST9-6	DGDR*YCLR@QDGAMCELQIR*GLAMVDAAEYSCVCGEER*TSASL	2.02946e+07	3.10848e+07
144	-1.45626	SIK3;SIK3;SIK3;SIK3	QSK;QSK iso2 iso 2;QSK iso 3;QSK iso 4	Serine/threonine-protein kinase SIK3	SIK3_HUMAN|Q9Y2K2;SIK3_HUMAN|Q9Y2K2-2;SIK3_HUMAN|Q9Y2K2-3;SIK3_HUMAN|Q9Y2K2-4	LLSPR@HSLTGHSDIR	673994	527342
145	1.33576	SRPK1	SRPK1	SRSF protein kinase 1	SRPK1_HUMAN|Q96SB4-3	R@LLSSTFALHPSLSPAVLALQAR@	3.99475e+06	6.07986e+06
146	-1.27032	ZAK	ZAK	Mitogen-activated protein kinase kinase kinase MLT	MLTK_HUMAN|Q9NYL2	YGR@GSISLNSSPRGR@	8.249e+06	7.39885e+06
147
148	1.005	TRIM24	TRIM24	Transcription intermediary factor 1-alpha	TIF1A_HUMAN|O15164	R*PAPVGLPNPR*M#QGPIQQPSISHQQPPPR@LINF	7.89717e+06	9.04302e+06
149	1.005	TRIM24	TRIM24	Transcription intermediary factor 1-alpha	TIF1A_HUMAN|O15164	RPAPVGLPNPR@M#QGPIQQPSISHQQPPPR@LINF	7.89717e+06	9.04302e+06
150	-1.53058	TRIM33;TRIM33	TIF1G;TIF1G iso2 iso 2	E3 ubiquitin-protein ligase TRIM33	TRI33_HUMAN|Q9UPN9;TRI33_HUMAN|Q9UPN9-2	TPGQINLAQLR@LQH	1.30101e+06	968502
151	-1.16089	TRIM33;TRIM33	TIF1G;TIF1G iso2 iso 2	E3 ubiquitin-protein ligase TRIM33	TRI33_HUMAN|Q9UPN9;TRI33_HUMAN|Q9UPN9-2	QR@GNMNCGAFQAHQM#R	195491	191872
152
153	-1.8536	MAP2K4;MAP2K4	MKK4;MKK4 iso 2	Dual specificity mitogen-activated protein kinase kinase 4	MP2K4_HUMAN|P45985;MP2K4_HUMAN|P45985-2	STAR@FTLNPNPTGVQNPHIER	194931	119823
154
155	-3.1798	A1CF;A1CF;A1CF	ACF iso4;ACF iso4;ACF iso4	APOBEC1 complementation factor	A1CF_HUMAN|Q9NQ94-2;A1CF_HUMAN|Q9NQ94-3;A1CF_HUMAN|Q9NQ94-4	APSVR@GAAGVR@GLGGR@GYLAY	1.5029e+06	538523
156	1.7083	ADAR;ADAR;ADAR;ADAR	ADAR;ADAR iso 2;ADAR iso 3;ADAR iso 4	Double-stranded RNA-specific adenosine deaminase	DSRAD_HUMAN|P55265;DSRAD_HUMAN|P55265-2;DSRAD_HUMAN|P55265-3;DSRAD_HUMAN|P55265-4	QLR@YQQPGPGSSPSSF	441443	859240
157	-1.30469	DCP1A;DCP1A	DCP1A;DCP1A iso 2	mRNA-decapping enzyme 1A	DCP1A_HUMAN|Q9NPI6;DCP1A_HUMAN|Q9NPI6-2	SLIANQSPFR@APLNVTNTAGTSLPSVDLLQK	294506	257194
158	1.05345	DHX9;DHX9	DDX9;DDX9 iso 2	ATP-dependent RNA helicase A	DHX9_HUMAN|Q08211;DHX9_HUMAN|Q08211-2	SGGYR@GSGGFQR@GGGR@GAYGTGYFGQGR@GGGGY	554346	665378
159	1.57805	DHX9;DHX9	DDX9;DDX9 iso 2	ATP-dependent RNA helicase A	DHX9_HUMAN|Q08211;DHX9_HUMAN|Q08211-2	GTGYFGQGR@GGGGY	975771	1.75446e+06
160	1.13571	GAR1	NOLA1	H/ACA ribonucleoprotein complex subunit 1	GAR1_HUMAN|Q9NY12	GGR@GGGGGGF	1.04658e+06	1354294
161	-2.4535	HNRNPA0	hnRNP A0	Heterogeneous nuclear ribonucleoprotein A0	ROA0_HUMAN|Q13151	SNSGPYR@GGYGGGGGYGGSSF	888310	412529
162	1.46396	HNRNPA1	hnRNP A1	Heterogeneous nuclear ribonucleoprotein A1	ROA1_HUMAN|P09651	SGSGNFGGGR@GGGFGGNDNFGR@GGNFSGR@GGFGGSR@GGGGYGGSGDGYNGFGNDGGYGGGGPGY	1.80568e+06	3.01195e+06
163	1.12422	HNRNPA1;HNRNPA1	hnRNP A1;hnRNP A1 iso 2	Heterogeneous nuclear ribonucleoprotein A1	ROA1_HUMAN|P09651;ROA1_HUMAN|P09651-2	SGSGNFGGGR@GGGFGGNDNFGR*GGNFSGR@GGFGGSR@GGGGYGGSGDGY	5.69505e+06	7.29498e+06
164	1.50216	HNRNPA1;HNRNPA1	hnRNP A1;hnRNP A1 iso 2	Heterogeneous nuclear ribonucleoprotein A1	ROA1_HUMAN|P09651;ROA1_HUMAN|P09651-2	SGSGNFGGGR@GGGFGGNDNFGR@GGNFSGR*GGFGGSR@GGGGYGGSGDGYNGFGND	1.06852e+06	1.82885e+06
165	1.48861	HNRNPA1;HNRNPA1	hnRNP A1;hnRNP A1 iso 2	Heterogeneous nuclear ribonucleoprotein A1	ROA1_HUMAN|P09651;ROA1_HUMAN|P09651-2	SGSGNFGGGR@GGGFGGNDNFGR@GGNFSGR@GGFGGSR*	2.11975e+06	3.59536e+06
166	1.33086	HNRNPA1;HNRNPA1	hnRNP A1;hnRNP A1 iso 2	Heterogeneous nuclear ribonucleoprotein A1	ROA1_HUMAN|P09651;ROA1_HUMAN|P09651-2	SGSGNFGGGR@GGGFGGNDNFGR@GGNFSGR@GGFGGSR	1.27405e+08	1.93193e+08
167	1.6366	HNRNPA1;HNRNPA1	hnRNP A1;hnRNP A1 iso 2	Heterogeneous nuclear ribonucleoprotein A1	ROA1_HUMAN|P09651;ROA1_HUMAN|P09651-2	SGSGNFGGGR@GGGFGGNDNFGR@GGN	2.70943e+06	5.05239e+06
168	-1.61496	HNRNPA1;HNRNPA1	hnRNP A1;hnRNP A1 iso 2	Heterogeneous nuclear ribonucleoprotein A1	ROA1_HUMAN|P09651;ROA1_HUMAN|P09651-2	SGSGNFGGGR@GGGFGGNDNF	542515	382758
169	1.15926	HNRNPA1;HNRNPA1	hnRNP A1;hnRNP A1 iso 2	Heterogeneous nuclear ribonucleoprotein A1	ROA1_HUMAN|P09651;ROA1_HUMAN|P09651-2	SGR@GGFGGSR	304852	402667
170	-1.96192	HNRNPA1;HNRNPA1L2;HNRNPA1;HNRNPA1	hnRNP A1;HNRNPA1L2;hnRNP A1 iso 2;hnRNP A1 iso 3	Heterogeneous nuclear ribonucleoprotein A1	ROA1_HUMAN|P09651;RA1L2_HUMAN|Q32P51;ROA1_HUMAN|P09651-2;ROA1_HUMAN|P09651-3	QEMASASSSQR@GR	1.58398e+06	919903
171	1.03757	HNRNPA1	hnRNP A1	Heterogeneous nuclear ribonucleoprotein A1	ROA1_HUMAN|P09651-2	SGSGNFGGGR@GGGFGGNDNFGR*GGNFSGR@GGFGGSR@GGGGYGGSGDGYNGFGNDGSNFGGGGSY	467850	553092
172	1.31587	HNRNPA1	hnRNP A1	Heterogeneous nuclear ribonucleoprotein A1	ROA1_HUMAN|P09651-2	SGSGNFGGGR@GGGFGGNDNFGR@GGNFSGR@GGFGGSR@GGGGYGGSGDGYNGFGNDGSNF	5.00857e+06	7.50932e+06
173	-1.35798	HNRNPA3;HNRNPA3	hnRNP A3;hnRNP A3 iso 2	Heterogeneous nuclear ribonucleoprotein A3	ROA3_HUMAN|P51991;ROA3_HUMAN|P51991-2	FGGGGGNFGR@GGNFGGR@GGYGGGGGGSR	731045	613375
174	-1.21663	HNRNPA3;HNRNPA3	hnRNP A3;hnRNP A3 iso 2	Heterogeneous nuclear ribonucleoprotein A3	ROA3_HUMAN|P51991;ROA3_HUMAN|P51991-2	FGGR@GGYGGGGGGSR	2.36203e+06	2.21208e+06
175	1.96579	HNRNPA3;HNRNPA3	hnRNP A3;hnRNP A3 iso 2	Heterogeneous nuclear ribonucleoprotein A3	ROA3_HUMAN|P51991;ROA3_HUMAN|P51991-2	GR@GGGSGNFMGR@GGNFGGGGGNFGR@GGNFGGR@GGYGGGGGGS	1.4013e+06	3.13864e+06
176	-1.75374	HNRNPAB;HNRNPAB;HNRNPAB;HNRNPAB	hnRNP A/B;hnRNP A/B iso6 iso 2;hnRNP A/B iso3 iso 3;hnRNP A/B iso6 iso 4	Heterogeneous nuclear ribonucleoprotein A/B	ROAA_HUMAN|Q99729;ROAA_HUMAN|Q99729-2;ROAA_HUMAN|Q99729-3;ROAA_HUMAN|Q99729-4	R@GGHQNNYKPY	274999	178665
177	1.15476	HNRNPD;HNRNPD;HNRNPD;HNRNPD	hnRNP D0;hnRNP D0 iso 2;hnRNP D0 iso3 iso 3;hnRNP D0 iso 4	Heterogeneous nuclear ribonucleoprotein D0	HNRPD_HUMAN|Q14103;HNRPD_HUMAN|Q14103-2;HNRPD_HUMAN|Q14103-3;HNRPD_HUMAN|Q14103-4	EQYQQQQQWGSR@GGF	360282	474034
178	1.07054	HNRNPD;HNRNPD;HNRNPD;HNRNPD	hnRNP D0;hnRNP D0 iso 2;hnRNP D0 iso3 iso 3;hnRNP D0 iso 4	Heterogeneous nuclear ribonucleoprotein D0	HNRPD_HUMAN|Q14103;HNRPD_HUMAN|Q14103-2;HNRPD_HUMAN|Q14103-3;HNRPD_HUMAN|Q14103-4	R@GGHQNSYKPY	179959	219509
179	-1.03675	HNRNPH3;HNRNPH3	hnRNP 2H9;hnRNP 2H9 iso2 iso 3	Heterogeneous nuclear ribonucleoprotein H3	HNRH3_HUMAN|P31942;HNRH3_HUMAN|P31942-3	GAGR@GSMYDR	74018.4	81346.5
180	1.399	HNRNPK;HNRNPK;HNRNPK	hnRNP K;hnRNP K iso2 iso 2;hnRNP K iso2 iso 3	Heterogeneous nuclear ribonucleoprotein K	HNRPK_HUMAN|P61978;HNRPK_HUMAN|P61978-2;HNRPK_HUMAN|P61978-3	RGPPPPPPGR@GGR@GGSR	104079	165904
181	-6.34284	HNRNPUL1;HNRNPUL1;HNRNPUL1;HNRNPUL1;HNRNPUL1	E1B-AP5;E1B-AP5 iso 2;E1B-AP5 iso 3;E1B-AP5 iso 4;E1B-AP5 iso 5	Heterogeneous nuclear ribonucleoprotein U-like protein 1	HNRL1_HUMAN|Q9BUJ2;HNRL1_HUMAN|Q9BUJ2-2;HNRL1_HUMAN|Q9BUJ2-3;HNRL1_HUMAN|Q9BUJ2-4;HNRL1_HUMAN|Q9BUJ2-5	R@GGFQNR@GGGSGGGGNYR*GGFNR*	5.90777e+06	1.06124e+06
182	-1.05937	HNRNPUL1;HNRNPUL1;HNRNPUL1;HNRNPUL1;HNRNPUL1	E1B-AP5;E1B-AP5 iso 2;E1B-AP5 iso 3;E1B-AP5 iso 4;E1B-AP5 iso 5	Heterogeneous nuclear ribonucleoprotein U-like protein 1	HNRL1_HUMAN|Q9BUJ2;HNRL1_HUMAN|Q9BUJ2-2;HNRL1_HUMAN|Q9BUJ2-3;HNRL1_HUMAN|Q9BUJ2-4;HNRL1_HUMAN|Q9BUJ2-5	GPPGGNR@GGFQNR@GGGSGGGGNYR@GGFN	3.3184e+09	3.56909e+09
183	-6.34284	HNRNPUL1;HNRNPUL1;HNRNPUL1;HNRNPUL1;HNRNPUL1	E1B-AP5;E1B-AP5 iso 2;E1B-AP5 iso 3;E1B-AP5 iso 4;E1B-AP5 iso 5	Heterogeneous nuclear ribonucleoprotein U-like protein 1	HNRL1_HUMAN|Q9BUJ2;HNRL1_HUMAN|Q9BUJ2-2;HNRL1_HUMAN|Q9BUJ2-3;HNRL1_HUMAN|Q9BUJ2-4;HNRL1_HUMAN|Q9BUJ2-5	R@GGFQNR@GGGSGGGGNYRGGFNR@	5.90777e+06	1.06124e+06
184	-2.0441	HNRNPUL1;HNRNPUL1;HNRNPUL1;HNRNPUL1;HNRNPUL1	E1B-AP5;E1B-AP5 iso 2;E1B-AP5 iso 3;E1B-AP5 iso 4;E1B-AP5 iso 5	Heterogeneous nuclear ribonucleoprotein U-like protein 1	HNRL1_HUMAN|Q9BUJ2;HNRL1_HUMAN|Q9BUJ2-2;HNRL1_HUMAN|Q9BUJ2-3;HNRL1_HUMAN|Q9BUJ2-4;HNRL1_HUMAN|Q9BUJ2-5	GPPGGNR@GGFQNR@GGGSGGGGN	5.17019e+07	2.8819e+07
185	-1.23859	HNRNPUL1;HNRNPUL1;HNRNPUL1;HNRNPUL1;HNRNPUL1	E1B-AP5;E1B-AP5 iso 2;E1B-AP5 iso 3;E1B-AP5 iso 4;E1B-AP5 iso 5	Heterogeneous nuclear ribonucleoprotein U-like protein 1	HNRL1_HUMAN|Q9BUJ2;HNRL1_HUMAN|Q9BUJ2-2;HNRL1_HUMAN|Q9BUJ2-3;HNRL1_HUMAN|Q9BUJ2-4;HNRL1_HUMAN|Q9BUJ2-5	GPPGGNR@GGFQN	1.74854e+07	1.6085e+07
186	-2.04198	HNRNPUL1;HNRNPUL1;HNRNPUL1;HNRNPUL1;HNRNPUL1	E1B-AP5;E1B-AP5 iso 2;E1B-AP5 iso 3;E1B-AP5 iso 4;E1B-AP5 iso 5	Heterogeneous nuclear ribonucleoprotein U-like protein 1	HNRL1_HUMAN|Q9BUJ2;HNRL1_HUMAN|Q9BUJ2-2;HNRL1_HUMAN|Q9BUJ2-3;HNRL1_HUMAN|Q9BUJ2-4;HNRL1_HUMAN|Q9BUJ2-5	GGFQNR@GGGSGGGGNYR@GGFNR	3.92231e+06	2.1886e+06
187	3.07893	HNRNPUL1;HNRNPUL1;HNRNPUL1;HNRNPUL1;HNRNPUL1	E1B-AP5;E1B-AP5 iso 2;E1B-AP5 iso 3;E1B-AP5 iso 4;E1B-AP5 iso 5	Heterogeneous nuclear ribonucleoprotein U-like protein 1	HNRL1_HUMAN|Q9BUJ2;HNRL1_HUMAN|Q9BUJ2-2;HNRL1_HUMAN|Q9BUJ2-3;HNRL1_HUMAN|Q9BUJ2-4;HNRL1_HUMAN|Q9BUJ2-5	GGGSGGGGNYR@GGFN	151357	530978
188	-5.13469	HNRNPUL2	HNRPUL2	Heterogeneous nuclear ribonucleoprotein U-like protein 2	HNRL2_HUMAN|Q1KMD3	SR@GQGYVGGQR	161549	35848
189	-1.03966	KHDRBS1;KHDRBS1;KHDRBS1	Sam68;Sam68 iso 2;Sam68 iso 3	KH domain-containing, RNA-binding, signal transduction-associated protein 1	KHDR1_HUMAN|Q07666;KHDR1_HUMAN|Q07666-2;KHDR1_HUMAN|Q07666-3	GR@GVPVR@GR@GAAPPPPPVPR@	1.3885e+06	1.5217e+06
190	-1.44815	KHDRBS1;KHDRBS1;KHDRBS1	Sam68;Sam68 iso 2;Sam68 iso 3	KH domain-containing, RNA-binding, signal transduction-associated protein 1	KHDR1_HUMAN|Q07666;KHDR1_HUMAN|Q07666-2;KHDR1_HUMAN|Q07666-3	GR@GVGPPR@GAL	5585363	4394537
191	-12.6509	KHDRBS1;KHDRBS1;KHDRBS1	Sam68;Sam68 iso 2;Sam68 iso 3	KH domain-containing, RNA-binding, signal transduction-associated protein 1	KHDR1_HUMAN|Q07666;KHDR1_HUMAN|Q07666-2;KHDR1_HUMAN|Q07666-3	GVPVR@GR@GAAPPPPPVPR@	184527	16619.3
192	-3.06174	KHDRBS1;KHDRBS1;KHDRBS1	Sam68;Sam68 iso 2;Sam68 iso 3	KH domain-containing, RNA-binding, signal transduction-associated protein 1	KHDR1_HUMAN|Q07666;KHDR1_HUMAN|Q07666-2;KHDR1_HUMAN|Q07666-3	R@GTPVR@GAITR@	7.89218e+06	2.937e+06
193	-1.19652	KHDRBS1;KHDRBS1;KHDRBS1	Sam68;Sam68 iso 2;Sam68 iso 3	KH domain-containing, RNA-binding, signal transduction-associated protein 1	KHDR1_HUMAN|Q07666;KHDR1_HUMAN|Q07666-2;KHDR1_HUMAN|Q07666-3	GTPVR@GAIT	889650	847175
194	-3.02372	PABPN1;PABPN1;BCL2L2	PABPN1;PABPN1 iso 2;BCL2L2	Polyadenylate-binding protein 2	PABP2_HUMAN|Q86U42;PABP2_HUMAN|Q86U42-2;B2CL2_HUMAN|Q92843-2	TNRPGISTTDR*GFPR*AR@YR@	6.535e+07	2.46251e+07
195	-2.70059	PABPN1;PABPN1;BCL2L2	PABPN1;PABPN1 iso 2;BCL2L2	Polyadenylate-binding protein 2	PABP2_HUMAN|Q86U42;PABP2_HUMAN|Q86U42-2;B2CL2_HUMAN|Q92843-2	TNRPGISTTDR*GFPR@AR@YR@	1.84692e+07	7.79228e+06
196	-2.70059	PABPN1;PABPN1;BCL2L2	PABPN1;PABPN1 iso 2;BCL2L2	Polyadenylate-binding protein 2	PABP2_HUMAN|Q86U42;PABP2_HUMAN|Q86U42-2;B2CL2_HUMAN|Q92843-2	TNRPGISTTDR@GFPR@AR@YR*	1.84692e+07	7.79228e+06
197	-4.36261	PABPN1;PABPN1;BCL2L2	PABPN1;PABPN1 iso 2;BCL2L2	Polyadenylate-binding protein 2	PABP2_HUMAN|Q86U42;PABP2_HUMAN|Q86U42-2;B2CL2_HUMAN|Q92843-2	TNRPGISTTDR@GFPR@AR@	1.8961e+07	4.95209e+06
198	-3.45564	PABPN1;PABPN1;BCL2L2	PABPN1;PABPN1 iso 2;BCL2L2	Polyadenylate-binding protein 2	PABP2_HUMAN|Q86U42;PABP2_HUMAN|Q86U42-2;B2CL2_HUMAN|Q92843-2	TNRPGISTTDR@GFPR@	1.00179e+07	3.30312e+06
199	-3.02372	PABPN1;PABPN1;BCL2L2	PABPN1;PABPN1 iso 2;BCL2L2	Polyadenylate-binding protein 2	PABP2_HUMAN|Q86U42;PABP2_HUMAN|Q86U42-2;B2CL2_HUMAN|Q92843-2	TNRPGISTTDRGFPR@AR@YR@	6.535e+07	2.46251e+07
200	-2.30818	PABPN1;PABPN1;BCL2L2	PABPN1;PABPN1 iso 2;BCL2L2	Polyadenylate-binding protein 2	PABP2_HUMAN|Q86U42;PABP2_HUMAN|Q86U42-2;B2CL2_HUMAN|Q92843-2	TTNYNSSR@SR@FYSGFN	8.52629e+06	4.20888e+06
201	1.68253	PCF11	PCF11	Pre-mRNA cleavage complex 2 protein Pcf11	PCF11_HUMAN|O94913	TPGQPGPQR@FDGPPGQQVQPR@FDGVPQR@FDGPQHQQA	706183	1.3538e+06
202	1.96859	PCF11	PCF11	Pre-mRNA cleavage complex 2 protein Pcf11	PCF11_HUMAN|O94913	FDGSPGQM#GGGGPLR@FEGPQGQLGGGCPLR@F	386631	867216
203	-1.0714	PCF11	PCF11	Pre-mRNA cleavage complex 2 protein Pcf11	PCF11_HUMAN|O94913	FDGSPGQM#GGGGPLR@FEGPQGQLGGGCPLR@FEGPPGPVGTPLR@FEGPIGQ	862321	917048
204	-1.38937	PCF11	PCF11	Pre-mRNA cleavage complex 2 protein Pcf11	PCF11_HUMAN|O94913	FDGQPGQPSLLPR@FDGLHGQPGPR@FER	1.73321e+07	1.42137e+07
205	-1.38937	PCF11	PCF11	Pre-mRNA cleavage complex 2 protein Pcf11	PCF11_HUMAN|O94913	FDGQPGQPSLLPR*FDGLHGQPGPR@FER*	1.73321e+07	1.42137e+07
206	-1.38937	PCF11	PCF11	Pre-mRNA cleavage complex 2 protein Pcf11	PCF11_HUMAN|O94913	FDGQPGQPSLLPR@FDGLHGQPGPR*FER*	1.73321e+07	1.42137e+07
207	2.32825	PCF11	PCF11	Pre-mRNA cleavage complex 2 protein Pcf11	PCF11_HUMAN|O94913	GGGCPLR@FEGPPGPVGTPLR@FEGPIGQAGGGGFR	504759	1.33903e+06
208	2.16502	PCF11	PCF11	Pre-mRNA cleavage complex 2 protein Pcf11	PCF11_HUMAN|O94913	EGPQGQLGGGCPLR@FEGPPGPVGTPLR*FEGPIGQAGGGGFR*	1.96286e+06	4.84202e+06
209	-1.18939	PCF11	PCF11	Pre-mRNA cleavage complex 2 protein Pcf11	PCF11_HUMAN|O94913	GGGCPLR@FEGPPGPVGTPLR*FEGPIGQAGGGGFR*FEGSPGLR@	255424	244687
210	-1.18939	PCF11	PCF11	Pre-mRNA cleavage complex 2 protein Pcf11	PCF11_HUMAN|O94913	GGGCPLR@FEGPPGPVGTPLR@FEGPIGQAGGGGFRFEGSPGLR@	255424	244687
211	1.24431	PCF11	PCF11	Pre-mRNA cleavage complex 2 protein Pcf11	PCF11_HUMAN|O94913	GGNLR@FEGPHGQPGVGIR@FEGPLVQQGGGMR@FEGPSVPGGGLR	541484	767697
212	1.24431	PCF11	PCF11	Pre-mRNA cleavage complex 2 protein Pcf11	PCF11_HUMAN|O94913	GGNLR@FEGPHGQPGVGIR@FEGPLVQQGGGMRFEGPSVPGGGLR@	541484	767697
213	5.02123	PRRC2A;PRRC2A;PRRC2A	BAT2 iso1;BAT2 iso 2;PRRC2A iso 3	Protein PRRC2A	PRC2A_HUMAN|P48634;PRC2A_HUMAN|P48634-2;PRC2A_HUMAN|P48634-3	GR@GR@GEYFAR*	988311	5654302
214	1.06108	PRRC2A;PRRC2A;PRRC2A;PRRC2A	BAT2 iso1;BAT2 iso 2;PRRC2A iso 3;PRRC2A iso 4	Protein PRRC2A	PRC2A_HUMAN|P48634;PRC2A_HUMAN|P48634-2;PRC2A_HUMAN|P48634-3;PRC2A_HUMAN|P48634-4	PPYLPFPPPYGPQGPYR@YPTPDGPSR@FPR	2.41996e+06	2.92571e+06
215	2.65536	PRRC2A;PRRC2A;PRRC2A;PRRC2A	BAT2 iso1;BAT2 iso 2;PRRC2A iso 3;PRRC2A iso 4	Protein PRRC2A	PRC2A_HUMAN|P48634;PRC2A_HUMAN|P48634-2;PRC2A_HUMAN|P48634-3;PRC2A_HUMAN|P48634-4	PPYLPFPPPYGPQGPYR@YPTPDGPSR	444026	1.3434e+06
216	2.65536	PRRC2A;PRRC2A;PRRC2A;PRRC2A	BAT2 iso1;BAT2 iso 2;PRRC2A iso 3;PRRC2A iso 4	Protein PRRC2A	PRC2A_HUMAN|P48634;PRC2A_HUMAN|P48634-2;PRC2A_HUMAN|P48634-3;PRC2A_HUMAN|P48634-4	PPYLPFPPPYGPQGPYRYPTPDGPSR@	444026	1.3434e+06
217	-1.13578	PRRC2A;PRRC2A;PRRC2A;PRRC2A	BAT2 iso1;BAT2 iso 2;PRRC2A iso 3;PRRC2A iso 4	Protein PRRC2A	PRC2A_HUMAN|P48634;PRC2A_HUMAN|P48634-2;PRC2A_HUMAN|P48634-3;PRC2A_HUMAN|P48634-4	FPR@VAGPR@GSGPPM#R@LVEPVGR	2.26019e+06	2.26738e+06
218	-1.11927	PRRC2A;PRRC2A;PRRC2A;PRRC2A	BAT2 iso1;BAT2 iso 2;PRRC2A iso 3;PRRC2A iso 4	Protein PRRC2A	PRC2A_HUMAN|P48634;PRC2A_HUMAN|P48634-2;PRC2A_HUMAN|P48634-3;PRC2A_HUMAN|P48634-4	GSGPPM#R@LVEPVGR	815529	830192
219	1.53833	RBM27	RBM27	RNA-binding protein 27	RBM27_HUMAN|Q9P2N5	DQPGTSAVPNLASVGTR@LPPPLPQNLLYTVSER	1.20763e+06	2.1167e+06
220	-20.4722	RBM27	RBM27	RNA-binding protein 27	RBM27_HUMAN|Q9P2N5	GGR@GR@GSLNHMVVDHRPK	2.18295e+06	121494
221	-5.78684	RBM3	RBM3	RNA-binding protein 3	RBM3_HUMAN|P98179	SYSR@GGGDQGYGSGR	2.25887e+06	444758
222	1.80718	RBM33	RBM33	RNA-binding protein 33	RBM33_HUMAN|Q96EV2	SQPPR@LPLQDQWR@APPPPQDR	2.85577e+06	5.88028e+06
223	-2.07924	RBM33	RBM33	RNA-binding protein 33	RBM33_HUMAN|Q96EV2	SQPPR@LPLQDQWR*APPPPQDR*DPFFLGVSGEPR	433608	237611
224	-2.07924	RBM33	RBM33	RNA-binding protein 33	RBM33_HUMAN|Q96EV2	SQPPR@LPLQDQWRAPPPPQDR@DPFFLGVSGEPR	433608	237611
225	1.08814	RBM33	RBM33	RNA-binding protein 33	RBM33_HUMAN|Q96EV2	DPFFLGVSGEPR@FPSHLFLE	2.25399e+06	2.79454e+06
226	-2.04201	RBM33	RBM33	RNA-binding protein 33	RBM33_HUMAN|Q96EV2	PR@MMM#TPPPVTPQQPK	2.76225e+07	1.54127e+07
227	1.08923	RBM33	RBM33	RNA-binding protein 33	RBM33_HUMAN|Q96EV2	PAVGPQR@FPGPPEFPQHTPGPVPNSFSQPPR@LPLQDQWR@APPPPQDR	963617	1.19591e+06
228	1.08923	RBM33	RBM33	RNA-binding protein 33	RBM33_HUMAN|Q96EV2	PAVGPQR@FPGPPEFPQHTPGPVPNSFSQPPR@LPLQDQWRAPPPPQDR@	963617	1.19591e+06
229	-3.70474	RBM33	RBM33	RNA-binding protein 33	RBM33_HUMAN|Q96EV2	SSR@MQCPQR@QGLR	1.4384e+06	442380
230	-3.70474	RBM33	RBM33	RNA-binding protein 33	RBM33_HUMAN|Q96EV2	SSR@MQCPQR*QGLR*	1.4384e+06	442380
231	2.6597	SCAF8;SCAF8	RBM16;RBM16 iso 2	Protein SCAF8	SCAF8_HUMAN|Q9UPN6;SCAF8_HUMAN|Q9UPN6-2	DIR@PGLIPQAPGPR@FPLIQPGIPPQR*	513910	1.55738e+06
232	2.05762	SCAF8;SCAF8	RBM16;RBM16 iso 2	Protein SCAF8	SCAF8_HUMAN|Q9UPN6;SCAF8_HUMAN|Q9UPN6-2	R@PGLIPQAPGPR@FPLIQPGIPPQR	4.69857e+07	1.10156e+08
233	3.04681	SCAF8;SCAF8	RBM16;RBM16 iso 2	Protein SCAF8	SCAF8_HUMAN|Q9UPN6;SCAF8_HUMAN|Q9UPN6-2	PM#LDIRPGLIPQAPGPR@FPLIQPGIPPQR	252919	878014
234	3.20884	SF3A1;SF3A1	SF3A1;SF3A1 iso 2	Splicing factor 3A subunit 1	SF3A1_HUMAN|Q15459;SF3A1_HUMAN|Q15459-2	TTVVSAVPVM#PR@PPM#ASVVR@LPPGSVIA	755810	2.76335e+06
235	-1.76276	SF3B2	SF3B2	Splicing factor 3B subunit 2	SF3B2_HUMAN|Q13435	MGQIGVR@TPLGPR	3.03147e+06	1.95946e+06
236	-1.3231	SF3B2	SF3B2	Splicing factor 3B subunit 2	SF3B2_HUMAN|Q13435	MGQIGVR@TPLGPR*	1.66184e+06	1.4311e+06
237	1.21402	SF3B2	SF3B2	Splicing factor 3B subunit 2	SF3B2_HUMAN|Q13435	VAAPVGPVGPTPTVLPM#GAPVPR@PR	1.35902e+06	1.87986e+06
238	-1.50542	SFPQ;SFPQ	PSF;PSF iso 2	Splicing factor, proline- and glutamine-rich	SFPQ_HUMAN|P23246;SFPQ_HUMAN|P23246-2	R@GGGGGR@GGLHDFR	3.67484e+07	2.78135e+07
239	1.03703	SFPQ;SFPQ	PSF;PSF iso 2	Splicing factor, proline- and glutamine-rich	SFPQ_HUMAN|P23246;SFPQ_HUMAN|P23246-2	FR@SR@GGGGGGFHR	22735963	2.68644e+07
240	1.88758	SFPQ;SFPQ	PSF;PSF iso 2	Splicing factor, proline- and glutamine-rich	SFPQ_HUMAN|P23246;SFPQ_HUMAN|P23246-2	SR@GGGGGGFHR*	1.01269e+06	2.178e+06
241	-1.26407	SFPQ;SFPQ	PSF;PSF iso 2	Splicing factor, proline- and glutamine-rich	SFPQ_HUMAN|P23246;SFPQ_HUMAN|P23246-2	SR@GGGGGGFHR	4128431	3.72124e+06
242	1.19218	SRRM2	SRm300	Serine/arginine repetitive matrix protein 2	SRRM2_HUMAN|Q9UQ35	M#APALSGANLTSPR@VPLSAY	1.18819e+06	1.61399e+06
243	-1.13675	SRRM2	SRm300	Serine/arginine repetitive matrix protein 2	SRRM2_HUMAN|Q9UQ35	M#APALSGANLTSPRVPLSAYER@	3.26068e+07	3.26827e+07
244	2.14698	STAU1;STAU1;STAU1	STAU;STAU iso 2;STAU iso 3	Double-stranded RNA-binding protein Staufen homolog 1	STAU1_HUMAN|O95793;STAU1_HUMAN|O95793-2;STAU1_HUMAN|O95793-3	GGAYPPR@YFYPFPVPPLLY	1.32667e+07	3.24537e+07
245	-4.61289	TRA2B;TRA2B	SFRS10;SFRS10 iso 3	Transformer-2 protein homolog beta	TRA2B_HUMAN|P62995;TRA2B_HUMAN|P62995-3	SYR@GGGGGGGGWR	1.86439e+06	460511
246	-1.49276	XRN2;XRN2	XRN2;XRN2 iso 2	5'-3' exoribonuclease 2	XRN2_HUMAN|Q9H0D6;XRN2_HUMAN|Q9H0D6-2	KYPLPPPSGR@YNWN	1.71581e+07	1.30965e+07
247	3.03184	XRN2;XRN2	XRN2;XRN2 iso 2	5'-3' exoribonuclease 2	XRN2_HUMAN|Q9H0D6;XRN2_HUMAN|Q9H0D6-2	GSGTGIYSNAAPPPVTYQGNLYR@PLLR	113819	393185
248	1.56491	ZFR	ZFR	Zinc finger RNA-binding protein	ZFR_HUMAN|Q96KR1	R@EDITSSAQFALR@	418379	745994
249
250	1.10103	RBFOX2;RBFOX2;RBFOX2;RBFOX2;RBFOX2;RBFOX2;RBFOX2	RBM9;RBM9 iso10 iso 2;RBM9 iso10 iso 3;RBM9 iso10 iso 5;RBM9 iso6 iso 6;RBM9 iso10 iso 8;RBM9 iso10 iso 10	RNA binding protein fox-1 homolog 2	RFOX2_HUMAN|O43251;RFOX2_HUMAN|O43251-2;RFOX2_HUMAN|O43251-3;RFOX2_HUMAN|O43251-5;RFOX2_HUMAN|O43251-6;RFOX2_HUMAN|O43251-8;RFOX2_HUMAN|O43251-10	YGADLYGGYAAYR@YAQPATATAATAAAAAAAAYSDGYGR	72765.9	91285.8
251
252	-1.07379	CACNB1	CACNB1	Voltage-dependent L-type calcium channel subunit beta-1	CACB1_HUMAN|Q02641	TPPARQGSWEDEEEDYEEELTDNR@	278444	295456
253	-4.2015	CAPRIN1;CAPRIN1	GPIP137;GPIP137 iso 2	Caprin-1	CAPR1_HUMAN|Q14444;CAPR1_HUMAN|Q14444-2	SNQPYYNSR@GVS	2.26719e+06	614836
254	-7.72699	CAPRIN1;CAPRIN1	GPIP137;GPIP137 iso 2	Caprin-1	CAPR1_HUMAN|Q14444;CAPR1_HUMAN|Q14444-2	SR@GAR@GLMNGYR	4.55367e+06	671470
255	20.075	CAPRIN1;CAPRIN1	GPIP137;GPIP137 iso 2	Caprin-1	CAPR1_HUMAN|Q14444;CAPR1_HUMAN|Q14444-2	GAR@GLMNGYR*GPANG	324682	7.42658e+06
256	20.7627	CAPRIN1;CAPRIN1	GPIP137;GPIP137 iso 2	Caprin-1	CAPR1_HUMAN|Q14444;CAPR1_HUMAN|Q14444-2	GAR@GLMNGYR	1.45311e+07	3.43762e+08
257	2.51591	CTAGE5;CTAGE5;CTAGE5;CTAGE5;CTAGE5;CTAGE5;CTAGE5;CTAGE5;CTAGE5	CTAGE5;CTAGE5 iso2 iso 2;CTAGE5 iso2 iso 3;CTAGE5 iso2 iso 4;CTAGE5 iso2 iso 5;CTAGE5 iso2 iso 6;CTAGE5 iso2 iso 7;CTAGE5 iso2 iso 8;CTAGE5 iso2 iso 10	cTAGE family member 5	CTGE5_HUMAN|O15320;CTGE5_HUMAN|O15320-2;CTGE5_HUMAN|O15320-3;CTGE5_HUMAN|O15320-4;CTGE5_HUMAN|O15320-5;CTGE5_HUMAN|O15320-6;CTGE5_HUMAN|O15320-7;CTGE5_HUMAN|O15320-8;CTGE5_HUMAN|O15320-10	PDSSLPAENEATGPGFVPPPLAPIR@GPLFPVDAR*GPFLR*	295471	847003
258	1.04644	CTAGE5;CTAGE5;CTAGE5;CTAGE5;CTAGE5;CTAGE5;CTAGE5;CTAGE5;CTAGE5	CTAGE5;CTAGE5 iso2 iso 2;CTAGE5 iso2 iso 3;CTAGE5 iso2 iso 4;CTAGE5 iso2 iso 5;CTAGE5 iso2 iso 6;CTAGE5 iso2 iso 7;CTAGE5 iso2 iso 8;CTAGE5 iso2 iso 10	cTAGE family member 5	CTGE5_HUMAN|O15320;CTGE5_HUMAN|O15320-2;CTGE5_HUMAN|O15320-3;CTGE5_HUMAN|O15320-4;CTGE5_HUMAN|O15320-5;CTGE5_HUMAN|O15320-6;CTGE5_HUMAN|O15320-7;CTGE5_HUMAN|O15320-8;CTGE5_HUMAN|O15320-10	SSLPAENEATGPGFVPPPLAPIR*GPLFPVDAR@GPFLR*	237820	283555
259	1.73422	CTAGE5;CTAGE5;CTAGE5;CTAGE5;CTAGE5;CTAGE5;CTAGE5;CTAGE5;CTAGE5	CTAGE5;CTAGE5 iso2 iso 2;CTAGE5 iso2 iso 3;CTAGE5 iso2 iso 4;CTAGE5 iso2 iso 5;CTAGE5 iso2 iso 6;CTAGE5 iso2 iso 7;CTAGE5 iso2 iso 8;CTAGE5 iso2 iso 10	cTAGE family member 5	CTGE5_HUMAN|O15320;CTGE5_HUMAN|O15320-2;CTGE5_HUMAN|O15320-3;CTGE5_HUMAN|O15320-4;CTGE5_HUMAN|O15320-5;CTGE5_HUMAN|O15320-6;CTGE5_HUMAN|O15320-7;CTGE5_HUMAN|O15320-8;CTGE5_HUMAN|O15320-10	NDTKDDLGNLNVPDSSLPAENEATGPGFVPPPLAPIR@GPLFPVDAR@GPF	943619	1.86456e+06
260	2.12286	CTAGE5;CTAGE5;CTAGE5;CTAGE5;CTAGE5;CTAGE5;CTAGE5;CTAGE5;CTAGE5	CTAGE5;CTAGE5 iso2 iso 2;CTAGE5 iso2 iso 3;CTAGE5 iso2 iso 4;CTAGE5 iso2 iso 5;CTAGE5 iso2 iso 6;CTAGE5 iso2 iso 7;CTAGE5 iso2 iso 8;CTAGE5 iso2 iso 10	cTAGE family member 5	CTGE5_HUMAN|O15320;CTGE5_HUMAN|O15320-2;CTGE5_HUMAN|O15320-3;CTGE5_HUMAN|O15320-4;CTGE5_HUMAN|O15320-5;CTGE5_HUMAN|O15320-6;CTGE5_HUMAN|O15320-7;CTGE5_HUMAN|O15320-8;CTGE5_HUMAN|O15320-10	NDTKDDLGNLNVPDSSLPAENEATGPGFVPPPLAPIR@GPLFPVDARGPFLR@	5.02112e+06	1.2145e+07
261	2.12286	CTAGE5;CTAGE5;CTAGE5;CTAGE5;CTAGE5;CTAGE5;CTAGE5;CTAGE5;CTAGE5	CTAGE5;CTAGE5 iso2 iso 2;CTAGE5 iso2 iso 3;CTAGE5 iso2 iso 4;CTAGE5 iso2 iso 5;CTAGE5 iso2 iso 6;CTAGE5 iso2 iso 7;CTAGE5 iso2 iso 8;CTAGE5 iso2 iso 10	cTAGE family member 5	CTGE5_HUMAN|O15320;CTGE5_HUMAN|O15320-2;CTGE5_HUMAN|O15320-3;CTGE5_HUMAN|O15320-4;CTGE5_HUMAN|O15320-5;CTGE5_HUMAN|O15320-6;CTGE5_HUMAN|O15320-7;CTGE5_HUMAN|O15320-8;CTGE5_HUMAN|O15320-10	NDTKDDLGNLNVPDSSLPAENEATGPGFVPPPLAPIRGPLFPVDAR@GPFLR@	5.02112e+06	1.2145e+07
262	-1.03965	FCRL4;FCRL4	FcRL4;FcRL4 iso 2	Fc receptor-like protein 4	FCRL4_HUMAN|Q96PJ5;FCRL4_HUMAN|Q96PJ5-2	YGPVQSM#VLNVTVR@ETPGNR	7.03165e+08	7.70625e+08
263	1.55678	GPR98	GPR98	G-protein coupled receptor 98	GPR98_HUMAN|Q8WXG9	TM#SGTAEAGLDFVPAAGELLFEAGEM#R@KSLHVEILDDD	8.73512e+06	1.54943e+07
264	1.13656	IL11RA	IL11RA	Interleukin-11 receptor subunit alpha	I11RA_HUMAN|Q14626	PVDR*R@PGAPNL	106641	138099
265	-1.46752	KCNAB2;KCNAB2	Kv-beta2;Kv-beta2 iso 5	Voltage-gated potassium channel subunit beta-2	KCAB2_HUMAN|Q13303;KCAB2_HUMAN|Q13303-5	QTGSPGMIYSTR@YGSPK	186775	145014
266	-1.85328	LRFN1	LRFN1	Leucine-rich repeat and fibronectin type III domain-containing protein 1	LRFN1_HUMAN|Q9P244	SR@SGALEPPTSAPPTLALVPGG	1.02751e+06	631716
267	1.08888	OR10G3	OR10G3	Olfactory receptor 10G3	O10G3_HUMAN|Q8NGC4	MAGSIHGALQAILTFR@	2.81491e+06	3.49238e+06
268	-1.15997	OR2W6P	OR2W6P	Putative olfactory receptor 2W6	OR2W6_HUMAN|Q8NHA6	GFGNSLIM#APQTLM#LPR@CGHR	969029	951844
269	-1.29744	SLC16A11	SLC16A11	Monocarboxylate transporter 11	MOT11_HUMAN|Q8NCK7	FLLSGSLILSGSFIYIGLPR@	1.43133e+06	1256978
270	-6.7463	TGOLN2;TGOLN2;TGOLN2;TGOLN2;TGOLN2;TGOLN2	TGOLN2;TGOLN2 iso2 iso 2;TGOLN2 iso2 iso 3;TGOLN2 iso2 iso 4;TGOLN2 iso2 iso 5;TGOLN2 iso2 iso 6	Trans-Golgi network integral membrane protein 2	TGON2_HUMAN|O43493;TGON2_HUMAN|O43493-2;TGON2_HUMAN|O43493-3;TGON2_HUMAN|O43493-4;TGON2_HUMAN|O43493-5;TGON2_HUMAN|O43493-6	GNVSTHPSLSQR@PGGSTKSHPEPQTPK	543462	91786.5
271	-1.34278	TMEM181	TMEM181	Transmembrane protein 181	TM181_HUMAN|Q9P2C4	VNSWLPGMLDDLFQSMFLCALLLFWLCVYHGIR*VQGER@K	487040	413272
272	-1.82323	TPR	TPR	Nucleoprotein TPR	TPR_HUMAN|P12270	QR@GVSHAMGGR@GGIN	3.76222e+06	2.35114e+06
273	-1.21082	TPR	TPR	Nucleoprotein TPR	TPR_HUMAN|P12270	QR@GVSHAM#GGR*GGINR*	2.51733e+07	2.36883e+07
274	-6.80163	TPR	TPR	Nucleoprotein TPR	TPR_HUMAN|P12270	SHAMGGR@GGINR	409838	68655.2
275
276	-1.18879	IGLL5;IGLL5	IGLL5;IGLL5 iso 2	Immunoglobulin lambda-like polypeptide 5	IGLL5_HUMAN|B9A064;IGLL5_HUMAN|B9A064-2	DPGASVGSSR*SSLR@SLWGR@	411438	394345
277	-16.7146	PRR4	PRR4	Proline-rich protein 4	PROL4_HUMAN|Q16378	GHRQLSLPRFPSVSLQEASSFFQR@	176462	12029
278
279	-1.17274	BMP8A;BMP8B;BMP8B	BMP8A;BMP8B;BMP8B iso 2	Bone morphogenetic protein 8A	BMP8A_HUMAN|Q7Z5Y6;BMP8B_HUMAN|P34820;BMP8B_HUMAN|P34820-2	EILAVLGLPGR@PR*PRAPPAASRLPASAPLFMLDL	1.45845e+06	1.41698e+06
280	1.38336	NTF3;NTF3	NT-3;NT-3 iso2 iso 2	Neurotrophin-3	NTF3_HUMAN|P20783;NTF3_HUMAN|P20783-2	R@WIR*IDTSCVCALSR@	1.85799e+06	2.92856e+06
281
282	-1.90605	BCL11B;BCL11B	Bcl-11B;Bcl-11B iso 2	B-cell lymphoma/leukemia 11B	BC11B_HUMAN|Q9C0K0;BC11B_HUMAN|Q9C0K0-2	LPGTPPLFSPPPR@HHLDPHR	1.14308e+06	683306
283	1.29503	BCL9	Bcl-9	B-cell CLL/lymphoma 9 protein	BCL9_HUMAN|O00512	GER@FPNPQGLSEEM#FQQQLAEK	196152	289432
284	2.04236	BCL9L;BCL9L;BCL9L;BCL9L	Bcl-9L;Bcl-9L iso 2;Bcl-9L iso 3;Bcl-9L iso 4	B-cell CLL/lymphoma 9-like protein	BCL9L_HUMAN|Q86UU0;BCL9L_HUMAN|Q86UU0-2;BCL9L_HUMAN|Q86UU0-3;BCL9L_HUMAN|Q86UU0-4	GGPPFPGPR@FPGNQIQR@VPGFGGM#QSM#	118429	275592
285	-1.74669	CRTC2	TORC2	CREB-regulated transcription coactivator 2	CRTC2_HUMAN|Q53ET0	GQLFR@LPSALNR	3.33563e+06	2.1759e+06
286	2.4687	CTBP2	CTBP2	C-terminal-binding protein 2	CTBP2_HUMAN|P56545	ICEGIR@PQIM#NGPLHPR	4.90782e+07	1.38049e+08
287	-1.22203	CTBP2	CTBP2	C-terminal-binding protein 2	CTBP2_HUMAN|P56545	ICEGIRPQIM#NGPLHPR@PLVALLDGR	2.40643e+06	2.24371e+06
288	1.23395	DIDO1	DATF1	Death-inducer obliterator 1	DIDO1_HUMAN|Q9BTC0	GGLR@GSAPFSEK	2.54536e+06	3.57865e+06
289	2.03024	DIDO1	DATF1	Death-inducer obliterator 1	DIDO1_HUMAN|Q9BTC0	NEQTPSR@FHFQGQAPQVM#KPGPR@PLLE	312589	723097
290	-1.16935	ILF2	ILF2	Interleukin enhancer-binding factor 2	ILF2_HUMAN|Q12905	FGSR@GGPGGGF	5.10521e+06	4.97443e+06
291	1.09015	ILF2	ILF2	Interleukin enhancer-binding factor 2	ILF2_HUMAN|Q12905	GGPGGGFR@PFVPHIPFD	782343	971759
292	1.1981	MED12	MED12	Mediator of RNA polymerase II transcription subunit 12	MED12_HUMAN|Q93074	LR@QQLQQSQGM#LGQSSVHQM#TPSSSY	654076	892883
293	1.35005	MED12;MED12;MED12	MED12;MED12 iso 2;MED12 iso 3	Mediator of RNA polymerase II transcription subunit 12	MED12_HUMAN|Q93074;MED12_HUMAN|Q93074-2;MED12_HUMAN|Q93074-3	TSVYR@QQQPAVPQGQRLR@	842091	1.29534e+06
294	2.01608	MED12;MED12;MED12	MED12;MED12 iso 2;MED12 iso 3	Mediator of RNA polymerase II transcription subunit 12	MED12_HUMAN|Q93074;MED12_HUMAN|Q93074-2;MED12_HUMAN|Q93074-3	TSVYR@QQQPAVPQGQR*LR*	455491	1.04632e+06
295	-1.42653	MED12;MED12;MED12	MED12;MED12 iso 2;MED12 iso 3	Mediator of RNA polymerase II transcription subunit 12	MED12_HUMAN|Q93074;MED12_HUMAN|Q93074-2;MED12_HUMAN|Q93074-3	TSVYR@QQQPAVPQGQR*	1.87242e+06	1.49554e+06
296	-1.70033	NCOA2	NCoA2	Nuclear receptor coactivator 2	NCOA2_HUMAN|Q15596	MQPR@PGLR@PTGLVQNQPNQLR@LQLQH	525381	352061
297	-1.2477	NCOA2	NCoA2	Nuclear receptor coactivator 2	NCOA2_HUMAN|Q15596	VQNQPNQLR@LQLQHR	1.00466e+07	9.1745e+06
298	1.73027	NCOA2	NCoA2	Nuclear receptor coactivator 2	NCOA2_HUMAN|Q15596	LQAQQNR@QPLM#NQISNVSNVNL	3.74339e+06	7.37997e+06
299	1.07004	NCOA3;NCOA3;NCOA3;NCOA3;NCOA3	SRC-3;SRC-3 iso 2;SRC-3 iso 3;SRC-3 iso 4;SRC-3 iso 5	Nuclear receptor coactivator 3	NCOA3_HUMAN|Q9Y6Q9;NCOA3_HUMAN|Q9Y6Q9-2;NCOA3_HUMAN|Q9Y6Q9-3;NCOA3_HUMAN|Q9Y6Q9-4;NCOA3_HUMAN|Q9Y6Q9-5	QLR@M#QLQQR@LQGQQFLNQSR*	645862	787437
300	1.11248	NCOA3;NCOA3;NCOA3;NCOA3;NCOA3	SRC-3;SRC-3 iso 2;SRC-3 iso 3;SRC-3 iso 4;SRC-3 iso 5	Nuclear receptor coactivator 3	NCOA3_HUMAN|Q9Y6Q9;NCOA3_HUMAN|Q9Y6Q9-2;NCOA3_HUMAN|Q9Y6Q9-3;NCOA3_HUMAN|Q9Y6Q9-4;NCOA3_HUMAN|Q9Y6Q9-5	QLR@M#QLQQR@LQGQQFLNQSR	3.58369e+06	4.54253e+06
301	-1.1949	NCOA3;NCOA3;NCOA3;NCOA3;NCOA3	SRC-3;SRC-3 iso 2;SRC-3 iso 3;SRC-3 iso 4;SRC-3 iso 5	Nuclear receptor coactivator 3	NCOA3_HUMAN|Q9Y6Q9;NCOA3_HUMAN|Q9Y6Q9-2;NCOA3_HUMAN|Q9Y6Q9-3;NCOA3_HUMAN|Q9Y6Q9-4;NCOA3_HUMAN|Q9Y6Q9-5	QLR@MQLQQR	3.62239e+06	3.45415e+06
302	-1.05727	NCOA3;NCOA3;NCOA3;NCOA3;NCOA3	SRC-3;SRC-3 iso 2;SRC-3 iso 3;SRC-3 iso 4;SRC-3 iso 5	Nuclear receptor coactivator 3	NCOA3_HUMAN|Q9Y6Q9;NCOA3_HUMAN|Q9Y6Q9-2;NCOA3_HUMAN|Q9Y6Q9-3;NCOA3_HUMAN|Q9Y6Q9-4;NCOA3_HUMAN|Q9Y6Q9-5	QQR@LQGQQFLNQSR@QALELK	758488	817408
303	1.36278	NCOA3;NCOA3;NCOA3;NCOA3;NCOA3	SRC-3;SRC-3 iso 2;SRC-3 iso 3;SRC-3 iso 4;SRC-3 iso 5	Nuclear receptor coactivator 3	NCOA3_HUMAN|Q9Y6Q9;NCOA3_HUMAN|Q9Y6Q9-2;NCOA3_HUMAN|Q9Y6Q9-3;NCOA3_HUMAN|Q9Y6Q9-4;NCOA3_HUMAN|Q9Y6Q9-5	LQGQQFLNQSR@QALELK	590992	917659
304	-1.50719	NCOA6	NCoA6	Nuclear receptor coactivator 6	NCOA6_HUMAN|Q14686	SVR@LPVSQNVHPPR	1905970	1.44086e+06
305	-1.14766	NCOA6	NCoA6	Nuclear receptor coactivator 6	NCOA6_HUMAN|Q14686	SVR*LPVSQNVHPPR@GPLNPDSQR	696593	691577
306	-1.71467	NCOA6	NCoA6	Nuclear receptor coactivator 6	NCOA6_HUMAN|Q14686	SVR@LPVSQNVHPPR@GPLNPDSQR	3.04083e+06	2.02063e+06
307	-1.71467	NCOA6	NCoA6	Nuclear receptor coactivator 6	NCOA6_HUMAN|Q14686	SVR@LPVSQNVHPPR*GPLNPDSQR*	3.04083e+06	2.02063e+06
308	1.18982	NCOA6	NCoA6	Nuclear receptor coactivator 6	NCOA6_HUMAN|Q14686	GPLNPDSQR@M#PM#QQSGSVPVM#VSLQGPASVPPSPDK	5.92137e+06	8.02746e+06
309	-1.40692	NCOA6	NCoA6	Nuclear receptor coactivator 6	NCOA6_HUMAN|Q14686	LNASIAGLFPPQINIPLPPR@PNLNR	1.03776e+06	840435
310	-1.07473	NCOA6	NCoA6	Nuclear receptor coactivator 6	NCOA6_HUMAN|Q14686	SIAGLFPPQINIPLPPRPNLNR@	4.17675e+06	4.42806e+06
311	-1.28018	NCOA6	NCoA6	Nuclear receptor coactivator 6	NCOA6_HUMAN|Q14686	SVR@VTFNIPR	561728	499955
312	-1.07691	NCOR2;NCOR2;NCOR2;NCOR2	SMRT;SMRT iso 3;SMRT iso 4;SMRT iso 5	Nuclear receptor corepressor 2	NCOR2_HUMAN|Q9Y618;NCOR2_HUMAN|Q9Y618-3;NCOR2_HUMAN|Q9Y618-4;NCOR2_HUMAN|Q9Y618-5	HSTVPEHHPHPISPYEHLLR@	5.45374e+07	5.77019e+07
313	1.17948	PHF3;PHF3	PHF3;PHF3 iso 2	PHD finger protein 3	PHF3_HUMAN|Q92576;PHF3_HUMAN|Q92576-2	SQASR@YIGPQNFYQVK	903365	1.21403e+06
314	-1.14905	PHF3;PHF3	PHF3;PHF3 iso 2	PHD finger protein 3	PHF3_HUMAN|Q92576;PHF3_HUMAN|Q92576-2	PGQPQR@M#M#GPLSQASR@YIGPQNFYQVK	1.0293e+06	1.02065e+06
315	1.33528	RAD54L2	RAD54L2	Helicase ARIP4	ARIP4_HUMAN|Q9Y4B4	SLPFSQPLLSEPR@M#FAPFPSPVLPSNLSR	154980	235790
316	-1.19552	RCOR2	RCOR2	REST corepressor 2	RCOR2_HUMAN|Q8IZ40	VPPAPPPPPPPTSLSQPPPLLR@PPLPTAPTLLR*QPPPLQQGR*	492010	468911
317	-1.16144	RCOR2	RCOR2	REST corepressor 2	RCOR2_HUMAN|Q8IZ40	VPPAPPPPPPPTSLSQPPPLLRPPLPTAPTLLR@QPPPLQQGR@	750723	736475
318	-1.31109	RCOR2	RCOR2	REST corepressor 2	RCOR2_HUMAN|Q8IZ40	FLQPR@LAPNQPPPPLIR@PALA	8.39802e+06	7.29827e+06
319	1.24781	RCOR2	RCOR2	REST corepressor 2	RCOR2_HUMAN|Q8IZ40	FLQPR@LAPNQPPPPLIR*PALAAPR*	425641	605156
320	1.10397	RCOR2	RCOR2	REST corepressor 2	RCOR2_HUMAN|Q8IZ40	FLQPR@LAPNQPPPPLIR@PALAAPR*	1.74368e+06	2.1933e+06
321	-1.20662	RCOR2	RCOR2	REST corepressor 2	RCOR2_HUMAN|Q8IZ40	FLQPR@LAPNQPPPPLIR@PALAAPR@HS	429583	405652
322	-1.11631	RCOR2	RCOR2	REST corepressor 2	RCOR2_HUMAN|Q8IZ40	FLQPR@LAPNQPPPPLIRPALAAPR@	1.41583e+07	1.44511e+07
323	-1.39469	RCOR3;RCOR3	RCOR3;RCOR3 iso2 iso 3	REST corepressor 3	RCOR3_HUMAN|Q9P2K3;RCOR3_HUMAN|Q9P2K3-3	R@FIQPR@PTLNQPPPPLIR@PANSMPPR	1.85519e+06	1.5156e+06
324	1.02138	RCOR3;RCOR3	RCOR3;RCOR3 iso2 iso 3	REST corepressor 3	RCOR3_HUMAN|Q9P2K3;RCOR3_HUMAN|Q9P2K3-3	R@FIQPR@PTLNQPPPPLIRPANSM#PPR@	5.2566e+07	6.11739e+07
325	1.28491	RCOR3;RCOR3	RCOR3;RCOR3 iso2 iso 3	REST corepressor 3	RCOR3_HUMAN|Q9P2K3;RCOR3_HUMAN|Q9P2K3-3	FIQPR@PTLNQPPPPLIR*PANSM#PPR*	4.96262e+07	7.26541e+07
326	2.31973	RCOR3;RCOR3	RCOR3;RCOR3 iso2 iso 3	REST corepressor 3	RCOR3_HUMAN|Q9P2K3;RCOR3_HUMAN|Q9P2K3-3	FIQPR@PTLNQPPPPLIR*PAN	417060	1.10233e+06
327	1.17502	RCOR3;RCOR3	RCOR3;RCOR3 iso2 iso 3	REST corepressor 3	RCOR3_HUMAN|Q9P2K3;RCOR3_HUMAN|Q9P2K3-3	FIQPR@PTLNQPPPPLIR@PANSM#PPR	1.82511e+06	2.44348e+06
328	1.28491	RCOR3;RCOR3	RCOR3;RCOR3 iso2 iso 3	REST corepressor 3	RCOR3_HUMAN|Q9P2K3;RCOR3_HUMAN|Q9P2K3-3	FIQPR@PTLNQPPPPLIRPANSM#PPR@	4.96262e+07	7.26541e+07
329	2.39909	RCOR3;RCOR3	RCOR3;RCOR3 iso2 iso 3	REST corepressor 3	RCOR3_HUMAN|Q9P2K3;RCOR3_HUMAN|Q9P2K3-3	FIQPR@PTLNQPPPPLIRPANSM#PPR	1.94055e+06	5.30453e+06
330	-1.07133	RCOR3;RCOR3	RCOR3;RCOR3 iso2 iso 3	REST corepressor 3	RCOR3_HUMAN|Q9P2K3;RCOR3_HUMAN|Q9P2K3-3	LNPR@PVLSTVGGQQPPSLIGIQTDSQSSLH	310503	330231
331	1.84106	SMARCD2	SMARCD2	SWI/SNF-related matrix-associated actin-dependent regulator of chromatin subfamily D member 2	SMRD2_HUMAN|Q92925	GPGPAGGVGGPGAAAFR@PM#GPAGPAAQYQR	2.24456e+06	4.70842e+06
332	1.54866	SMARCD2	SMARCD2	SWI/SNF-related matrix-associated actin-dependent regulator of chromatin subfamily D member 2	SMRD2_HUMAN|Q92925	GPGPAGGVGGPGAAAFR@PM#GPAGPAAQYQR@PGM#SPGN	644955	1.13805e+06
333	1.21272	SMARCD2;SMARCD2	SMARCD2;SMARCD2 iso 3	SWI/SNF-related matrix-associated actin-dependent regulator of chromatin subfamily D member 2	SMRD2_HUMAN|Q92925;SMRD2_HUMAN|Q92925-3	R@LLVPQAQPPM#PAQ	169488	234193
334	1.39745	SPEN	SHARP	Msx2-interacting protein	MINT_HUMAN|Q96T58	SIR@PEALHSPR@APLQPQQIEVR	1.10574e+06	1.76061e+06
335	1.68186	SPEN	SHARP	Msx2-interacting protein	MINT_HUMAN|Q96T58	SIRPEALHSPR@APLQPQQIEVR	283757	543765
336	1.46912	TAF4	TAF4	Transcription initiation factor TFIID subunit 4	TAF4_HUMAN|O00268	GAAGAVTQSLSR@TPTATTSGIR@ATLTPTVL	1.67678e+06	2.80678e+06
337	1.7978	TAF4	TAF4	Transcription initiation factor TFIID subunit 4	TAF4_HUMAN|O00268	TPTATTSGIR@ATLTPTVL	3.69835e+06	7.57571e+06
338	1.00432	TAF4	TAF4	Transcription initiation factor TFIID subunit 4	TAF4_HUMAN|O00268	TPTATTSGIR@ATLTPTVLAPR@LPQPPQNPTNIQNF	5.14885e+07	5.89191e+07
339	-1.8862	TAF4	TAF4	Transcription initiation factor TFIID subunit 4	TAF4_HUMAN|O00268	NR@IM#LTTPQQIQLNPLQPVPVVKPAVLPGTK	339857	205297
340	-5.41471	THRAP3	Trap150	Thyroid hormone receptor-associated protein 3	TR150_HUMAN|Q9Y2W1	NHPR@VYQNR	6.83307e+08	1.43786e+08
341	-1.81133	THRAP3	Trap150	Thyroid hormone receptor-associated protein 3	TR150_HUMAN|Q9Y2W1	NHPR@VYQNR*	6.57742e+06	4.13745e+06
342	2.2461	THRAP3	Trap150	Thyroid hormone receptor-associated protein 3	TR150_HUMAN|Q9Y2W1	NR@GFYPWGQYNR@GGYGNY	158079	404557
343	-1.13829	TNIP1;TNIP1;TNIP1	TNIP1;TNIP1 iso 2;TNIP1 iso 3	TNFAIP3-interacting protein 1	TNIP1_HUMAN|Q15025;TNIP1_HUMAN|Q15025-2;TNIP1_HUMAN|Q15025-3	LFHLPEYTWR@LPCGG	8.95588e+06	8.96457e+06
344	-1.18192	YLPM1;YLPM1;YLPM1	ZAP3;ZAP3 iso4 iso 3;ZAP3 iso4 iso 4	YLP motif-containing protein 1	YLPM1_HUMAN|P49750;YLPM1_HUMAN|P49750-3;YLPM1_HUMAN|P49750-4	GPR@FDGPR	478878	461648
345	-3.76667	YLPM1;YLPM1;YLPM1	ZAP3;ZAP3 iso4 iso 3;ZAP3 iso4 iso 4	YLP motif-containing protein 1	YLPM1_HUMAN|P49750;YLPM1_HUMAN|P49750-3;YLPM1_HUMAN|P49750-4	PR@YEGHPAEGTK	16155.9	4887.08
346	-1.00432	ZMIZ2;ZMIZ2;ZMIZ2	ZIMP7;ZIMP7 iso 2;ZIMP7 iso 3	Zinc finger MIZ domain-containing protein 2	ZMIZ2_HUMAN|Q8NF64;ZMIZ2_HUMAN|Q8NF64-2;ZMIZ2_HUMAN|Q8NF64-3	PLYAGQR@LPQHGYPGPPQAQPLPR@QGVK	633577	718792
347	1.81865	ZMIZ2;ZMIZ2;ZMIZ2	ZIMP7;ZIMP7 iso 2;ZIMP7 iso 3	Zinc finger MIZ domain-containing protein 2	ZMIZ2_HUMAN|Q8NF64;ZMIZ2_HUMAN|Q8NF64-2;ZMIZ2_HUMAN|Q8NF64-3	AGM#TPLYAGQR@LPQHGYPGPPQAQPLPR	256712	531951
348	-1.38061	ZMIZ2;ZMIZ2;ZMIZ2	ZIMP7;ZIMP7 iso 2;ZIMP7 iso 3	Zinc finger MIZ domain-containing protein 2	ZMIZ2_HUMAN|Q8NF64;ZMIZ2_HUMAN|Q8NF64-2;ZMIZ2_HUMAN|Q8NF64-3	NPTR*AAGM#TPLYAGQR@LPQHGYPGPPQAQPLPR@QGVK	2.02667e+06	1.67258e+06
349	-1.38061	ZMIZ2;ZMIZ2;ZMIZ2	ZIMP7;ZIMP7 iso 2;ZIMP7 iso 3	Zinc finger MIZ domain-containing protein 2	ZMIZ2_HUMAN|Q8NF64;ZMIZ2_HUMAN|Q8NF64-2;ZMIZ2_HUMAN|Q8NF64-3	NPTR@AAGM#TPLYAGQR*LPQHGYPGPPQAQPLPR@QGVK	2.02667e+06	1.67258e+06
350	1.53085	ZMIZ2;ZMIZ2;ZMIZ2	ZIMP7;ZIMP7 iso 2;ZIMP7 iso 3	Zinc finger MIZ domain-containing protein 2	ZMIZ2_HUMAN|Q8NF64;ZMIZ2_HUMAN|Q8NF64-2;ZMIZ2_HUMAN|Q8NF64-3	NPTR@AAGM#TPLYAGQR@LPQHGYPGPPQAQPLPR*	296843	517766
351	-2.7186	ZMIZ2;ZMIZ2;ZMIZ2	ZIMP7;ZIMP7 iso 2;ZIMP7 iso 3	Zinc finger MIZ domain-containing protein 2	ZMIZ2_HUMAN|Q8NF64;ZMIZ2_HUMAN|Q8NF64-2;ZMIZ2_HUMAN|Q8NF64-3	NPTR@AAGMTPLYAGQR@LPQHGYPGPPQAQPLPR@QGVK	9.77431e+06	4.09653e+06
352	1.63814	ZMIZ2;ZMIZ2;ZMIZ2	ZIMP7;ZIMP7 iso 2;ZIMP7 iso 3	Zinc finger MIZ domain-containing protein 2	ZMIZ2_HUMAN|Q8NF64;ZMIZ2_HUMAN|Q8NF64-2;ZMIZ2_HUMAN|Q8NF64-3	NPTR@AAGM#TPLYAGQR@LPQHGYPGPPQAQPLPR	1.7905e+06	3.34196e+06
353	-1.13819	ZMIZ2;ZMIZ2;ZMIZ2	ZIMP7;ZIMP7 iso 2;ZIMP7 iso 3	Zinc finger MIZ domain-containing protein 2	ZMIZ2_HUMAN|Q8NF64;ZMIZ2_HUMAN|Q8NF64-2;ZMIZ2_HUMAN|Q8NF64-3	TYSEVYPGQQYLQGGQYAPSTAQFAPSPGQPPAPSPSYPGHR@LPLQQ	1.54535e+06	1.54699e+06
354
355	-1.94905	CIRBP;CIRBP	CIRBP;CIRBP iso 3	Cold-inducible RNA-binding protein	CIRBP_HUMAN|Q14011;CIRBP_HUMAN|Q14011-3	GYR@GGSAGGR@GFF	2.59334e+07	1.51605e+07
356	1.85871	CIRBP;CIRBP	CIRBP;CIRBP iso 3	Cold-inducible RNA-binding protein	CIRBP_HUMAN|Q14011;CIRBP_HUMAN|Q14011-3	SR@GGGDR*GYGGNR	385673	816782
357	-2.07931	LSM14A;LSM14A;LSM14A	alphaSNBP(A);alphaSNBP(A) iso 2;alphaSNBP(A) iso 3	Protein LSM14 homolog A	LS14A_HUMAN|Q8ND56;LS14A_HUMAN|Q8ND56-2;LS14A_HUMAN|Q8ND56-3	LNAETFGIPLR@PN	651115	356792
358	8.66238	LSM14A;LSM14A;LSM14A	alphaSNBP(A);alphaSNBP(A) iso 2;alphaSNBP(A) iso 3	Protein LSM14 homolog A	LS14A_HUMAN|Q8ND56;LS14A_HUMAN|Q8ND56-2;LS14A_HUMAN|Q8ND56-3	GGTFTAPR@GF	159904	1.57824e+06
359	-1.35743	MTIF3	MTIF3	Translation initiation factor IF-3, mitochondrial	IF3M_HUMAN|Q9H2K0	ANPKTGPTLR@KELILSSNIGQHDLDTK	3460045	2904295
360	1.95957	PABPC1	PABP 1	Polyadenylate-binding protein 1	PABP1_HUMAN|P11940	VANTSTQTM#GPR@PAAAAAAATPAVR	281832	629253
361	1.36372	PABPC4	PABP 4 iso2	Polyadenylate-binding protein 4	PABP4_HUMAN|Q13310-2	GLPTTTQR@VGVPTAVQNLAPR@AAVAAAAPR@AV	960385	1.49227e+06
362	1.6398	PABPC4	PABP 4 iso2	Polyadenylate-binding protein 4	PABP4_HUMAN|Q13310-2	VGVPTAVQNLAPR@AAVAAAAPR@AVAPYK	1.40902e+06	2.63259e+06
363	1.69945	PABPC4;PABPC4	PABP 4;PABP 4 iso 3	Polyadenylate-binding protein 4	PABP4_HUMAN|Q13310;PABP4_HUMAN|Q13310-3	LAM#DFGGAGAAQQGLTDSCQSGGVPTAVQNLAPR@AAVAAAAPR@AVAPYK	1.87812e+07	3.63668e+07
364	1.68454	PABPC4;PABPC4;PABPC4	PABP 4;PABP 4 iso 3;PABP 4 iso2 iso 2	Polyadenylate-binding protein 4	PABP4_HUMAN|Q13310;PABP4_HUMAN|Q13310-3;PABP4_HUMAN|Q13310-2	SGPR@PTLR	121985	234134
365	1.29353	PABPC4;PABPC4;PABPC4	PABP 4;PABP 4 iso 3;PABP 4 iso2 iso 2	Polyadenylate-binding protein 4	PABP4_HUMAN|Q13310;PABP4_HUMAN|Q13310-3;PABP4_HUMAN|Q13310-2	YASSVR@SPHPAIQPLQ	455645	671550
366	1.75014	PUM2;PUM2;PUM2;PUM2	pumilio 2;pumilio 2 iso 2;pumilio 2 iso 3;pumilio 2 iso 4	Pumilio homolog 2	PUM2_HUMAN|Q8TB72;PUM2_HUMAN|Q8TB72-2;PUM2_HUMAN|Q8TB72-3;PUM2_HUMAN|Q8TB72-4	APTAYYDQTGALVVGPGAR@TGLGAPVR	284361	567044
367	1.75014	PUM2;PUM2;PUM2;PUM2	pumilio 2;pumilio 2 iso 2;pumilio 2 iso 3;pumilio 2 iso 4	Pumilio homolog 2	PUM2_HUMAN|Q8TB72;PUM2_HUMAN|Q8TB72-2;PUM2_HUMAN|Q8TB72-3;PUM2_HUMAN|Q8TB72-4	APTAYYDQTGALVVGPGARTGLGAPVR@	284361	567044
368
369	-1.41684	CHTF8	DERPC iso 2	Chromosome transmission fidelity protein 8 homolog isoform 2	CTF8A_HUMAN|P0CG12	ERPTPWTR@APLPPR	2.51656e+06	2.02378e+06
370	1.28435	CHTF8	DERPC iso 2	Chromosome transmission fidelity protein 8 homolog isoform 2	CTF8A_HUMAN|P0CG12	SGFLGTNPAPR@SGVFPGPGLGPNPR@PSGLGPGPNLDAR	1.23501e+06	1.80728e+06
371	1.28435	CHTF8	DERPC iso 2	Chromosome transmission fidelity protein 8 homolog isoform 2	CTF8A_HUMAN|P0CG12	SGFLGTNPAPR@SGVFPGPGLGPNPR*PSGLGPGPNLDAR*	1.23501e+06	1.80728e+06
372	1.39363	CHTF8	DERPC iso 2	Chromosome transmission fidelity protein 8 homolog isoform 2	CTF8A_HUMAN|P0CG12	AGGLLGTGSGLNLR@M#AGPQGLDLAPILR	271852	431673
373	1.49293	CHTF8	DERPC iso 2	Chromosome transmission fidelity protein 8 homolog isoform 2	CTF8A_HUMAN|P0CG12	NLR@M#AGPQGLDLAPILR*	134999	229639
374	1.51278	CHTF8	DERPC iso 2	Chromosome transmission fidelity protein 8 homolog isoform 2	CTF8A_HUMAN|P0CG12	SFVPFPR@VGSLPGTNPAAFPR@PGGPM#A	449400	774611
375	-1.01246	CHTF8	DERPC iso 2	Chromosome transmission fidelity protein 8 homolog isoform 2	CTF8A_HUMAN|P0CG12	PR@PGGLLGPGPGPGPTLNPR@TGALPGPGPLSNPR@LGGLPGPGPM#SNPR	2.04757e+06	2.30428e+06
376	1.24983	CHTF8	DERPC iso 2	Chromosome transmission fidelity protein 8 homolog isoform 2	CTF8A_HUMAN|P0CG12	NPR@TGALPGPGPLSNPR@LGGLPGPGPM#SNPR	1.63646e+06	2.3304e+06
377	1.33079	CHTF8	DERPC iso 2	Chromosome transmission fidelity protein 8 homolog isoform 2	CTF8A_HUMAN|P0CG12	GPGPGPGPTLNPR@TGALPGPGPLSNPR*LGGLPGPGPM#SNPR*	898422	1.36228e+06
378	1.21301	CHTF8	DERPC iso 2	Chromosome transmission fidelity protein 8 homolog isoform 2	CTF8A_HUMAN|P0CG12	TGALPGPGPLSNPR@LGGLPGPGPM#SNPR	6.15161e+06	8.50213e+06
379	2.15088	CHTF8	DERPC iso 2	Chromosome transmission fidelity protein 8 homolog isoform 2	CTF8A_HUMAN|P0CG12	TGALPGPGPLSNPR@LGGLPGPGPM#SNPR@AGGLLGA	152191	372975
380	1.94101	CHTF8	DERPC iso 2	Chromosome transmission fidelity protein 8 homolog isoform 2	CTF8A_HUMAN|P0CG12	TGALPGPGPLSNPR@LGGLPGPGPM#SNPR*	917534	2.0292e+06
381	1.11019	CHTF8	DERPC iso 2	Chromosome transmission fidelity protein 8 homolog isoform 2	CTF8A_HUMAN|P0CG12	SNPR@AGGLLGAGPDPR	800431	1.0125e+06
382	1.3837	CHTF8	DERPC iso 2	Chromosome transmission fidelity protein 8 homolog isoform 2	CTF8A_HUMAN|P0CG12	AGGLLGAGPDPR@GGGPM#GPGSGPNLR	210716	332211
383	2.78865	CHTF8	DERPC iso 2	Chromosome transmission fidelity protein 8 homolog isoform 2	CTF8A_HUMAN|P0CG12	GGGPM#GPGSGPNLR@AGVLLT	44617.7	141767
384	1.18264	CHTF8	DERPC iso 2	Chromosome transmission fidelity protein 8 homolog isoform 2	CTF8A_HUMAN|P0CG12	SAGLQGSNPTIFPR@ASGPLGPNPANFPR@ATGL	121308	163462
385	1.05164	CHTF8	DERPC iso 2	Chromosome transmission fidelity protein 8 homolog isoform 2	CTF8A_HUMAN|P0CG12	LDGSLGPQGGPVLNTGHPLGVNSDPFLM#AAGSLGGNLTPFPR@NPSPFPASS	280485	336087
386	-1.86736	PSRC1;PSRC1;PSRC1	PSRC1;PSRC1 iso3 iso 2;PSRC1 iso3 iso 4	Proline/serine-rich coiled-coil protein 1	PSRC1_HUMAN|Q6PGN9;PSRC1_HUMAN|Q6PGN9-2;PSRC1_HUMAN|Q6PGN9-4	PASR@MPLTSR	1.1474e+06	700103
387
388	-1.50014	ATN1	DRPLA	Atrophin-1	ATN1_HUMAN|P54259	NEVLR@HQLFAAPYR	4.68555e+06	3.5588e+06
389	-1.08664	CNOT4;CNOT4;CNOT4;CNOT4;CNOT4;CNOT4;CNOT4;CNOT4;CNOT4	CNOT4;CNOT4 iso 2;CNOT4 iso 3;CNOT4 iso 4;CNOT4 iso 6;CNOT4 iso 7;CNOT4 iso 8;CNOT4 iso 9;CNOT4 iso 10	CCR4-NOT transcription complex subunit 4	CNOT4_HUMAN|O95628;CNOT4_HUMAN|O95628-2;CNOT4_HUMAN|O95628-3;CNOT4_HUMAN|O95628-4;CNOT4_HUMAN|O95628-6;CNOT4_HUMAN|O95628-7;CNOT4_HUMAN|O95628-8;CNOT4_HUMAN|O95628-9;CNOT4_HUMAN|O95628-10	GPGSGFLHPAAATNANSLNSTFSVLPQR@FPQFQQH	290478	304580
390	-1.60013	DTX2;DTX2	DTX2;DTX2 iso 2	Probable E3 ubiquitin-protein ligase DTX2	DTX2_HUMAN|Q86UW9;DTX2_HUMAN|Q86UW9-2	LNTTNAWGAAPPSLGSQPLYR@SSLSH	3.24028e+06	2.30729e+06
391	1.11236	HLTF	SMARCA3	Helicase-like transcription factor	HLTF_HUMAN|Q14527	HGNFPR@LSYPTFFPR	364460	461923
392	-1.09201	TULP4	TULP4	Tubby-related protein 4	TULP4_HUMAN|Q9NRJ4	LTVPR@YSIPTGDPPPYPEIASQLAQGR	7.68382e+06	8.01723e+06
393	-1.2452	TULP4	TULP4	Tubby-related protein 4	TULP4_HUMAN|Q9NRJ4	LTVPR@YSIPTGDPPPYPEIASQLAQGR*	2.23447e+06	2.04461e+06
394	-2.04386	TULP4	TULP4	Tubby-related protein 4	TULP4_HUMAN|Q9NRJ4	LTVPR@YSIPTGDPPPYPEIASQLAQGR@GAAQR	568287	316805
395	-3.19943	UBAP2L;UBAP2L;UBAP2L;UBAP2L;UBAP2L	NICE-4;NICE-4 iso2 iso 1;NICE-4 iso 3;NICE-4 iso 4;NICE-4 iso 5	Ubiquitin-associated protein 2-like	UBP2L_HUMAN|Q14157;UBP2L_HUMAN|Q14157-1;UBP2L_HUMAN|Q14157-3;UBP2L_HUMAN|Q14157-4;UBP2L_HUMAN|Q14157-5	R@GGR@FSAQGM#GTFNPADYAEPANTDDNYGNSSGNTWNNTGHFEPDDGTSAWR	4.58207e+07	1.63179e+07
396	1.70924	UBAP2L;UBAP2L;UBAP2L;UBAP2L;UBAP2L	NICE-4;NICE-4 iso2 iso 1;NICE-4 iso 3;NICE-4 iso 4;NICE-4 iso 5	Ubiquitin-associated protein 2-like	UBP2L_HUMAN|Q14157;UBP2L_HUMAN|Q14157-1;UBP2L_HUMAN|Q14157-3;UBP2L_HUMAN|Q14157-4;UBP2L_HUMAN|Q14157-5	QTR@FPLDYYSIPFPTPTTPLTGR	509613	992470
397
398	-3.27205	AIMP2	JTV1	Aminoacyl tRNA synthase complex-interacting multifunctional protein 2	AIMP2_HUMAN|Q13155	PTCMYR@LPNVHGR	5.11523e+06	1.78123e+06
399	-1.1665	ANKRD52	ANKRD52	Serine/threonine-protein phosphatase 6 regulatory ankyrin repeat subunit C	ANR52_HUMAN|Q8NB46	SPLHM#AAIHGR@FTRSQILIQNG	231011	225644
400	-1.08964	ARHGEF33;ARHGEF33	ARHGEF33;ARHGEF33 iso 2	Rho guanine nucleotide exchange factor 33	ARG33_HUMAN|A8MVX0;ARG33_HUMAN|A8MVX0-2	HER@PESLLAPTQF	4.39599e+06	4596721
401	-1.49573	BLOC1S4	CNO	Biogenesis of lysosome-related organelles complex 1 subunit 4	BL1S4_HUMAN|Q9NUP1	DEFVGM#LDM#LR@GDSSHVVSEGVPR	195992	149300
402	-1.57049	C17orf53;C17orf53;C17orf53	C17orf53;C17orf53 iso 3;C17orf53 iso 4	Uncharacterized protein C17orf53	CQ053_HUMAN|Q8N3J3;CQ053_HUMAN|Q8N3J3-3;CQ053_HUMAN|Q8N3J3-4	TPNSSCSTPSR@TSSGLFPR@IPLQPQAPVSSIGSPVGTPK	1.83704e+07	1.33278e+07
403	-1.44468	C17orf53;C17orf53;C17orf53	C17orf53;C17orf53 iso 3;C17orf53 iso 4	Uncharacterized protein C17orf53	CQ053_HUMAN|Q8N3J3;CQ053_HUMAN|Q8N3J3-3;CQ053_HUMAN|Q8N3J3-4	TPNSSCSTPSR*TSSGLFPR@IPLQPQAPVSSIGSPVGTPK	4.3275e+06	3.41304e+06
404	-1.44468	C17orf53;C17orf53;C17orf53	C17orf53;C17orf53 iso 3;C17orf53 iso 4	Uncharacterized protein C17orf53	CQ053_HUMAN|Q8N3J3;CQ053_HUMAN|Q8N3J3-3;CQ053_HUMAN|Q8N3J3-4	TPNSSCSTPSR@TSSGLFPR*IPLQPQAPVSSIGSPVGTPK	4.3275e+06	3.41304e+06
405	-1.01417	C17orf53;C17orf53;C17orf53	C17orf53;C17orf53 iso 3;C17orf53 iso 4	Uncharacterized protein C17orf53	CQ053_HUMAN|Q8N3J3;CQ053_HUMAN|Q8N3J3-3;CQ053_HUMAN|Q8N3J3-4	TSSGLFPR@IPLQPQAPVSSIGSPVGTPK	5.09e+07	5.7185e+07
406	1.08339	C17orf53;C17orf53;C17orf53	C17orf53;C17orf53 iso 3;C17orf53 iso 4	Uncharacterized protein C17orf53	CQ053_HUMAN|Q8N3J3;CQ053_HUMAN|Q8N3J3-3;CQ053_HUMAN|Q8N3J3-4	AR@GTIQSSPQNR@FPCQPFQSPSSWLSGK	2.17074e+06	2.67959e+06
407	1.45774	CENPI;CENPI	CENPI;CENPI iso 2	Centromere protein I	CENPI_HUMAN|Q92674;CENPI_HUMAN|Q92674-2	NGLASEEIDILLNIALSGKFGNAVNTR@ILKCM#IPATVISED	974951	1.61934e+06
408	-1.76449	DCAF15	DCAF15	DDB1- and CUL4-associated factor 15	DCA15_HUMAN|Q66K64	DASKVIVFGFNTR*SANGMLMNM#M#MMSDENHR@	32696	21113
409	-2.03685	EPS8L3;EPS8L3;EPS8L3	EPS8L3;EPS8L3 iso 2;EPS8L3 iso 3	Epidermal growth factor receptor kinase substrate 8-like protein 3	ES8L3_HUMAN|Q8TE67;ES8L3_HUMAN|Q8TE67-2;ES8L3_HUMAN|Q8TE67-3	SGYIPSNILEPLQPGTPGTQGQSPSR@	54098	30262
410	-5.01241	FAM126B	FAM126B	Protein FAM126B	F126B_HUMAN|Q8IXS8	EGAEGVNGGEESVNLNDADEGFSSGASLSSQPIGTKPSSSSQRGSLR@	276023	62744.2
411	1.06834	FAM195A	FAM195A	Protein FAM195A	F195A_HUMAN|Q9BUT9	AQPFAQPPGPWPLSSPGPR@LVF	495029	602578
412	-1.7719	FBRS;FBRS	FBS1;FBS1 iso 1	Probable fibrosin-1	FBRS_HUMAN|Q9HAH7;FBRS_HUMAN|Q9HAH7-1	LHR@SPLTFPAWVR@PPEAAR	6.44519e+06	4.14451e+06
413	1.15343	GLTSCR1;GLTSCR1	GLTSCR1;GLTSCR1 iso 2	Glioma tumor suppressor candidate region gene 1 protein	GSCR1_HUMAN|Q9NZM4;GSCR1_HUMAN|Q9NZM4-2	PLGTAPHCPR@LPLR	112799	148241
414	1.26536	KAZN	KAZN	Kazrin	KAZRN_HUMAN|Q674X7-3	CEQCVDAAGPGDR*PRAGVPR@	288624	416122
415	1.08653	KCNA10	KCNA10	Potassium voltage-gated channel subfamily A member 10	KCA10_HUMAN|Q16322	EAM#DQFR@EDEGFIKDPETLLPTNDIHR*	52055740	64444470
416	-1.40941	KHDRBS3;KHDRBS3	KHDRBS3;KHDRBS3 iso 2	KH domain-containing, RNA-binding, signal transduction-associated protein 3	KHDR3_HUMAN|O75525;KHDR3_HUMAN|O75525-2	GTPTPR@GVLST	1.10561e+07	8.93797e+06
417	-1.40085	KIAA1522;KIAA1522;KIAA1522	KIAA1522;KIAA1522 iso2 iso 2;KIAA1522 iso2 iso 3	Uncharacterized protein KIAA1522	K1522_HUMAN|Q9P206;K1522_HUMAN|Q9P206-2;K1522_HUMAN|Q9P206-3	IPTVDGR*PR@GTSGM	236753	192566
418	2.04037	LAGE3	LAGE3	EKC/KEOPS complex subunit LAGE3	LAGE3_HUMAN|Q14657	DADADAGGGADGGDGR@	87709.5	203906
419	-1.33915	LINC00469	C17orf54	Putative uncharacterized protein encoded by LINC00469	CQ054_HUMAN|Q8N7U9	QLGNLEAR@WEVEKHGNEVSGSTSR@	1.02542e+06	872460
420	-2.83045	LINC01465	C12orf61	Putative uncharacterized protein encoded by LINC01465	CL061_HUMAN|Q8N7H1	SAVR@HQLVLDCPR	995740	400834
421	1.35433	MBD2;MBD2	MBD2;MBD2 iso3 iso 3	Methyl-CpG-binding domain protein 2	MBD2_HUMAN|Q9UBB5;MBD2_HUMAN|Q9UBB5-3	ALAPSPVSGVR*R@	1125012	1736027
422	1.35433	MBD2;MBD2	MBD2;MBD2 iso3 iso 3	Methyl-CpG-binding domain protein 2	MBD2_HUMAN|Q9UBB5;MBD2_HUMAN|Q9UBB5-3	ALAPSPVSGVR@R*	1125012	1736027
423	-1.30518	MBD5	MBD5	Methyl-CpG-binding domain protein 5	MBD5_HUMAN|Q9P267	R@NMGGVDHDGR@LRNSR	87453.5	76345.4
424	-1.68432	MISP	C19orf21	Mitotic interactor and substrate of PLK1	MISP_HUMAN|Q8IVT2	APDEPQQAQVPHVWGWEVAGAPALR@LQK	263888	178514
425	1.45375	MISP	C19orf21	Mitotic interactor and substrate of PLK1	MISP_HUMAN|Q8IVT2	VTR@YPILGIPQAHR	1.27332e+06	2.10913e+06
426	-1.15254	MORN4	MORN4	MORN repeat-containing protein 4	MORN4_HUMAN|Q8NDC4-2	DGHPER@PAPGRRHGFGQLM#FADGGTYLGHFEN	7.69248e+06	7.60477e+06
427	-1.45056	NA	HV104	Ig heavy chain V-I region ND	HV104_HUMAN|P01744	TAYMDLR@	2.46625e+08	1.9372e+08
428	-2.69753	NA	NA	Ig heavy chain V-III region CAM	HV307_HUMAN|P01768	VYYCAR*DR@PLYGBYR	29904	12631
429	1.27932	NA	NA	Ig heavy chain V-III region BUR	HV312_HUMAN|P01773	LYLZMKTLR@	636869	928333
430	1.39097	PATL2	PATL2	Protein PAT1 homolog 2	PATL2_HUMAN|C9JE40	ALVAR@LLP	166728	264241
431	-5.8708	PRR5L;PRR5L	PROTOR2;PROTOR2 iso 4	Proline-rich protein 5-like	PRR5L_HUMAN|Q6MZQ0;PRR5L_HUMAN|Q6MZQ0-4	MGSFR*RPR@PR*FMSSPVLS	7.71234e+07	1.4968e+07
432	-1.75283	PTCD1;MED12	PTCD1;MED12	Pentatricopeptide repeat-containing protein 1, mitochondrial	PTCD1_HUMAN|O75127;MED12_HUMAN|Q93074-2	LR@QQLQAK	9.03548e+06	5.87335e+06
433	1.42409	R3HDM1;R3HDM1;R3HDM1;R3HDM1	R3HDM;R3HDM iso 2;R3HDM iso 3;R3HDM iso 4	R3H domain-containing protein 1	R3HD1_HUMAN|Q15032;R3HD1_HUMAN|Q15032-2;R3HD1_HUMAN|Q15032-3;R3HD1_HUMAN|Q15032-4	PFVPGQGDSR@YPLLGQPLQYNPPAVLHGHIPNQQGQPGSR	1.6266e+06	2.63934e+06
434	7.15551	RBM42	RBM42	RNA-binding protein 42	RBM42_HUMAN|Q9BTD8	APILR@PAFVPH	49998.4	407635
435	-2.12187	RBM47	RBM47	RNA-binding protein 47	RBM47_HUMAN|A0AV96	PGPR@GSYLGGYSAGR	357635	192042
436	-6.52411	RBM47	RBM47	RNA-binding protein 47	RBM47_HUMAN|A0AV96	APGPR@GSYLGGYSAGR*	5.69616e+07	9.948e+06
437	-1.1629	RBM47	RBM47	RNA-binding protein 47	RBM47_HUMAN|A0AV96	APGPR@GSYLGGYSAGR@GIYS	5.59597e+07	5.48289e+07
438	-3.87969	RBM47	RBM47	RNA-binding protein 47	RBM47_HUMAN|A0AV96	SAGR@GIYSR	761515	223643
439	-1.19368	RHPN1;RHPN1	RHPN1;RHPN1 iso 2	Rhophilin-1	RHPN1_HUMAN|Q8TCX5;RHPN1_HUMAN|Q8TCX5-2	TPASTWASPR@PLLNWSR	653735	624004
440	1.96481	RPRD2;RPRD2;RPRD2	RPRD2;RPRD2 iso 2;RPRD2 iso 3	Regulation of nuclear pre-mRNA domain-containing protein 2	RPRD2_HUMAN|Q5VT52;RPRD2_HUMAN|Q5VT52-2;RPRD2_HUMAN|Q5VT52-3	PR@EPFLSR@DPFHSLK	1.18929e+07	2.66246e+07
441	-1.25086	RPRD2;RPRD2;RPRD2	RPRD2;RPRD2 iso 2;RPRD2 iso 3	Regulation of nuclear pre-mRNA domain-containing protein 2	RPRD2_HUMAN|Q5VT52;RPRD2_HUMAN|Q5VT52-2;RPRD2_HUMAN|Q5VT52-3	LSR@DPFHSLK	1.89686e+06	1.72783e+06
442	2.03738	RPRD2;RPRD2;RPRD2	RPRD2;RPRD2 iso 2;RPRD2 iso 3	Regulation of nuclear pre-mRNA domain-containing protein 2	RPRD2_HUMAN|Q5VT52;RPRD2_HUMAN|Q5VT52-2;RPRD2_HUMAN|Q5VT52-3	R@PFFPPR@Y	3.0452e+06	7.06908e+06
443	-1.68337	RPRD2;RPRD2;RPRD2	RPRD2;RPRD2 iso 2;RPRD2 iso 3	Regulation of nuclear pre-mRNA domain-containing protein 2	RPRD2_HUMAN|Q5VT52;RPRD2_HUMAN|Q5VT52-2;RPRD2_HUMAN|Q5VT52-3	VR@ESLTLPSHSLEHLGPPHGGGGGGGSNSSSGPPLGPSHR	5.82153e+06	3.94033e+06
444	1.25166	RPRD2;RPRD2;RPRD2	RPRD2;RPRD2 iso 2;RPRD2 iso 3	Regulation of nuclear pre-mRNA domain-containing protein 2	RPRD2_HUMAN|Q5VT52;RPRD2_HUMAN|Q5VT52-2;RPRD2_HUMAN|Q5VT52-3	SGIILR@SPR@PDFR	4.42667e+06	6.31306e+06
445	1.19015	RPRD2;RPRD2;RPRD2	RPRD2;RPRD2 iso 2;RPRD2 iso 3	Regulation of nuclear pre-mRNA domain-containing protein 2	RPRD2_HUMAN|Q5VT52;RPRD2_HUMAN|Q5VT52-2;RPRD2_HUMAN|Q5VT52-3	SPR@PDFR	1.09448e+06	1.48417e+06
446	-1.02817	SAMD4B	SAMD4B	Protein Smaug homolog 2	SMAG2_HUMAN|Q5PRF9	M#GLLSPSGIGGVSPR@HALTSPSLGGQGR	1.20838e+09	1.3391e+09
447	-1.36088	SAMD4B	SAMD4B	Protein Smaug homolog 2	SMAG2_HUMAN|Q5PRF9	M#GLLSPSGIGGVSPR@HALTSPSLGGQGR*QN	4.15821e+06	3.48146e+06
448	1.23132	SAMD4B	SAMD4B	Protein Smaug homolog 2	SMAG2_HUMAN|Q5PRF9	M#GLLSPSGIGGVSPRHALTSPSLGGQGR@	1.74378e+08	2.44645e+08
449	-1.47005	SBNO1;SBNO1;SBNO1	SBNO1;SBNO1 iso 2;SBNO1 iso 3	Protein strawberry notch homolog 1	SBNO1_HUMAN|A3KN83;SBNO1_HUMAN|A3KN83-2;SBNO1_HUMAN|A3KN83-3	ESNEDDENDPWLIR@	912203	707026
450	1.43144	SGOL2;SGOL2	SGOL2;SGOL2 iso2 iso 2	Shugoshin-like 2	SGOL2_HUMAN|Q562F6;SGOL2_HUMAN|Q562F6-2	TLQTGFEQGDR@	825974	1.34715e+06
451	1.13859	SIPA1	SIPA1	Signal-induced proliferation-associated protein 1	SIPA1_HUMAN|Q96FS4	PVR@GPLLR	1.41938e+07	1.84137e+07
452	-1.11386	SLAIN1;SLAIN1;SLAIN1;SLAIN1	SLAIN1;SLAIN1 iso 2;SLAIN1 iso 3;SLAIN1 iso 4	SLAIN motif-containing protein 1	SLAI1_HUMAN|Q8ND83;SLAI1_HUMAN|Q8ND83-2;SLAI1_HUMAN|Q8ND83-3;SLAI1_HUMAN|Q8ND83-4	VGHFPVSIR@QPLK	373426	381986
453	1.01516	STRBP;STRBP	STRBP;STRBP iso 2	Spermatid perinuclear RNA-binding protein	STRBP_HUMAN|Q96SI9;STRBP_HUMAN|Q96SI9-2	GR@GTLTR@GAFVGATAAPGYIAPGYGTPYGY	1784573	2.06417e+06
454	-1.13431	SUPT20H	FAM48A	Transcription factor SPT20 homolog	SP20H_HUMAN|Q8NEM7	GSAENRPEQSLPQQR@FQLSSAFQQQQQQIQQLR	348516	350080
455	-1.22173	TOX4;TOX4;TOX4	TOX4;TOX4 iso 2;TOX4 iso 3	TOX high mobility group box family member 4	TOX4_HUMAN|O94842;TOX4_HUMAN|O94842-2;TOX4_HUMAN|O94842-3	VR@INLQQQPPPLQIK	767426	715710
456	-2.32428	TRAPPC6A;TRAPPC6A	TRAPPC6A;TRAPPC6A	Trafficking protein particle complex subunit 6A	TPC6A_HUMAN|O75865-3;TPC6A_HUMAN|O75865-4	QQLPPPPPDGLWPAVSGGSTQVPGLHLRPPAR*R@PLY	4.73191e+06	2.31965e+06
457	1.74581	VPS37B	VPS37B	Vacuolar protein sorting-associated protein 37B	VP37B_HUMAN|Q9H9H4	SQFVSPYPPPLPQR@PPPRLPPHQPGFILQ	1.70737e+06	3.39625e+06
458	1.15016	WDR36	WDR36	WD repeat-containing protein 36	WDR36_HUMAN|Q8NI36	SAPFFIPTIPGLVPR@YAAPEQNNDPQQ	238304	312294
459
460	-3.89288	GIPC1;GIPC1	GIPC1;GIPC1 iso 2	PDZ domain-containing protein GIPC1	GIPC1_HUMAN|O14908;GIPC1_HUMAN|O14908-2	PGSGPQLGTGR@GTLR	1.691e+06	494935
