# Supplementary material for: PRMT1-dependent regulation of RNA metabolism and DNA damage response sustains pancreatic ductal adenocarcinoma
Source: Nat Commun. 2021 Jul 30;12:4626. doi: 10.1038/s41467-021-24798-y (PMC8324870; doi:10.1038/s41467-021-24798-y)
Supplement: Supplementary file 7 — Supplementary Data 5 [file 41467_2021_24798_MOESM7_ESM.xlsx]

## Sheet: PATC53
Identified Proteins (247)	Accession number	Molecular weight kDa	SpC CTRL IgG	SpC PRMT1 IP	NSAF CTRL IgG	NSAF PRMT1 IP	Fold Change
Protein arginine N-methyltransferase 1 OS=Homo sapiens GN=PRMT1 PE=1 SV=2	Q99873	42	0	468	0	0.0401187	#DIV/0!
Ubiquitin-60S ribosomal protein L40 OS=Homo sapiens GN=UBA52 PE=1 SV=2	P62987	15	0	70	0	0.0168018	#DIV/0!
Ig lambda chain V-I region HA OS=Homo sapiens PE=1 SV=1	P01700	12	0	41	0	0.0123014	#DIV/0!
Actin, alpha cardiac muscle 1 OS=Homo sapiens GN=ACTC1 PE=1 SV=1	P68032	42	0	123	0	0.010544	#DIV/0!
High mobility group protein B2 OS=Homo sapiens GN=HMGB2 PE=1 SV=2	P26583	24	3	64	0.00178281	0.00960105	5.38536
Histone H2B type 1-K OS=Homo sapiens GN=HIST1H2BK PE=1 SV=3	O60814	14	2	37	0.00203749	0.00951533	4.67012
High mobility group protein B1 OS=Homo sapiens GN=HMGB1 PE=1 SV=3	P09429	25	2	55	0.001141	0.00792087	6.94207
40S ribosomal protein S3 OS=Homo sapiens GN=RPS3 PE=1 SV=2	P23396	27	0	58	0	0.00773418	#DIV/0!
40S ribosomal protein S16 OS=Homo sapiens GN=RPS16 PE=1 SV=2	P62249	16	0	33	0	0.00742582	#DIV/0!
40S ribosomal protein S3a OS=Homo sapiens GN=RPS3A PE=1 SV=2	P61247	30	0	60	0	0.00720079	#DIV/0!
40S ribosomal protein S18 OS=Homo sapiens GN=RPS18 PE=1 SV=3	P62269	18	0	33	0	0.00660073	#DIV/0!
Histone H2A type 1 OS=Homo sapiens GN=HIST1H2AG PE=1 SV=2	P0C0S8	14	0	25	0	0.00642928	#DIV/0!
Polyadenylate-binding protein 1 OS=Homo sapiens GN=PABPC1 PE=1 SV=2	P11940	71	0	126	0	0.00638943	#DIV/0!
Nicotinamide/nicotinic acid mononucleotide adenylyltransferase 1 OS=Homo sapiens GN=NMNAT1 PE=1 SV=1	Q9HAN9	32	0	56	0	0.00630069	#DIV/0!
Enhancer of rudimentary homolog OS=Homo sapiens GN=ERH PE=1 SV=1	P84090	12	0	20	0	0.00600066	#DIV/0!
Heterogeneous nuclear ribonucleoproteins A2/B1 OS=Homo sapiens GN=HNRNPA2B1 PE=1 SV=2	P22626	37	0	59	0	0.00574117	#DIV/0!
Histone H2A.Z OS=Homo sapiens GN=H2AFZ PE=1 SV=2	P0C0S5	14	0	22	0	0.00565776	#DIV/0!
40S ribosomal protein S20 OS=Homo sapiens GN=RPS20 PE=1 SV=1	P60866	13	0	20	0	0.00553907	#DIV/0!
40S ribosomal protein S15a OS=Homo sapiens GN=RPS15A PE=1 SV=2	P62244	15	0	23	0	0.00552061	#DIV/0!
40S ribosomal protein S11 OS=Homo sapiens GN=RPS11 PE=1 SV=3	P62280	18	1	27	0.000792358	0.00540059	6.81585
40S ribosomal protein S4, X isoform OS=Homo sapiens GN=RPS4X PE=1 SV=2	P62701	30	1	44	0.000475415	0.00528058	11.1073
Non-histone chromosomal protein HMG-17 OS=Homo sapiens GN=HMGN2 PE=1 SV=3	P05204	9	0	13	0	0.00520057	#DIV/0!
Ig lambda chain V-I region WAH OS=Homo sapiens PE=1 SV=1	P04208	12	1	17	0.00118854	0.00510056	4.29146
Tumor suppressor candidate gene 1 protein OS=Homo sapiens GN=TUSC1 PE=1 SV=3	Q2TAM9	23	0	32	0	0.00500925	#DIV/0!
40S ribosomal protein S17 OS=Homo sapiens GN=RPS17 PE=1 SV=2	P08708	16	0	21	0	0.00472552	#DIV/0!
Fragile X mental retardation syndrome-related protein 1 OS=Homo sapiens GN=FXR1 PE=1 SV=3	P51114	70	0	91	0	0.00468051	#DIV/0!
40S ribosomal protein S5 OS=Homo sapiens GN=RPS5 PE=1 SV=4	P46782	23	1	29	0.000620106	0.00453963	7.32073
Prelamin-A/C OS=Homo sapiens GN=LMNA PE=1 SV=1	P02545	74	1	92	0.000192736	0.00447617	23.2244
Heterogeneous nuclear ribonucleoprotein A1 OS=Homo sapiens GN=HNRNPA1 PE=1 SV=5	P09651	39	0	47	0	0.00433894	#DIV/0!
Serine/threonine-protein phosphatase PGAM5, mitochondrial OS=Homo sapiens GN=PGAM5 PE=1 SV=2	Q96HS1	32	0	38	0	0.00427547	#DIV/0!
Non-POU domain-containing octamer-binding protein OS=Homo sapiens GN=NONO PE=1 SV=4	Q15233	54	0	64	0	0.00426714	#DIV/0!
60S ribosomal protein L26 OS=Homo sapiens GN=RPL26 PE=1 SV=1	P61254	17	0	20	0	0.00423576	#DIV/0!
Heterogeneous nuclear ribonucleoprotein A3 OS=Homo sapiens GN=HNRNPA3 PE=1 SV=2	P51991	40	0	46	0	0.00414045	#DIV/0!
TATA-binding protein-associated factor 2N OS=Homo sapiens GN=TAF15 PE=1 SV=1	Q92804	62	0	70	0	0.00406496	#DIV/0!
Nuclease-sensitive element-binding protein 1 OS=Homo sapiens GN=YBX1 PE=1 SV=3	P67809	36	0	39	0	0.00390043	#DIV/0!
40S ribosomal protein S23 OS=Homo sapiens GN=RPS23 PE=1 SV=3	P62266	16	0	17	0	0.00382542	#DIV/0!
40S ribosomal protein S13 OS=Homo sapiens GN=RPS13 PE=1 SV=2	P62277	17	0	18	0	0.00381218	#DIV/0!
60S ribosomal protein L12 OS=Homo sapiens GN=RPL12 PE=1 SV=1	P30050	18	1	19	0.000792358	0.00380042	4.79634
Polyadenylate-binding protein 4 OS=Homo sapiens GN=PABPC4 PE=1 SV=1	Q13310	71	0	74	0	0.00375252	#DIV/0!
Activated RNA polymerase II transcriptional coactivator p15 OS=Homo sapiens GN=SUB1 PE=1 SV=3	P53999	14	0	14	0	0.0036004	#DIV/0!
Ig kappa chain V-I region WEA OS=Homo sapiens PE=1 SV=1	P01610	12	0	12	0	0.0036004	#DIV/0!
Endothelial differentiation-related factor 1 OS=Homo sapiens GN=EDF1 PE=1 SV=1	O60869	16	0	15	0	0.00337537	#DIV/0!
Eukaryotic translation initiation factor 3 subunit E OS=Homo sapiens GN=EIF3E PE=1 SV=1	P60228	52	1	48	0.000274278	0.00332344	12.1171
Y-box-binding protein 3 OS=Homo sapiens GN=YBX3 PE=1 SV=4	P16989	40	0	36	0	0.00324036	#DIV/0!
40S ribosomal protein S15 OS=Homo sapiens GN=RPS15 PE=1 SV=2	P62841	17	0	15	0	0.00317682	#DIV/0!
40S ribosomal protein S2 OS=Homo sapiens GN=RPS2 PE=1 SV=2	P15880	31	1	27	0.000460079	0.00313583	6.81585
Heterogeneous nuclear ribonucleoprotein H OS=Homo sapiens GN=HNRNPH1 PE=1 SV=4	P31943	49	0	42	0	0.00308605	#DIV/0!
Splicing factor, proline- and glutamine-rich OS=Homo sapiens GN=SFPQ PE=1 SV=2	P23246	76	0	64	0	0.00303191	#DIV/0!
Insulin-like growth factor 2 mRNA-binding protein 2 OS=Homo sapiens GN=IGF2BP2 PE=1 SV=2	Q9Y6M1	66	0	55	0	0.00300033	#DIV/0!
ELAV-like protein 1 OS=Homo sapiens GN=ELAVL1 PE=1 SV=2	Q15717	36	0	30	0	0.00300033	#DIV/0!
Eukaryotic translation initiation factor 3 subunit H OS=Homo sapiens GN=EIF3H PE=1 SV=1	O15372	40	0	33	0	0.00297033	#DIV/0!
Polypyrimidine tract-binding protein 1 OS=Homo sapiens GN=PTBP1 PE=1 SV=1	P26599	57	2	47	0.000500437	0.00296875	5.93231
Ras GTPase-activating protein-binding protein 2 OS=Homo sapiens GN=G3BP2 PE=1 SV=2	Q9UN86	54	0	44	0	0.00293366	#DIV/0!
Insulin-like growth factor 2 mRNA-binding protein 3 OS=Homo sapiens GN=IGF2BP3 PE=1 SV=2	O00425	64	0	52	0	0.00292532	#DIV/0!
Ras GTPase-activating protein-binding protein 1 OS=Homo sapiens GN=G3BP1 PE=1 SV=1	Q13283	52	0	42	0	0.00290801	#DIV/0!
Eukaryotic translation initiation factor 3 subunit C OS=Homo sapiens GN=EIF3C PE=1 SV=1	Q99613	105	0	84	0	0.00288032	#DIV/0!
40S ribosomal protein S10 OS=Homo sapiens GN=RPS10 PE=1 SV=1	P46783	19	0	15	0	0.00284242	#DIV/0!
Eukaryotic translation initiation factor 3 subunit B OS=Homo sapiens GN=EIF3B PE=1 SV=3	P55884	92	1	72	0.000155027	0.0028177	18.1756
60S ribosomal protein L35a OS=Homo sapiens GN=RPL35A PE=1 SV=2	P18077	13	0	10	0	0.00276954	#DIV/0!
60S ribosomal protein L30 OS=Homo sapiens GN=RPL30 PE=1 SV=2	P62888	13	0	10	0	0.00276954	#DIV/0!
Eukaryotic translation initiation factor 3 subunit I OS=Homo sapiens GN=EIF3I PE=1 SV=1	Q13347	37	0	28	0	0.00272462	#DIV/0!
Caprin-1 OS=Homo sapiens GN=CAPRIN1 PE=1 SV=2	Q14444	78	0	59	0	0.00272338	#DIV/0!
Eukaryotic translation initiation factor 3 subunit L OS=Homo sapiens GN=EIF3L PE=1 SV=1	Q9Y262	67	0	49	0	0.00263313	#DIV/0!
Eukaryotic translation initiation factor 3 subunit G OS=Homo sapiens GN=EIF3G PE=1 SV=2	O75821	36	1	26	0.000396179	0.00260029	6.56341
RNA-binding protein FUS OS=Homo sapiens GN=FUS PE=1 SV=1	P35637	53	0	38	0	0.00258142	#DIV/0!
Serine/arginine-rich splicing factor 1 OS=Homo sapiens GN=SRSF1 PE=1 SV=2	Q07955	28	0	20	0	0.00257171	#DIV/0!
Protein LSM14 homolog A OS=Homo sapiens GN=LSM14A PE=1 SV=3	Q8ND56	51	0	36	0	0.00254146	#DIV/0!
Transcriptional activator protein Pur-beta OS=Homo sapiens GN=PURB PE=1 SV=3	Q96QR8	33	0	22	0	0.00240026	#DIV/0!
Heterogeneous nuclear ribonucleoproteins C1/C2 OS=Homo sapiens GN=HNRNPC PE=1 SV=4	P07910	34	0	22	0	0.00232967	#DIV/0!
14-3-3 protein eta OS=Homo sapiens GN=YWHAH PE=1 SV=4	Q04917	28	0	18	0	0.00231454	#DIV/0!
Small nuclear ribonucleoprotein Sm D2 OS=Homo sapiens GN=SNRPD2 PE=1 SV=1	P62316	14	0	9	0	0.00231454	#DIV/0!
60S ribosomal protein L10 OS=Homo sapiens GN=RPL10 PE=1 SV=4	P27635	25	1	16	0.000570498	0.00230425	4.03902
Plasminogen activator inhibitor 1 RNA-binding protein OS=Homo sapiens GN=SERBP1 PE=1 SV=2	Q8NC51	45	0	28	0	0.00224025	#DIV/0!
40S ribosomal protein S6 OS=Homo sapiens GN=RPS6 PE=1 SV=1	P62753	29	1	18	0.000491809	0.00223473	4.5439
Nucleophosmin OS=Homo sapiens GN=NPM1 PE=1 SV=2	P06748	33	0	20	0	0.00218206	#DIV/0!
Interleukin enhancer-binding factor 2 OS=Homo sapiens GN=ILF2 PE=1 SV=2	Q12905	43	1	26	0.000331685	0.00217698	6.56341
60S ribosomal protein L10a OS=Homo sapiens GN=RPL10A PE=1 SV=2	P62906	25	0	15	0	0.00216024	#DIV/0!
60S ribosomal protein L23 OS=Homo sapiens GN=RPL23 PE=1 SV=1	P62829	15	0	9	0	0.00216024	#DIV/0!
Fragile X mental retardation protein 1 OS=Homo sapiens GN=FMR1 PE=1 SV=1	Q06787	71	0	42	0	0.00212981	#DIV/0!
Eukaryotic translation initiation factor 3 subunit A OS=Homo sapiens GN=EIF3A PE=1 SV=1	Q14152	167	1	98	8.54039e-05	0.00211281	24.739
High mobility group protein HMG-I/HMG-Y OS=Homo sapiens GN=HMGA1 PE=1 SV=3	P17096	12	0	7	0	0.00210023	#DIV/0!
Eukaryotic translation initiation factor 3 subunit D OS=Homo sapiens GN=EIF3D PE=1 SV=1	O15371	64	0	37	0	0.00208148	#DIV/0!
Eukaryotic initiation factor 4A-III OS=Homo sapiens GN=EIF4A3 PE=1 SV=4	P38919	47	0	27	0	0.00206831	#DIV/0!
Heterogeneous nuclear ribonucleoprotein Q OS=Homo sapiens GN=SYNCRIP PE=1 SV=2	O60506	70	0	40	0	0.00205737	#DIV/0!
60S ribosomal protein L31 OS=Homo sapiens GN=RPL31 PE=1 SV=1	P62899	14	0	8	0	0.00205737	#DIV/0!
40S ribosomal protein S27 OS=Homo sapiens GN=RPS27 PE=1 SV=3	P42677	9	0	5	0	0.00200022	#DIV/0!
Small proline-rich protein 4 OS=Homo sapiens GN=SPRR4 PE=2 SV=1	Q96PI1	9	0	5	0	0.00200022	#DIV/0!
Eukaryotic translation initiation factor 3 subunit F OS=Homo sapiens GN=EIF3F PE=1 SV=1	O00303	38	0	21	0	0.00198969	#DIV/0!
Heterogeneous nuclear ribonucleoprotein U OS=Homo sapiens GN=HNRNPU PE=1 SV=6	Q00839	91	1	49	0.00015673	0.00193867	12.3695
Eukaryotic translation initiation factor 3 subunit M OS=Homo sapiens GN=EIF3M PE=1 SV=1	Q7L2H7	43	0	23	0	0.00192579	#DIV/0!
ATP-dependent RNA helicase A OS=Homo sapiens GN=DHX9 PE=1 SV=4	Q08211	141	0	75	0	0.0019151	#DIV/0!
Protein mago nashi homolog 2 OS=Homo sapiens GN=MAGOHB PE=1 SV=1	Q96A72	17	0	9	0	0.00190609	#DIV/0!
Heterogeneous nuclear ribonucleoprotein F OS=Homo sapiens GN=HNRNPF PE=1 SV=3	P52597	46	0	24	0	0.00187847	#DIV/0!
Fragile X mental retardation syndrome-related protein 2 OS=Homo sapiens GN=FXR2 PE=1 SV=2	P51116	74	2	37	0.000385472	0.0018002	4.67012
Transcription elongation factor A protein 1 OS=Homo sapiens GN=TCEA1 PE=1 SV=2	P23193	34	0	17	0	0.0018002	#DIV/0!
Histone deacetylase complex subunit SAP18 OS=Homo sapiens GN=SAP18 PE=1 SV=1	O00422	18	0	9	0	0.0018002	#DIV/0!
Ig kappa chain V-I region EU OS=Homo sapiens PE=1 SV=1	P01598	12	0	6	0	0.0018002	#DIV/0!
Insulin-like growth factor 2 mRNA-binding protein 1 OS=Homo sapiens GN=IGF2BP1 PE=1 SV=2	Q9NZI8	63	0	31	0	0.00177162	#DIV/0!
Protein angel homolog 2 OS=Homo sapiens GN=ANGEL2 PE=2 SV=1	Q5VTE6	62	0	30	0	0.00174213	#DIV/0!
Eukaryotic translation initiation factor 3 subunit K OS=Homo sapiens GN=EIF3K PE=1 SV=1	Q9UBQ5	25	0	12	0	0.00172819	#DIV/0!
High mobility group protein B3 OS=Homo sapiens GN=HMGB3 PE=1 SV=4	O15347	23	0	11	0	0.00172193	#DIV/0!
28 kDa heat- and acid-stable phosphoprotein OS=Homo sapiens GN=PDAP1 PE=1 SV=1	Q13442	21	0	10	0	0.00171447	#DIV/0!
UPF0568 protein C14orf166 OS=Homo sapiens GN=C14orf166 PE=1 SV=1	Q9Y224	28	0	13	0	0.00167161	#DIV/0!
Thyroid hormone receptor-associated protein 3 OS=Homo sapiens GN=THRAP3 PE=1 SV=2	Q9Y2W1	109	0	50	0	0.00165156	#DIV/0!
RNA-binding motif protein, X chromosome OS=Homo sapiens GN=RBMX PE=1 SV=3	P38159	42	0	19	0	0.00162875	#DIV/0!
Peptidyl-prolyl cis-trans isomerase-like 1 OS=Homo sapiens GN=PPIL1 PE=1 SV=1	Q9Y3C6	18	0	8	0	0.00160018	#DIV/0!
RNA-binding protein Raly OS=Homo sapiens GN=RALY PE=1 SV=1	Q9UKM9	32	0	14	0	0.00157517	#DIV/0!
Ubiquitin-associated protein 2-like OS=Homo sapiens GN=UBAP2L PE=1 SV=2	Q14157	115	0	48	0	0.00150277	#DIV/0!
Nucleolin OS=Homo sapiens GN=NCL PE=1 SV=3	P19338	77	0	32	0	0.00149627	#DIV/0!
60S ribosomal protein L5 OS=Homo sapiens GN=RPL5 PE=1 SV=3	P46777	34	0	14	0	0.00148252	#DIV/0!
RNA-binding protein 8A OS=Homo sapiens GN=RBM8A PE=1 SV=1	Q9Y5S9	20	0	8	0	0.00144016	#DIV/0!
Heterogeneous nuclear ribonucleoprotein M OS=Homo sapiens GN=HNRNPM PE=1 SV=3	P52272	78	0	31	0	0.00143093	#DIV/0!
Regulator of nonsense transcripts 1 OS=Homo sapiens GN=UPF1 PE=1 SV=2	Q92900	124	0	49	0	0.00142274	#DIV/0!
ADP/ATP translocase 2 OS=Homo sapiens GN=SLC25A5 PE=1 SV=7	P05141	33	0	13	0	0.00141834	#DIV/0!
Eukaryotic translation initiation factor 2 subunit 1 OS=Homo sapiens GN=EIF2S1 PE=1 SV=3	P05198	36	0	14	0	0.00140015	#DIV/0!
Serine/arginine-rich splicing factor 9 OS=Homo sapiens GN=SRSF9 PE=1 SV=1	Q13242	26	0	10	0	0.00138477	#DIV/0!
60S acidic ribosomal protein P0 OS=Homo sapiens GN=RPLP0 PE=1 SV=1	P05388	34	0	13	0	0.00137662	#DIV/0!
Constitutive coactivator of PPAR-gamma-like protein 1 OS=Homo sapiens GN=FAM120A PE=1 SV=2	Q9NZB2	122	0	46	0	0.00135753	#DIV/0!
Eukaryotic translation initiation factor 1A, X-chromosomal OS=Homo sapiens GN=EIF1AX PE=1 SV=2	P47813	16	0	6	0	0.00135015	#DIV/0!
Transcriptional activator protein Pur-alpha OS=Homo sapiens GN=PURA PE=1 SV=2	Q00577	35	0	13	0	0.00133729	#DIV/0!
Serine/arginine-rich splicing factor 7 OS=Homo sapiens GN=SRSF7 PE=1 SV=1	Q16629	27	0	10	0	0.00133348	#DIV/0!
Interleukin enhancer-binding factor 3 OS=Homo sapiens GN=ILF3 PE=1 SV=3	Q12906	95	0	34	0	0.00128856	#DIV/0!
CAP-Gly domain-containing linker protein 2 OS=Homo sapiens GN=CLIP2 PE=1 SV=1	Q9UDT6	116	0	40	0	0.00124152	#DIV/0!
Transcription factor A, mitochondrial OS=Homo sapiens GN=TFAM PE=1 SV=1	Q00059	29	0	10	0	0.00124152	#DIV/0!
Leucine-rich repeat-containing protein 59 OS=Homo sapiens GN=LRRC59 PE=1 SV=1	Q96AG4	35	0	12	0	0.00123442	#DIV/0!
Heterogeneous nuclear ribonucleoprotein R OS=Homo sapiens GN=HNRNPR PE=1 SV=1	O43390	71	0	23	0	0.00116633	#DIV/0!
RNA-binding protein 14 OS=Homo sapiens GN=RBM14 PE=1 SV=2	Q96PK6	69	0	22	0	0.00114795	#DIV/0!
Protein LSM12 homolog OS=Homo sapiens GN=LSM12 PE=1 SV=2	Q3MHD2	22	0	7	0	0.00114558	#DIV/0!
RNA-binding protein 47 OS=Homo sapiens GN=RBM47 PE=1 SV=2	A0AV96	64	0	20	0	0.00112512	#DIV/0!
D-tyrosyl-tRNA(Tyr) deacylase 1 OS=Homo sapiens GN=DTD1 PE=1 SV=2	Q8TEA8	23	0	7	0	0.00109577	#DIV/0!
ATP-dependent RNA helicase DDX3X OS=Homo sapiens GN=DDX3X PE=1 SV=3	O00571	73	0	22	0	0.00108505	#DIV/0!
60S ribosomal protein L27a OS=Homo sapiens GN=RPL27A PE=1 SV=2	P46776	17	0	5	0	0.00105894	#DIV/0!
Far upstream element-binding protein 3 OS=Homo sapiens GN=FUBP3 PE=1 SV=2	Q96I24	62	0	18	0	0.00104528	#DIV/0!
Heterogeneous nuclear ribonucleoprotein A0 OS=Homo sapiens GN=HNRNPA0 PE=1 SV=1	Q13151	31	0	9	0	0.00104528	#DIV/0!
Guanine nucleotide-binding protein subunit beta-2-like 1 OS=Homo sapiens GN=GNB2L1 PE=1 SV=3	P63244	35	0	10	0	0.00102868	#DIV/0!
Histone H1.2 OS=Homo sapiens GN=HIST1H1C PE=1 SV=2	P16403	21	0	6	0	0.00102868	#DIV/0!
ADP-ribosylation factor 4 OS=Homo sapiens GN=ARF4 PE=1 SV=3	P18085	21	0	6	0	0.00102868	#DIV/0!
60S ribosomal protein L18a OS=Homo sapiens GN=RPL18A PE=1 SV=2	Q02543	21	0	6	0	0.00102868	#DIV/0!
Eukaryotic translation initiation factor 4E OS=Homo sapiens GN=EIF4E PE=1 SV=2	P06730	25	0	7	0	0.00100811	#DIV/0!
Peptidyl-prolyl cis-trans isomerase FKBP3 OS=Homo sapiens GN=FKBP3 PE=1 SV=1	Q00688	25	0	7	0	0.00100811	#DIV/0!
Microfibril-associated glycoprotein 4 OS=Homo sapiens GN=MFAP4 PE=1 SV=2	P55083	29	0	8	0	0.000993213	#DIV/0!
Bcl-2-associated transcription factor 1 OS=Homo sapiens GN=BCLAF1 PE=1 SV=2	Q9NYF8	106	0	29	0	0.000985014	#DIV/0!
Tyrosine--tRNA ligase, cytoplasmic OS=Homo sapiens GN=YARS PE=1 SV=4	P54577	59	0	16	0	0.000976378	#DIV/0!
Heterogeneous nuclear ribonucleoprotein H3 OS=Homo sapiens GN=HNRNPH3 PE=1 SV=2	P31942	37	0	10	0	0.00097308	#DIV/0!
60S ribosomal protein L21 OS=Homo sapiens GN=RPL21 PE=1 SV=2	P46778	19	0	5	0	0.000947473	#DIV/0!
Eukaryotic initiation factor 4A-II OS=Homo sapiens GN=EIF4A2 PE=1 SV=2	Q14240	46	0	12	0	0.000939234	#DIV/0!
THO complex subunit 4 OS=Homo sapiens GN=ALYREF PE=1 SV=3	Q86V81	27	0	7	0	0.000933436	#DIV/0!
Ataxin-2-like protein OS=Homo sapiens GN=ATXN2L PE=1 SV=2	Q8WWM7	113	0	29	0	0.000923995	#DIV/0!
Lamina-associated polypeptide 2, isoforms beta/gamma OS=Homo sapiens GN=TMPO PE=1 SV=2	P42167	51	0	13	0	0.000917748	#DIV/0!
Putative helicase MOV-10 OS=Homo sapiens GN=MOV10 PE=1 SV=2	Q9HCE1	114	0	29	0	0.00091589	#DIV/0!
Paraspeckle component 1 OS=Homo sapiens GN=PSPC1 PE=1 SV=1	Q8WXF1	59	0	15	0	0.000915355	#DIV/0!
Heterogeneous nuclear ribonucleoprotein U-like protein 2 OS=Homo sapiens GN=HNRNPUL2 PE=1 SV=1	Q1KMD3	85	0	21	0	0.000889509	#DIV/0!
Uncharacterized protein C15orf52 OS=Homo sapiens GN=C15orf52 PE=1 SV=1	Q6ZUT6	57	0	14	0	0.000884308	#DIV/0!
Protein PML OS=Homo sapiens GN=PML PE=1 SV=3	P29590	98	0	24	0	0.00088173	#DIV/0!
F-actin-capping protein subunit alpha-1 OS=Homo sapiens GN=CAPZA1 PE=1 SV=3	P52907	33	0	8	0	0.000872823	#DIV/0!
Probable ATP-dependent RNA helicase DDX6 OS=Homo sapiens GN=DDX6 PE=1 SV=2	P26196	54	0	13	0	0.000866762	#DIV/0!
Heterogeneous nuclear ribonucleoprotein U-like protein 1 OS=Homo sapiens GN=HNRNPUL1 PE=1 SV=2	Q9BUJ2	96	0	23	0	0.000862595	#DIV/0!
Probable ATP-dependent RNA helicase DDX17 OS=Homo sapiens GN=DDX17 PE=1 SV=2	Q92841	80	0	19	0	0.000855094	#DIV/0!
Moesin OS=Homo sapiens GN=MSN PE=1 SV=3	P26038	68	0	16	0	0.000847152	#DIV/0!
Transformer-2 protein homolog beta OS=Homo sapiens GN=TRA2B PE=1 SV=1	P62995	34	0	8	0	0.000847152	#DIV/0!
Heterogeneous nuclear ribonucleoprotein L OS=Homo sapiens GN=HNRNPL PE=1 SV=2	P14866	64	0	15	0	0.000843843	#DIV/0!
Coronin-1C OS=Homo sapiens GN=CORO1C PE=1 SV=1	Q9ULV4	53	0	12	0	0.000815184	#DIV/0!
Heterogeneous nuclear ribonucleoprotein A/B OS=Homo sapiens GN=HNRNPAB PE=1 SV=2	Q99729	36	0	8	0	0.000800088	#DIV/0!
tRNA-splicing ligase RtcB homolog OS=Homo sapiens GN=RTCB PE=1 SV=1	Q9Y3I0	55	0	12	0	0.000785541	#DIV/0!
Immunoglobulin lambda-like polypeptide 1 OS=Homo sapiens GN=IGLL1 PE=1 SV=1	P15814	23	0	5	0	0.000782695	#DIV/0!
Lamin-B2 OS=Homo sapiens GN=LMNB2 PE=1 SV=4	Q03252	70	0	15	0	0.000771513	#DIV/0!
U2 small nuclear ribonucleoprotein A' OS=Homo sapiens GN=SNRPA1 PE=1 SV=2	P09661	28	0	6	0	0.000771513	#DIV/0!
Eukaryotic translation initiation factor 3 subunit J OS=Homo sapiens GN=EIF3J PE=1 SV=2	O75822	29	0	6	0	0.000744909	#DIV/0!
La-related protein 1 OS=Homo sapiens GN=LARP1 PE=1 SV=2	Q6PKG0	124	0	25	0	0.000725886	#DIV/0!
Nuclear fragile X mental retardation-interacting protein 2 OS=Homo sapiens GN=NUFIP2 PE=1 SV=1	Q7Z417	76	0	15	0	0.000710604	#DIV/0!
SNW domain-containing protein 1 OS=Homo sapiens GN=SNW1 PE=1 SV=1	Q13573	61	0	12	0	0.000708275	#DIV/0!
Eukaryotic translation initiation factor 2 subunit 3 OS=Homo sapiens GN=EIF2S3 PE=1 SV=3	P41091	51	0	10	0	0.00070596	#DIV/0!
Ubiquitin carboxyl-terminal hydrolase 10 OS=Homo sapiens GN=USP10 PE=1 SV=2	Q14694	87	0	17	0	0.000703526	#DIV/0!
RNA-binding protein EWS OS=Homo sapiens GN=EWSR1 PE=1 SV=1	Q01844	68	0	13	0	0.000688311	#DIV/0!
Probable ATP-dependent RNA helicase DDX5 OS=Homo sapiens GN=DDX5 PE=1 SV=1	P17844	69	0	13	0	0.000678335	#DIV/0!
Voltage-dependent anion-selective channel protein 2 OS=Homo sapiens GN=VDAC2 PE=1 SV=2	P45880	32	0	6	0	0.000675074	#DIV/0!
Serine-threonine kinase receptor-associated protein OS=Homo sapiens GN=STRAP PE=1 SV=1	Q9Y3F4	38	0	7	0	0.000663231	#DIV/0!
ATP-dependent RNA helicase DDX1 OS=Homo sapiens GN=DDX1 PE=1 SV=2	Q92499	82	0	15	0	0.000658609	#DIV/0!
Lamin-B1 OS=Homo sapiens GN=LMNB1 PE=1 SV=2	P20700	66	0	12	0	0.000654617	#DIV/0!
Poly(rC)-binding protein 2 OS=Homo sapiens GN=PCBP2 PE=1 SV=1	Q15366	39	0	7	0	0.000646225	#DIV/0!
SPATS2-like protein OS=Homo sapiens GN=SPATS2L PE=1 SV=2	Q9NUQ6	62	0	11	0	0.00063878	#DIV/0!
Protein PRRC2C OS=Homo sapiens GN=PRRC2C PE=1 SV=4	Q9Y520	317	0	56	0	0.000636032	#DIV/0!
5'-nucleotidase OS=Homo sapiens GN=NT5E PE=1 SV=1	P21589	63	0	11	0	0.00062864	#DIV/0!
tRNA (adenine(58)-N(1))-methyltransferase, mitochondrial OS=Homo sapiens GN=TRMT61B PE=1 SV=2	Q9BVS5	53	0	9	0	0.000611388	#DIV/0!
KH domain-containing, RNA-binding, signal transduction-associated protein 1 OS=Homo sapiens GN=KHDRBS1 PE=1 SV=1	Q07666	48	0	8	0	0.000600066	#DIV/0!
LIM and SH3 domain protein 1 OS=Homo sapiens GN=LASP1 PE=1 SV=2	Q14847	30	0	5	0	0.000600066	#DIV/0!
Zinc finger CCCH domain-containing protein 7A OS=Homo sapiens GN=ZC3H7A PE=1 SV=1	Q8IWR0	111	0	18	0	0.000583848	#DIV/0!
U1 small nuclear ribonucleoprotein A OS=Homo sapiens GN=SNRPA PE=1 SV=3	P09012	31	0	5	0	0.000580709	#DIV/0!
AP-2 complex subunit mu OS=Homo sapiens GN=AP2M1 PE=1 SV=2	Q96CW1	50	0	8	0	0.000576063	#DIV/0!
AP-2 complex subunit alpha-1 OS=Homo sapiens GN=AP2A1 PE=1 SV=3	O95782	108	0	17	0	0.000566729	#DIV/0!
Matrin-3 OS=Homo sapiens GN=MATR3 PE=1 SV=2	P43243	95	0	14	0	0.000530585	#DIV/0!
Tight junction protein ZO-2 OS=Homo sapiens GN=TJP2 PE=1 SV=2	Q9UDY2	134	0	19	0	0.000510504	#DIV/0!
YTH domain-containing family protein 3 OS=Homo sapiens GN=YTHDF3 PE=1 SV=1	Q7Z739	64	0	9	0	0.000506306	#DIV/0!
ATP-binding cassette sub-family F member 1 OS=Homo sapiens GN=ABCF1 PE=1 SV=2	Q8NE71	96	0	13	0	0.000487554	#DIV/0!
Centrosomal protein of 97 kDa OS=Homo sapiens GN=CEP97 PE=1 SV=1	Q8IW35	97	0	13	0	0.000482527	#DIV/0!
AP-2 complex subunit beta OS=Homo sapiens GN=AP2B1 PE=1 SV=1	P63010	105	0	14	0	0.000480053	#DIV/0!
Transaldolase OS=Homo sapiens GN=TALDO1 PE=1 SV=2	P37837	38	0	5	0	0.000473736	#DIV/0!
Heterogeneous nuclear ribonucleoprotein D-like OS=Homo sapiens GN=HNRNPDL PE=1 SV=3	O14979	46	0	6	0	0.000469617	#DIV/0!
cAMP-dependent protein kinase type II-alpha regulatory subunit OS=Homo sapiens GN=PRKAR2A PE=1 SV=2	P13861	46	0	6	0	0.000469617	#DIV/0!
Kinectin OS=Homo sapiens GN=KTN1 PE=1 SV=1	Q86UP2	156	0	20	0	0.000461589	#DIV/0!
ATPase family AAA domain-containing protein 3A OS=Homo sapiens GN=ATAD3A PE=1 SV=2	Q9NVI7	71	0	9	0	0.000456388	#DIV/0!
Phosphate carrier protein, mitochondrial OS=Homo sapiens GN=SLC25A3 PE=1 SV=2	Q00325	40	0	5	0	0.000450049	#DIV/0!
Serine/arginine-rich splicing factor 6 OS=Homo sapiens GN=SRSF6 PE=1 SV=2	Q13247	40	0	5	0	0.000450049	#DIV/0!
La-related protein 4 OS=Homo sapiens GN=LARP4 PE=1 SV=3	Q71RC2	81	0	10	0	0.000444493	#DIV/0!
Stress-70 protein, mitochondrial OS=Homo sapiens GN=HSPA9 PE=1 SV=2	P38646	74	0	9	0	0.000437886	#DIV/0!
Protein DEK OS=Homo sapiens GN=DEK PE=1 SV=1	P35659	43	0	5	0	0.000418651	#DIV/0!
RNA-binding motif, single-stranded-interacting protein 2 OS=Homo sapiens GN=RBMS2 PE=1 SV=1	Q15434	44	0	5	0	0.000409136	#DIV/0!
Protein argonaute-2 OS=Homo sapiens GN=AGO2 PE=1 SV=3	Q9UKV8	97	0	11	0	0.000408292	#DIV/0!
Cold shock domain-containing protein E1 OS=Homo sapiens GN=CSDE1 PE=1 SV=2	O75534	89	0	10	0	0.000404539	#DIV/0!
60S ribosomal protein L3 OS=Homo sapiens GN=RPL3 PE=1 SV=2	P39023	46	0	5	0	0.000391347	#DIV/0!
X-ray repair cross-complementing protein 5 OS=Homo sapiens GN=XRCC5 PE=1 SV=3	P13010	83	0	9	0	0.000390404	#DIV/0!
AP-2 complex subunit alpha-2 OS=Homo sapiens GN=AP2A2 PE=1 SV=2	O94973	104	0	11	0	0.000380811	#DIV/0!
Pumilio homolog 1 OS=Homo sapiens GN=PUM1 PE=1 SV=3	Q14671	126	0	13	0	0.000371469	#DIV/0!
DNA topoisomerase 1 OS=Homo sapiens GN=TOP1 PE=1 SV=2	P11387	91	0	9	0	0.000356083	#DIV/0!
YTH domain-containing family protein 1 OS=Homo sapiens GN=YTHDF1 PE=1 SV=1	Q9BYJ9	61	0	6	0	0.000354137	#DIV/0!
Pumilio homolog 2 OS=Homo sapiens GN=PUM2 PE=1 SV=2	Q8TB72	114	0	11	0	0.000347407	#DIV/0!
Lamina-associated polypeptide 2, isoform alpha OS=Homo sapiens GN=TMPO PE=1 SV=2	P42166	75	0	7	0	0.000336037	#DIV/0!
A-kinase anchor protein 8 OS=Homo sapiens GN=AKAP8 PE=1 SV=1	O43823	76	0	7	0	0.000331615	#DIV/0!
Nucleolar RNA helicase 2 OS=Homo sapiens GN=DDX21 PE=1 SV=5	Q9NR30	87	0	8	0	0.000331071	#DIV/0!
Protein PRRC2A OS=Homo sapiens GN=PRRC2A PE=1 SV=3	P48634	229	0	20	0	0.000314445	#DIV/0!
Spectrin beta chain, non-erythrocytic 1 OS=Homo sapiens GN=SPTBN1 PE=1 SV=2	Q01082	275	1	23	5.18634e-05	0.000301124	5.80609
DNA topoisomerase 3-beta-1 OS=Homo sapiens GN=TOP3B PE=1 SV=1	O95985	97	0	8	0	0.00029694	#DIV/0!
Putative ATP-dependent RNA helicase DHX30 OS=Homo sapiens GN=DHX30 PE=1 SV=1	Q7L2E3	134	0	11	0	0.000295555	#DIV/0!
Double-stranded RNA-specific adenosine deaminase OS=Homo sapiens GN=ADAR PE=1 SV=4	P55265	136	0	11	0	0.000291208	#DIV/0!
OTU domain-containing protein 4 OS=Homo sapiens GN=OTUD4 PE=1 SV=4	Q01804	124	0	10	0	0.000290354	#DIV/0!
Liprin-beta-1 OS=Homo sapiens GN=PPFIBP1 PE=1 SV=2	Q86W92	114	0	9	0	0.000284242	#DIV/0!
FACT complex subunit SPT16 OS=Homo sapiens GN=SUPT16H PE=1 SV=1	Q9Y5B9	120	0	9	0	0.00027003	#DIV/0!
Staphylococcal nuclease domain-containing protein 1 OS=Homo sapiens GN=SND1 PE=1 SV=1	Q7KZF4	102	0	7	0	0.000247086	#DIV/0!
Nucleolar and coiled-body phosphoprotein 1 OS=Homo sapiens GN=NOLC1 PE=1 SV=2	Q14978	74	0	5	0	0.00024327	#DIV/0!
Pre-mRNA-splicing factor ATP-dependent RNA helicase DHX15 OS=Homo sapiens GN=DHX15 PE=1 SV=2	O43143	91	0	6	0	0.000237389	#DIV/0!
Importin subunit beta-1 OS=Homo sapiens GN=KPNB1 PE=1 SV=2	Q14974	97	0	6	0	0.000222705	#DIV/0!
Actin-binding protein anillin OS=Homo sapiens GN=ANLN PE=1 SV=2	Q9NQW6	124	0	7	0	0.000203248	#DIV/0!
Splicing factor 3A subunit 1 OS=Homo sapiens GN=SF3A1 PE=1 SV=1	Q15459	89	0	5	0	0.000202269	#DIV/0!
Spectrin alpha chain, non-erythrocytic 1 OS=Homo sapiens GN=SPTAN1 PE=1 SV=3	Q13813	285	1	16	5.00437e-05	0.000202127	4.03902
SUN domain-containing protein 1 OS=Homo sapiens GN=SUN1 PE=1 SV=3	O94901	90	0	5	0	0.000200022	#DIV/0!
Peripheral plasma membrane protein CASK OS=Homo sapiens GN=CASK PE=1 SV=3	O14936	105	0	5	0	0.000171447	#DIV/0!
Enhancer of mRNA-decapping protein 4 OS=Homo sapiens GN=EDC4 PE=1 SV=1	Q6P2E9	152	0	7	0	0.000165808	#DIV/0!
116 kDa U5 small nuclear ribonucleoprotein component OS=Homo sapiens GN=EFTUD2 PE=1 SV=1	Q15029	109	0	5	0	0.000165156	#DIV/0!
Protein unc-13 homolog B OS=Homo sapiens GN=UNC13B PE=1 SV=2	O14795	181	0	8	0	0.000159134	#DIV/0!
Eukaryotic translation initiation factor 5B OS=Homo sapiens GN=EIF5B PE=1 SV=4	O60841	139	0	6	0	0.000155413	#DIV/0!
Complement C4-A OS=Homo sapiens GN=C4A PE=1 SV=2	P0C0L4	193	0	8	0	0.000149239	#DIV/0!
Ataxin-2 OS=Homo sapiens GN=ATXN2 PE=1 SV=2	Q99700	140	0	5	0	0.000128586	#DIV/0!
Eukaryotic translation initiation factor 4 gamma 3 OS=Homo sapiens GN=EIF4G3 PE=1 SV=2	O43432	177	0	6	0	0.000122047	#DIV/0!
Signal-induced proliferation-associated 1-like protein 3 OS=Homo sapiens GN=SIPA1L3 PE=1 SV=3	O60292	195	0	5	0	9.23178e-05	#DIV/0!
U5 small nuclear ribonucleoprotein 200 kDa helicase OS=Homo sapiens GN=SNRNP200 PE=1 SV=2	O75643	245	0	6	0	8.8173e-05	#DIV/0!
Pre-mRNA-processing-splicing factor 8 OS=Homo sapiens GN=PRPF8 PE=1 SV=2	Q6P2Q9	274	0	6	0	7.88408e-05	#DIV/0!
Helicase with zinc finger domain 2 OS=Homo sapiens GN=HELZ2 PE=1 SV=6	Q9BYK8	295	0	6	0	7.32284e-05	#DIV/0!
