# Supplementary material for: PRMT1-dependent regulation of RNA metabolism and DNA damage response sustains pancreatic ductal adenocarcinoma
Source: Nat Commun. 2021 Jul 30;12:4626. doi: 10.1038/s41467-021-24798-y (PMC8324870; doi:10.1038/s41467-021-24798-y)
Supplement: Supplementary file 8 — Supplementary Data 6 [file 41467_2021_24798_MOESM8_ESM.xlsx]

## Sheet: DE Changes
Sample	PATC53																PANC1													CFPAC1
Type	JUNCTION (S)			DOG			3'UTR (S)			GENE EXP*			sDRIP				JUNCTION (S)			DOG			3'UTR (S)			GENE EXP*				JUNCTION (S)			3'UTR (S)			GENE EXP*
Day	1	2	3	1	2	3	1	2	3	1	2	3	1	2	3		1	2	3	1	2	3	1	2	3	1	2	3		1	2	3	1	2	3	1	2	3
A2M	0	0	0	0	0	0	0	0	0	0	0	0	0	.	0		0	0	0	0	0	0	0	0	0	0	0	1		0	0	0	0	0	0	0	0	0
A2M-AS1	0	0	0	0	0	0	0	0	0	0	0	1	0	.	0		0	0	0	0	0	0	0	0	0	0	0	0		1	0	0	0	0	0	0	0	0
A4GALT	0	1	0	0	0	0	0	0	0	0	0	0	0	.	0		0	0	0	0	0	0	0	0	0	0	0	0		0	0	0	0	0	0	0	0	1
AAAS	-1	0	0	0	0	0	0	0	0	0	0	0	0	.	0		0	0	0	0	0	0	0	0	0	0	-1	-1		-1	0	1	0	0	0	0	0	0
AACS	1	1	1	0	0	0	0	-1	0	0	0	0	0	.	0		1	1	1	0	0	0	0	1	1	0	0	0		-1	0	-1	1	0	1	0	-1	0
AADAT	0	0	0	0	0	0	0	0	0	0	-1	-1	0	.	0		0	0	0	0	0	0	0	0	0	0	0	0		0	0	0	0	0	0	0	0	0
AAGAB	0	0	0	0	0	1	0	0	0	0	0	0	0	.	0		0	0	-1	0	0	1	0	0	0	0	0	0		0	1	1	0	0	0	0	0	0
AAK1	0	0	0	0	0	-1	0	0	0	0	0	0	0	.	0		0	0	0	0	0	0	0	-1	-1	0	0	0		0	0	0	0	0	0	0	0	0
AAMDC	0	0	1	0	1	0	0	0	0	0	0	0	0	.	0		0	0	0	0	1	1	0	1	0	0	0	0		0	0	-1	0	0	0	0	1	1
AAMP	0	0	1	0	0	0	0	0	0	0	0	0	0	.	0		0	0	1	0	0	0	0	0	0	0	0	0		0	0	0	0	0	0	0	0	0
AAR2	0	0	-1	0	0	0	0	0	0	0	0	0	0	.	0		0	0	0	0	0	0	0	0	0	0	0	0		0	0	0	0	1	0	0	0	0
AARS	0	0	0	0	-1	-1	0	0	0	0	0	0	0	.	0		0	0	0	-1	-1	-1	0	0	0	0	0	0		0	0	0	0	0	0	0	0	0
AARS2	0	0	0	-1	-1	-1	0	0	0	0	0	0	0	.	0		0	0	0	-1	-1	-1	0	0	0	0	0	0		0	0	0	0	0	0	0	0	0
AASDH	0	0	0	0	0	0	0	0	0	-1	-1	0	0	.	0		0	0	0	0	0	0	0	0	0	-1	-1	-1		0	0	0	0	0	0	0	0	0
AASDHPPT	0	0	0	0	0	0	0	0	0	0	0	0	0	.	0		0	-1	0	0	0	0	0	0	0	0	0	0		0	0	0	0	0	0	0	0	-1
AASS	0	0	0	0	0	0	0	0	0	0	0	0	0	.	0		0	0	0	0	0	0	0	0	0	0	0	1		0	0	0	0	0	0	0	1	1
AATBC	0	0	0	0	0	0	0	0	0	0	0	1	0	.	0		0	0	0	0	0	0	0	0	0	0	0	0		0	0	0	0	0	0	0	0	0
AATK	0	0	0	0	0	0	0	0	0	0	1	1	0	.	0		0	0	0	0	0	0	0	0	0	0	0	0		0	0	0	0	0	0	0	0	1
ABAT	0	0	0	0	0	0	0	0	0	0	1	1	0	.	0		0	0	0	0	0	0	0	0	0	0	1	1		0	0	0	0	0	0	0	0	0
ABCA1	0	0	-1	0	0	0	0	0	0	0	0	0	0	.	0		0	0	0	0	0	0	0	0	0	0	0	0		0	0	0	0	0	0	1	0	-1
ABCA10	0	0	0	0	0	0	0	0	0	0	0	0	0	.	0		0	0	0	0	0	0	0	0	0	0	0	1		0	0	0	0	0	0	0	0	-1
ABCA12	0	0	0	0	0	0	0	0	0	0	0	0	0	.	0		0	0	0	0	0	0	0	0	0	0	-1	0		0	0	0	0	0	0	0	0	0
ABCA13	0	0	0	0	0	0	0	0	0	0	0	0	0	.	0		0	0	0	0	0	0	0	0	0	0	1	0		0	0	0	0	0	0	0	0	-1
ABCA2	0	0	0	0	0	0	0	0	0	0	0	0	0	.	0		-1	-1	1	0	0	0	0	0	0	0	0	0		0	0	0	0	0	0	0	0	1
ABCA3	1	1	1	0	0	0	1	1	1	0	-1	-1	0	.	0		0	1	-1	-1	0	-1	0	1	1	-1	-1	-1		0	0	0	0	1	1	-1	-1	-1
ABCA4	0	0	0	0	0	0	0	0	0	0	0	0	0	.	0		0	0	0	0	0	0	0	0	0	0	0	1		-1	-1	-1	0	0	0	0	0	0
ABCA5	0	0	0	0	0	0	0	0	0	0	0	0	0	.	0		0	0	0	0	0	0	0	0	0	0	-1	0		0	0	0	0	0	0	0	0	0
ABCA7	1	1	1	0	0	0	0	0	0	0	0	0	0	.	0		-1	-1	0	0	0	-1	0	0	0	0	0	0		0	0	0	0	0	0	0	0	0
ABCB10	0	0	0	0	0	0	0	0	0	-1	-1	-1	0	.	0		0	0	-1	0	0	0	0	0	0	0	0	0		0	1	1	0	0	0	0	0	-1
ABCB6	0	0	0	0	0	0	0	0	0	0	0	0	0	.	0		0	0	0	0	0	0	0	0	0	0	0	0		0	0	0	0	0	0	0	0	0
ABCB7	0	0	0	0	0	0	0	0	0	0	0	1	0	.	0		-1	1	0	0	0	0	0	0	0	0	0	0		0	0	0	0	0	0	0	0	-1
ABCB8	0	0	0	0	0	0	0	0	0	0	0	-1	0	.	0		0	1	1	-1	-1	-1	0	0	0	0	0	0		0	0	0	0	0	0	0	0	0
ABCB9	0	-1	0	0	0	0	0	-1	0	0	0	-1	0	.	0		0	-1	0	0	0	0	0	0	0	0	0	-1		-1	1	1	0	0	1	0	0	0
ABCC1	0	1	0	-1	-1	-1	0	0	0	0	0	0	0	.	0		0	0	-1	-1	-1	-1	0	0	0	0	0	0		0	0	0	0	0	0	0	0	0
ABCC10	1	0	0	-1	0	0	0	0	0	0	0	0	0	.	0		0	1	0	0	-1	-1	0	0	0	0	0	0		0	0	0	0	0	0	0	0	1
ABCC11	0	0	0	0	0	0	0	0	0	0	1	1	0	.	0		0	0	0	0	0	0	0	0	0	0	1	1		0	0	0	0	0	0	0	0	0
ABCC12	0	0	0	0	0	0	0	0	0	0	0	0	0	.	0		0	0	0	0	0	0	0	0	0	0	0	1		0	0	0	0	0	0	0	0	0
ABCC2	0	0	0	0	0	0	0	0	0	0	0	0	0	.	0		0	0	0	0	0	-1	0	0	0	0	0	0		0	0	0	0	0	0	0	1	1
ABCC3	0	0	0	0	0	0	0	0	0	0	0	0	0	.	0		0	0	0	0	0	0	0	0	0	-1	-1	-1		0	0	0	1	1	1	0	0	0
ABCC4	0	0	0	0	0	0	-1	-1	-1	0	0	0	0	.	0		0	0	0	0	1	1	-1	-1	-1	0	0	0		0	-1	0	0	1	1	0	0	0
ABCC5	0	0	0	0	0	0	0	0	0	-1	-1	-1	0	.	0		0	0	1	0	0	0	0	0	0	0	-1	0		0	0	0	0	0	0	0	0	-1
ABCC6	0	0	0	0	0	0	0	0	0	0	0	0	0	.	0		0	1	0	0	0	0	0	0	0	0	0	0		0	0	0	0	0	0	0	0	0
ABCD1	0	0	0	0	0	0	0	0	0	-1	-1	-1	0	.	0		0	0	0	0	0	0	0	0	0	-1	-1	-1		0	0	0	0	0	0	-1	-1	-1
ABCD3	0	0	0	1	0	0	0	0	0	0	-1	-1	0	.	0		0	0	0	0	0	0	0	0	0	-1	-1	-1		0	0	0	0	0	0	-1	-1	-1
ABCD4	0	-1	1	0	0	0	0	0	0	0	0	0	0	.	0		0	0	1	0	0	0	0	0	0	0	0	0		0	0	0	0	0	0	0	1	1
ABCE1	0	0	0	0	0	0	0	0	0	0	0	0	0	.	0		0	0	-1	0	0	0	0	0	0	0	0	0		0	0	0	0	0	0	0	0	-1
ABCF2	0	0	0	0	0	0	0	0	0	0	0	0	0	.	0		0	1	0	0	0	0	0	0	0	0	0	0		0	0	0	0	0	0	0	0	0
ABCF3	0	0	0	0	0	0	0	0	0	0	0	0	0	.	0		0	0	0	0	-1	-1	0	0	0	0	0	0		0	0	0	0	0	0	0	0	0
ABCG2	0	0	0	0	0	0	0	0	0	0	1	1	0	.	0		0	0	0	0	0	0	0	0	0	0	0	0		0	0	0	0	0	0	0	0	0
ABHD1	0	0	0	0	0	0	0	0	0	0	0	0	0	.	0		0	0	0	0	0	0	0	0	0	0	0	1		0	0	0	0	0	0	0	0	0
ABHD10	0	1	1	0	0	0	0	0	0	0	-1	-1	0	.	0		0	-1	0	0	0	0	0	0	0	0	0	0		0	0	0	0	0	0	0	0	0
ABHD11	0	1	1	0	0	0	0	0	0	0	0	0	0	.	0		0	0	1	0	0	0	0	0	0	0	0	0		0	0	0	0	0	0	0	0	1
ABHD11-AS1	0	0	1	0	0	0	0	0	0	0	0	0	0	.	0		0	0	0	0	0	0	0	0	0	0	0	1		0	0	0	0	0	0	0	0	0
ABHD12	-1	0	0	0	0	0	0	0	0	0	-1	-1	0	.	0		0	0	0	0	0	0	0	0	0	0	0	-1		0	0	0	0	0	0	0	-1	-1
ABHD13	0	0	0	0	0	0	0	0	0	0	0	0	0	.	0		0	0	0	0	1	1	0	0	0	0	0	0		0	0	-1	0	0	0	0	0	0
ABHD14A	0	0	0	0	0	0	0	0	0	0	0	0	0	.	0		0	0	1	0	0	0	0	0	0	0	0	0		0	0	0	0	0	0	0	0	0
ABHD14B	0	1	1	0	0	0	0	0	0	-1	0	0	0	.	0		0	1	1	0	0	0	-1	-1	0	0	0	0		0	0	0	0	0	0	0	0	0
ABHD15	0	0	0	0	-1	0	0	0	0	-1	-1	-1	0	.	0		0	0	0	-1	-1	0	0	0	0	-1	-1	-1		0	0	0	0	0	0	-1	-1	-1
ABHD17A	-1	-1	-1	1	0	0	0	0	0	0	0	1	0	.	0		1	-1	-1	1	1	1	0	0	0	0	1	1		0	0	0	0	0	0	0	0	0
ABHD17B	0	0	0	0	0	0	0	0	0	0	0	0	0	.	0		0	0	0	0	0	0	0	0	0	0	0	0		0	0	0	0	0	0	0	0	0
ABHD17C	0	0	0	0	0	0	0	0	0	0	0	0	0	.	0		0	0	0	0	0	0	0	0	0	0	-1	-1		0	0	0	0	0	0	0	0	0
ABHD18	0	-1	0	0	0	0	0	0	0	0	0	0	0	.	0		0	0	0	0	0	0	0	0	0	0	0	0		0	0	0	0	0	0	0	0	0
ABHD2	0	0	0	0	0	0	0	0	0	0	0	0	0	.	0		0	0	-1	0	0	0	0	0	0	0	0	0		0	0	0	0	0	0	0	0	-1
ABHD3	0	0	-1	0	0	0	0	0	0	0	0	0	0	.	0		0	0	0	0	0	0	0	0	0	0	0	0		0	0	0	0	0	0	0	0	0
ABHD4	0	0	1	0	0	0	0	0	0	0	0	0	0	.	0		0	1	1	0	0	0	0	0	0	0	0	0		0	0	0	0	0	0	0	0	0
ABHD5	0	0	0	0	0	-1	0	0	0	0	0	0	0	.	0		0	0	0	-1	0	0	0	0	0	0	0	0		0	0	0	0	0	0	0	0	0
ABHD6	0	1	-1	0	0	-1	0	0	0	0	0	0	0	.	0		0	0	0	0	0	0	0	0	0	0	-1	-1		0	0	0	0	0	0	0	0	0
ABHD8	0	0	0	0	0	0	0	0	0	-1	-1	-1	0	.	0		0	0	0	0	0	0	0	0	0	-1	-1	-1		0	0	0	0	0	0	-1	-1	-1
ABI1	0	-1	1	1	1	0	0	0	0	0	0	0	0	.	0		0	1	1	0	0	1	0	0	0	0	0	0		0	0	1	0	0	0	0	0	0
ABI2	-1	0	0	0	0	0	0	0	0	0	-1	-1	0	.	0		-1	-1	0	0	0	0	0	0	0	0	0	-1		0	0	0	0	0	0	0	0	0
ABI3	0	0	0	0	0	0	0	0	0	0	0	1	0	.	0		0	0	0	0	0	0	0	0	0	0	0	0		0	0	0	0	0	0	0	0	0
ABI3BP	0	0	0	0	0	0	0	0	0	0	0	0	0	.	0		0	0	0	0	0	0	0	0	0	-1	0	0		0	0	0	0	0	0	0	0	0
ABL1	0	0	0	0	-1	-1	0	0	0	0	0	0	0	.	-1		-1	0	-1	-1	0	-1	0	0	0	0	0	0		0	0	0	0	0	0	0	0	0
ABL2	0	0	0	0	0	0	0	0	0	0	-1	-1	0	.	-1		0	0	0	0	-1	0	0	0	0	0	0	0		-1	1	1	0	0	0	0	0	0
ABLIM1	0	1	1	0	0	0	0	1	1	0	0	0	0	.	0		1	1	1	0	0	0	1	1	1	0	0	0		0	-1	0	0	1	1	0	0	0
ABLIM2	0	1	1	0	0	0	0	1	1	0	0	0	0	.	-1		0	0	0	0	0	0	1	1	1	-1	-1	-1		0	0	0	0	0	0	0	0	0
ABLIM3	1	1	0	0	0	0	0	0	0	0	0	0	0	.	0		0	0	0	0	0	0	-1	-1	-1	0	0	0		0	0	0	-1	-1	-1	0	0	0
ABR	0	-1	-1	0	0	1	0	1	1	0	0	0	0	.	-1		0	0	1	0	0	0	1	1	1	-1	-1	-1		0	0	0	0	1	1	0	0	0
ABRACL	0	0	0	0	0	0	0	0	0	0	0	0	0	.	0		0	0	0	0	1	1	0	0	0	0	0	0		0	0	0	0	0	0	0	0	0
ABRAXAS1	0	0	1	0	0	0	0	0	0	0	0	0	0	.	0		0	-1	-1	0	0	0	0	0	0	-1	0	0		0	0	0	0	0	0	0	0	0
ABRAXAS2	0	0	0	1	0	0	0	0	0	0	0	0	0	.	0		0	0	0	0	1	1	0	0	0	0	0	0		0	0	0	0	0	0	0	0	0
ABT1	0	0	0	0	0	0	0	0	0	0	0	0	0	.	0		0	0	0	0	1	0	0	0	0	0	0	0		0	0	0	0	0	0	0	0	0
ABTB1	0	1	0	0	0	0	0	0	0	0	0	1	0	.	0		0	0	0	0	0	1	0	0	0	0	1	1		0	0	0	0	0	0	0	1	1
ABTB2	0	0	0	0	0	0	0	0	0	0	0	0	0	.	0		0	0	0	0	1	0	0	0	0	0	0	0		0	0	0	0	0	0	0	0	0
AC000068.1	0	0	0	0	0	0	0	0	0	0	-1	0	0	.	0		0	0	0	0	0	0	0	0	0	-1	0	-1		0	0	0	0	0	0	0	0	0
AC002070.1	0	0	0	0	0	0	0	0	0	0	0	1	0	.	0		0	0	0	0	0	0	0	0	0	0	0	0		0	0	0	0	0	0	0	0	0
AC002116.2	0	0	0	0	0	0	0	0	0	0	-1	-1	0	.	0		0	0	0	0	0	0	0	0	0	0	0	-1		0	0	0	0	0	0	0	0	0
AC002310.1	0	0	0	0	0	0	0	0	0	-1	-1	-1	0	.	0		0	0	0	0	0	0	0	0	0	-1	-1	-1		0	0	0	0	0	0	0	0	0
AC002310.2	0	0	0	0	0	0	0	0	0	0	0	0	0	.	0		0	0	0	0	0	0	0	-1	0	1	0	1		0	0	0	0	0	0	0	0	0
AC002347.1	0	0	0	0	0	0	0	0	0	0	-1	0	0	.	0		0	0	0	0	0	0	0	0	0	0	0	0		0	0	0	0	0	0	0	0	0
AC002347.2	0	0	0	0	0	0	0	0	0	1	0	0	0	.	0		0	0	0	0	0	0	0	0	0	0	0	-1		0	0	0	0	0	0	0	0	0
AC002398.1	0	0	0	0	0	0	0	0	0	0	0	0	0	.	0		0	0	0	0	0	0	0	0	0	0	0	0		0	0	0	0	0	0	0	0	0
AC002401.1	0	0	0	0	0	0	0	0	-1	0	0	0	0	.	0		0	0	0	0	0	0	0	0	-1	0	0	0		0	0	0	0	0	0	0	0	0
AC002456.1	0	0	0	0	0	0	0	0	0	0	-1	-1	0	.	0		0	0	0	0	0	0	0	0	0	0	0	0		0	0	0	0	0	0	0	0	0
AC002467.1	0	0	0	0	0	0	0	0	0	0	-1	0	0	.	0		0	0	0	0	0	0	0	0	0	0	-1	-1		0	0	0	0	0	0	0	0	0
AC002480.1	0	0	0	0	0	0	0	0	0	-1	-1	-1	0	.	0		0	0	0	0	0	0	0	0	0	0	0	-1		0	0	0	0	0	0	0	0	0
AC003035.1	0	0	0	0	0	0	0	0	0	0	0	0	0	.	0		0	0	0	0	0	0	0	0	0	0	-1	0		0	0	0	0	0	0	0	0	0
AC003043.1	0	0	0	0	0	0	0	0	0	0	0	0	0	.	0		0	0	0	0	0	0	0	0	0	0	0	1		0	0	0	0	0	0	0	0	0
AC003102.1	0	0	0	0	0	0	0	0	0	0	-1	-1	0	.	0		0	0	0	0	0	0	0	0	0	0	-1	0		0	0	0	0	0	0	0	0	0
AC004067.1	0	0	0	0	0	0	0	0	0	0	0	1	0	.	0		0	0	0	0	0	0	0	0	0	0	0	0		0	0	0	0	0	0	0	0	0
AC004080.2	0	0	0	0	0	0	0	0	0	0	0	0	0	.	0		0	0	0	0	0	0	0	0	0	-1	0	-1		0	0	0	0	0	0	0	0	0
AC004112.1	0	0	0	0	0	0	0	0	0	-1	0	0	0	.	0		0	0	0	0	0	0	0	0	0	0	0	0		0	0	0	0	0	0	0	0	0
AC004156.1	0	0	0	0	0	0	0	0	0	0	0	0	0	.	0		0	0	0	0	0	0	0	0	0	-1	-1	-1		0	0	0	0	0	0	0	0	0
AC004231.3	0	0	0	0	0	0	0	0	0	0	1	0	0	.	0		0	0	0	0	0	0	0	0	0	0	1	1		0	0	0	0	0	0	0	0	0
AC004241.1	0	0	0	0	0	0	0	0	0	0	1	1	0	.	0		0	0	0	0	0	0	0	0	0	0	1	1		0	0	0	0	0	0	0	0	0
AC004408.1	0	0	0	0	0	0	0	0	0	0	0	0	0	.	0		0	0	0	0	0	0	0	0	0	1	0	0		0	0	0	0	0	0	0	0	0
AC004449.1	0	0	0	0	0	0	0	0	0	0	0	0	0	.	0		0	0	0	0	0	0	0	0	0	1	1	1		0	0	0	0	0	0	0	0	0
AC004466.1	0	0	0	0	0	1	0	0	0	0	1	1	0	.	0		0	0	0	0	0	0	0	0	0	0	1	1		0	0	0	0	0	0	0	1	1
AC004471.2	0	0	0	0	0	0	0	0	0	0	0	0	0	.	0		0	0	0	0	0	0	0	0	0	-1	0	0		0	0	0	0	0	0	0	0	0
AC004477.1	0	0	0	0	0	0	0	0	0	0	0	0	0	.	0		0	0	0	0	0	0	0	0	0	-1	-1	-1		0	0	0	0	0	0	0	0	0
AC004492.1	0	0	0	0	0	0	0	0	0	0	0	0	0	.	0		0	0	0	0	0	0	0	0	0	1	0	0		0	0	0	0	0	0	0	0	0
AC004585.1	0	0	0	0	0	0	0	0	0	-1	-1	-1	0	.	0		0	0	0	0	0	0	0	0	0	0	0	0		0	0	0	0	0	0	0	0	0
AC004702.1	0	0	0	0	0	0	0	0	0	0	-1	-1	0	.	0		0	0	0	0	0	0	0	0	0	0	0	0		0	0	0	0	0	0	0	0	0
AC004771.3	0	0	0	0	0	0	0	0	0	0	0	0	0	.	0		0	0	0	0	0	0	0	0	0	0	0	0		0	0	0	0	0	0	0	0	0
AC004816.1	0	0	0	0	0	0	0	0	0	-1	-1	-1	0	.	0		0	0	0	0	0	0	0	0	0	-1	-1	-1		0	0	0	0	0	0	0	0	0
AC004830.1	0	0	0	0	0	0	0	0	0	0	0	0	0	.	0		0	0	0	0	0	0	0	0	0	0	0	1		0	0	0	0	0	0	0	0	0
AC004840.1	0	0	0	0	0	0	0	0	0	0	0	0	0	.	0		0	0	0	0	0	0	0	0	0	0	0	0		0	0	0	0	0	0	0	0	0
AC004846.1	0	0	0	0	0	0	0	0	0	0	0	0	0	.	0		0	0	0	0	0	0	0	0	0	0	0	1		0	0	0	0	0	0	0	0	0
AC004846.2	0	0	0	0	0	0	0	0	0	0	0	0	0	.	0		0	0	0	0	0	0	0	0	0	0	1	1		0	0	0	0	0	0	0	0	0
AC004865.2	0	0	0	0	0	0	0	0	0	0	0	1	0	.	0		0	0	0	0	0	0	0	0	0	0	0	0		0	0	0	0	0	0	0	0	0
AC004870.2	0	0	0	0	0	0	0	0	-1	0	0	0	0	.	0		0	0	0	0	0	0	0	0	0	0	0	0		0	0	0	0	0	0	0	0	0
AC004889.1	0	0	0	0	0	0	0	0	-1	1	1	0	0	.	0		0	-1	-1	0	0	0	0	1	1	0	0	0		0	0	0	0	0	0	0	0	0
AC004923.4	0	0	0	0	0	0	0	0	0	0	0	0	0	.	0		0	0	0	0	0	0	0	0	0	-1	0	0		0	0	0	0	0	0	0	0	0
AC004943.1	0	0	0	0	0	0	0	0	0	0	0	0	0	.	0		0	0	0	0	0	0	0	0	0	0	-1	0		0	0	0	0	0	0	0	0	0
AC004943.2	0	0	0	0	0	0	0	0	0	0	-1	-1	0	.	0		-1	0	0	0	0	0	0	0	0	0	-1	-1		0	0	0	0	0	0	0	0	0
AC004951.1	0	0	0	0	0	0	0	0	0	0	0	0	0	.	0		0	0	0	0	0	0	0	0	0	-1	0	0		0	0	0	0	0	0	0	0	0
AC004975.2	0	0	0	0	0	0	0	0	0	0	1	0	0	.	0		0	0	0	0	0	0	0	0	0	0	0	0		0	0	0	0	0	0	0	0	0
AC005005.3	0	0	0	0	0	0	0	0	0	0	0	1	0	.	0		0	0	0	0	0	0	0	0	0	0	0	0		0	0	0	0	0	0	0	0	0
AC005014.2	0	0	0	0	0	0	0	0	0	0	1	1	0	.	0		0	0	0	0	0	0	0	0	0	0	1	1		0	0	0	0	0	0	0	0	0
AC005037.1	0	0	0	0	0	0	0	0	0	0	-1	-1	0	.	0		0	0	0	0	0	0	0	0	0	0	0	0		0	0	0	0	0	0	0	0	0
AC005041.3	0	0	0	0	0	0	0	0	0	0	0	1	0	.	0		0	0	0	0	0	0	0	0	0	0	0	0		0	0	0	0	0	0	0	0	0
AC005046.1	0	0	0	0	0	0	0	0	0	0	1	1	0	.	0		0	0	0	0	0	0	0	0	0	1	1	1		0	0	0	0	0	0	0	0	0
AC005070.3	0	0	0	0	0	0	0	0	0	0	0	0	0	.	0		0	0	0	0	0	0	0	0	0	0	1	0		0	0	0	0	0	0	0	0	0
AC005076.1	0	0	0	0	0	0	0	0	0	0	-1	0	0	.	0		0	0	0	0	0	0	0	0	0	-1	-1	-1		0	0	0	0	0	0	0	0	0
AC005091.1	0	0	0	0	0	0	0	0	0	0	0	-1	0	.	0		0	0	0	0	0	0	0	0	0	0	0	-1		0	0	0	0	0	0	0	0	0
AC005154.4	0	0	0	0	0	0	0	0	0	0	-1	0	0	.	0		0	0	0	0	0	0	0	0	0	0	-1	-1		0	0	0	0	0	0	0	0	0
AC005224.1	0	0	0	0	0	0	0	0	0	0	0	-1	0	.	0		0	0	0	0	0	0	0	0	0	0	0	0		0	0	0	0	0	0	0	0	0
AC005225.2	0	0	-1	0	0	0	0	0	0	0	0	0	0	.	0		0	0	0	0	0	0	0	0	0	0	-1	0		0	0	0	0	0	0	0	0	0
AC005225.3	0	0	0	0	0	0	0	0	0	0	0	0	0	.	0		0	0	0	0	0	0	0	0	0	0	0	0		0	0	0	0	0	0	0	0	0
AC005229.4	0	0	0	0	0	0	0	0	0	0	0	0	0	.	0		0	0	0	0	0	0	0	0	0	-1	-1	-1		0	0	0	0	0	0	0	0	0
AC005256.1	0	0	0	0	0	0	0	0	0	-1	0	0	0	.	0		0	0	0	0	0	0	0	0	0	-1	-1	-1		0	0	0	0	0	0	0	-1	0
AC005261.3	0	0	0	0	0	0	0	0	0	0	0	0	0	.	0		0	0	0	0	0	0	0	0	0	0	0	1		0	0	0	0	0	0	0	0	0
AC005262.2	0	0	0	0	0	0	0	0	0	-1	-1	-1	0	.	0		0	0	0	0	0	0	0	0	0	0	0	0		0	0	0	0	0	0	0	0	0
AC005280.1	0	0	0	0	0	0	0	0	0	0	0	1	0	.	0		0	0	0	0	0	0	0	0	0	0	0	0		0	0	0	0	0	0	0	0	0
AC005288.1	0	0	0	0	0	0	0	0	0	0	0	0	0	.	0		0	0	0	0	0	0	0	0	0	0	0	0		0	0	0	0	0	0	0	0	0
AC005306.1	0	0	0	0	0	0	0	0	0	0	0	0	0	.	0		0	0	0	0	0	0	0	0	0	-1	-1	-1		0	0	0	0	0	0	0	0	0
AC005307.1	0	0	0	0	0	0	0	0	0	0	0	1	0	.	0		0	0	0	0	0	0	0	0	0	0	0	0		0	0	0	0	0	0	0	0	0
AC005324.3	0	0	0	0	0	0	0	0	0	0	-1	0	0	.	0		0	0	0	0	0	0	0	0	0	0	0	0		0	0	0	0	0	0	0	0	0
AC005329.1	0	0	0	0	0	0	0	0	0	0	0	-1	0	.	0		0	0	0	0	0	0	0	0	0	0	0	0		0	0	0	0	0	0	0	0	0
AC005339.1	0	0	0	0	0	0	0	0	0	0	0	1	0	.	0		0	0	0	0	0	0	0	0	0	0	0	1		0	0	0	0	0	0	0	0	0
AC005355.1	0	0	0	0	0	0	0	0	0	0	0	0	0	.	0		0	0	0	0	0	0	0	0	0	0	1	1		0	0	0	0	0	0	0	0	0
AC005410.2	0	0	0	0	0	0	0	0	0	0	0	0	0	.	0		0	0	0	0	0	0	0	0	0	-1	-1	0		0	0	0	0	0	0	0	0	0
AC005520.2	0	0	0	0	0	0	0	0	-1	0	0	0	0	.	0		0	0	0	0	0	0	0	0	0	-1	-1	0		0	0	0	0	0	0	0	0	0
AC005532.1	0	0	0	0	0	0	0	0	0	0	0	0	0	.	0		0	0	0	0	0	0	-1	0	0	0	-1	-1		0	0	0	0	0	0	0	0	0
AC005534.1	0	0	0	0	0	0	0	0	0	-1	-1	-1	0	.	0		0	0	0	0	0	0	0	0	0	-1	-1	-1		0	0	0	0	0	0	0	0	0
AC005544.2	0	0	0	0	0	0	0	0	0	0	0	0	0	.	0		0	0	0	0	0	0	0	0	0	0	0	-1		0	0	0	0	0	0	0	0	0
AC005550.2	0	0	0	0	0	0	0	0	0	0	0	1	0	.	0		0	0	0	0	0	0	0	0	0	0	0	0		0	0	0	0	0	0	0	0	0
AC005586.1	0	0	0	0	0	0	0	0	0	0	0	0	0	.	0		0	0	0	0	0	0	0	0	0	0	0	0		0	0	0	0	0	0	0	0	0
AC005606.2	0	0	0	0	0	0	0	0	0	0	0	0	0	.	0		0	0	0	0	0	0	0	0	0	0	0	1		0	0	0	0	0	0	0	0	0
AC005670.1	0	0	0	0	0	0	0	0	0	0	0	0	0	.	0		0	0	0	0	0	0	0	0	0	0	0	0		0	0	0	0	0	0	0	0	0
AC005722.3	0	0	0	0	0	0	0	0	0	0	0	-1	0	.	0		0	0	0	0	0	0	0	0	0	0	0	0		0	0	0	0	0	0	0	0	0
AC005726.2	0	0	0	0	0	0	0	0	0	0	0	-1	0	.	0		0	0	0	0	0	0	0	0	0	0	0	0		0	0	0	0	0	0	0	0	0
AC005730.2	0	0	0	0	0	0	0	0	0	0	0	0	0	.	0		0	0	0	0	0	0	0	0	0	-1	-1	-1		0	0	0	0	0	0	0	0	0
AC005740.4	0	0	0	0	0	0	0	0	0	0	0	0	0	.	0		0	0	0	0	0	0	0	0	0	0	1	0		0	0	0	0	0	0	0	0	0
AC005775.1	0	0	0	0	0	0	0	0	0	-1	-1	-1	0	.	0		0	0	0	0	0	0	0	-1	0	-1	0	0		0	0	0	0	0	0	0	0	0
AC005786.3	0	0	0	0	0	0	0	0	0	-1	-1	-1	0	.	0		0	0	0	0	0	0	0	0	-1	-1	-1	-1		0	0	0	0	0	0	0	0	0
AC005789.1	0	0	0	0	0	0	0	0	0	0	0	0	0	.	0		0	0	0	0	0	0	0	0	0	1	1	0		0	0	0	0	0	0	0	0	0
AC005837.1	0	0	0	0	0	0	0	0	0	0	1	1	0	.	0		0	0	0	0	0	0	0	0	0	0	0	0		0	0	0	0	0	0	0	0	0
AC005840.2	0	0	0	0	0	0	0	0	0	0	-1	-1	0	.	0		0	0	0	0	0	0	0	0	0	0	0	0		0	0	0	0	0	0	0	0	0
AC005865.1	0	0	0	0	0	0	0	-1	-1	0	0	0	0	.	0		0	0	0	0	0	0	0	0	0	0	0	0		0	0	0	0	0	0	0	0	0
AC005899.5	0	0	0	0	0	0	0	0	0	0	0	0	0	.	0		0	0	0	0	0	0	0	0	0	0	0	1		0	0	0	0	0	0	0	0	0
AC006001.3	0	0	0	0	0	0	0	0	0	0	0	-1	0	.	0		0	0	0	0	0	0	0	0	0	0	-1	0		0	0	0	0	0	0	0	0	0
AC006017.1	0	0	0	0	0	0	0	0	0	0	0	0	0	.	0		0	0	0	0	0	0	0	0	0	0	1	0		0	0	0	0	0	0	0	0	0
AC006042.2	0	0	0	0	0	0	0	0	0	0	0	-1	0	.	0		0	0	0	0	0	0	0	0	0	0	0	0		0	0	0	0	0	0	0	0	0
AC006042.4	0	0	0	0	0	0	0	0	0	0	0	-1	0	.	0		0	0	0	0	0	0	0	0	0	0	0	0		0	0	0	0	0	0	0	0	0
AC006058.1	0	0	0	0	0	0	0	0	0	0	0	0	0	.	0		0	0	0	0	0	0	0	0	0	0	1	1		0	0	0	0	0	0	0	0	0
AC006059.1	0	0	0	0	0	0	0	0	0	0	0	0	0	.	0		0	0	0	0	0	0	0	0	0	0	0	0		0	0	0	0	0	0	0	0	0
AC006064.2	0	0	0	0	0	0	0	0	0	0	0	0	0	.	0		0	0	0	0	0	0	0	0	0	-1	-1	0		0	0	0	0	0	0	0	0	0
AC006116.8	0	0	0	0	0	0	0	0	0	0	0	1	0	.	0		0	0	0	0	0	0	0	0	0	0	0	0		0	0	0	0	0	0	0	0	0
AC006130.1	0	0	0	0	0	0	0	0	0	0	0	0	0	.	0		0	0	0	0	0	0	0	0	0	0	1	0		0	0	0	0	0	0	0	0	0
AC006159.1	0	0	0	0	0	0	0	0	0	0	-1	-1	0	.	0		0	0	0	0	0	0	0	0	0	0	0	0		0	0	0	0	0	0	0	0	0
AC006159.2	0	0	0	0	0	0	0	0	0	0	-1	-1	0	.	0		0	0	0	0	0	0	0	0	0	0	1	0		0	0	0	0	0	0	0	0	0
AC006213.1	0	0	0	0	0	0	0	0	0	-1	0	0	0	.	0		0	0	0	0	0	0	0	0	0	0	0	0		0	0	0	0	0	0	0	0	0
AC006213.2	0	0	0	0	0	0	0	0	0	0	0	0	0	.	0		0	0	0	0	0	0	0	0	0	0	0	0		0	0	0	0	0	0	0	0	0
AC006213.3	0	0	0	0	0	0	0	0	0	0	0	0	0	.	0		0	0	0	0	0	0	0	0	0	0	0	1		0	0	0	0	0	0	0	0	0
AC006238.1	0	0	0	0	0	0	0	0	0	0	0	1	0	.	0		0	0	0	0	0	0	0	0	0	0	0	0		0	0	0	0	0	0	0	0	0
AC006252.1	0	0	0	0	0	0	0	0	0	0	1	1	0	.	0		0	0	0	0	0	0	0	0	0	0	1	1		0	0	0	0	0	0	0	0	0
AC006299.1	0	0	0	0	0	0	0	0	0	-1	-1	-1	0	.	0		0	0	0	0	0	0	0	0	0	-1	0	-1		0	0	0	0	0	0	0	0	0
AC006329.1	0	0	0	0	0	0	0	0	0	-1	-1	-1	0	.	0		0	0	0	0	0	0	0	0	0	0	-1	-1		0	0	0	0	0	0	0	0	0
AC006333.2	0	0	0	0	0	0	0	0	0	-1	0	0	0	.	0		0	0	0	0	0	0	0	0	0	-1	0	0		0	0	0	0	0	0	0	0	0
AC006357.1	0	0	0	0	0	0	0	0	0	-1	0	0	0	.	0		0	0	0	0	0	0	0	0	0	0	0	0		0	0	0	0	0	0	0	0	0
AC006369.1	0	0	0	0	0	0	0	0	0	0	-1	0	0	.	0		0	0	0	0	0	0	0	0	0	0	0	0		0	0	0	0	0	0	0	0	0
AC006372.2	0	0	0	0	0	0	0	0	0	0	0	0	0	.	0		0	0	0	0	0	0	0	0	0	-1	0	-1		0	0	0	0	0	0	0	0	0
AC006372.3	0	0	0	0	0	0	0	0	0	0	0	-1	0	.	0		0	0	0	0	0	0	0	0	0	-1	-1	-1		0	0	0	0	0	0	0	0	0
AC006435.2	0	0	0	0	0	0	0	-1	0	0	0	0	0	.	0		0	0	0	0	0	0	0	0	0	0	0	0		0	0	0	0	0	0	0	0	0
AC006486.1	0	0	0	0	0	0	0	0	0	0	-1	-1	0	.	0		0	0	0	0	0	0	0	0	0	0	0	0		0	0	0	0	0	0	0	0	0
AC006504.2	0	0	0	0	0	0	0	0	0	0	0	0	0	.	0		0	0	0	0	0	0	0	0	0	0	0	1		0	0	0	0	0	0	0	0	0
AC006504.5	1	0	-1	0	0	0	0	0	0	0	1	1	0	.	0		-1	1	0	0	0	0	0	1	0	0	0	1		0	0	0	0	0	0	0	0	0
AC006518.7	0	0	1	0	0	0	0	0	0	0	0	0	0	.	0		0	0	0	0	0	0	0	0	0	-1	0	-1		0	0	0	0	0	0	0	0	0
AC006942.1	0	0	0	0	0	0	0	0	0	0	0	0	0	.	0		0	0	0	0	0	0	0	0	0	1	0	0		0	0	0	0	0	0	0	0	0
AC007029.1	0	0	0	0	0	0	0	0	0	1	0	0	0	.	0		0	0	0	0	0	0	0	0	0	0	0	0		0	0	0	0	0	0	0	0	0
AC007038.1	0	0	0	0	0	0	0	0	0	0	0	1	0	.	0		0	0	0	0	0	0	0	0	0	1	1	1		0	0	0	0	0	0	0	0	0
AC007091.1	0	0	0	0	0	0	0	0	0	0	0	1	0	.	0		0	0	0	0	0	0	0	0	0	-1	0	1		0	0	0	0	0	0	0	0	0
AC007114.1	0	0	0	0	0	0	0	0	0	-1	0	0	0	.	0		0	0	0	0	0	0	0	0	0	-1	-1	0		0	0	0	0	0	0	0	0	0
AC007163.1	0	0	0	0	0	0	0	0	0	0	0	0	0	.	0		0	0	0	0	0	0	0	0	0	0	-1	0		0	0	0	0	0	0	0	0	0
AC007220.1	0	0	0	0	0	0	0	0	0	0	0	-1	0	.	0		0	0	0	0	0	0	0	0	0	-1	0	-1		0	0	0	0	0	0	0	0	0
AC007249.1	0	0	0	0	0	0	0	0	0	0	-1	-1	0	.	0		0	0	0	0	0	0	0	0	0	-1	-1	-1		0	0	0	0	0	0	0	0	0
AC007249.2	0	0	0	0	0	0	0	0	0	-1	-1	-1	0	.	0		0	0	0	0	0	0	0	0	0	-1	-1	-1		0	0	0	0	0	0	0	0	0
AC007255.1	0	0	0	0	0	0	0	0	0	0	-1	-1	0	.	0		0	0	0	0	0	0	0	0	0	0	1	0		0	0	0	0	0	0	0	0	0
AC007285.1	0	0	0	0	0	0	0	0	0	0	0	0	0	.	0		0	0	0	0	0	0	-1	0	-1	0	-1	0		0	0	0	0	0	0	0	0	0
AC007292.1	0	0	0	0	0	0	0	0	0	0	0	1	0	.	0		0	0	0	0	0	0	0	0	0	0	1	1		0	0	0	0	0	0	0	0	0
AC007298.2	0	0	0	0	0	0	0	0	0	0	0	0	0	.	0		0	0	0	0	0	0	0	0	0	1	0	0		0	0	0	0	0	0	0	0	0
AC007319.1	0	0	0	0	0	0	0	0	0	0	0	0	0	.	0		0	0	0	0	0	0	0	0	0	0	0	1		0	0	0	0	0	0	1	0	0
AC007364.1	0	0	0	0	0	0	0	0	0	0	0	0	0	.	0		0	0	0	0	0	0	0	0	0	-1	0	0		0	0	0	0	0	0	0	0	0
AC007365.1	0	0	0	0	0	0	0	0	0	0	-1	-1	0	.	0		0	0	0	0	0	0	0	0	0	0	0	-1		0	0	0	0	0	0	0	0	0
AC007383.2	0	0	0	0	0	0	0	0	0	-1	-1	0	0	.	0		0	0	0	0	0	0	0	0	0	-1	-1	-1		0	0	0	0	0	0	0	0	0
AC007383.3	0	0	0	0	0	0	0	0	0	0	0	0	0	.	0		0	0	0	0	0	0	0	0	0	1	0	0		0	0	0	0	0	0	-1	-1	-1
AC007388.1	0	-1	-1	0	0	0	-1	-1	-1	0	1	1	0	.	0		0	-1	-1	0	0	0	-1	1	1	0	0	0		0	0	0	0	0	0	0	0	0
AC007405.1	0	0	0	0	0	0	0	0	0	0	0	0	0	.	0		0	0	0	0	0	0	0	0	1	0	0	0		0	0	0	0	0	0	0	0	0
AC007448.3	0	0	0	0	0	0	0	0	0	0	-1	0	0	.	0		0	0	0	0	0	0	0	0	0	0	0	0		0	0	0	0	0	0	0	0	0
AC007533.1	0	0	0	0	0	0	0	0	0	0	0	1	0	.	0		0	0	0	0	0	0	0	0	0	0	0	0		0	0	0	0	0	0	0	0	0
AC007566.1	0	0	0	0	0	0	0	0	0	0	0	1	0	.	0		0	0	0	0	0	0	0	0	0	0	1	1		0	0	0	0	0	0	0	0	0
AC007620.2	0	0	0	0	0	0	0	0	0	0	1	1	0	.	0		0	0	0	0	0	0	0	0	0	0	1	1		0	0	0	0	0	0	0	0	0
AC007622.2	0	0	0	0	0	0	0	0	0	0	0	0	0	.	0		0	0	0	0	0	0	0	-1	0	0	0	0		0	0	0	0	0	0	0	0	0
AC007639.1	0	0	0	0	0	0	0	0	0	-1	0	-1	0	.	0		0	0	0	0	0	0	0	0	0	-1	0	0		0	0	0	0	0	0	0	0	0
AC007681.1	0	0	0	0	0	0	0	0	0	0	0	1	0	.	0		0	0	0	0	0	0	0	0	0	0	1	1		0	0	0	0	0	0	0	0	0
AC007687.1	0	0	0	0	0	0	0	0	0	0	0	0	0	.	0		0	0	0	0	0	0	0	0	0	0	0	-1		0	0	0	0	0	0	0	0	0
AC007773.1	0	0	0	0	0	0	0	0	0	-1	-1	0	0	.	0		0	0	0	0	0	0	0	0	0	-1	-1	-1		0	0	0	0	0	0	0	0	0
AC007823.1	0	0	0	0	0	0	0	0	0	-1	0	0	0	.	0		0	0	0	0	0	0	0	0	0	0	0	0		0	0	0	0	0	0	0	0	0
AC007906.2	0	0	0	0	0	0	0	0	0	0	0	0	0	.	0		0	0	0	0	0	0	0	0	0	0	0	1		0	0	0	0	0	0	0	0	0
AC007923.4	0	0	0	0	0	0	0	0	0	0	0	0	0	.	0		0	0	0	0	0	0	0	0	0	-1	0	-1		0	0	0	0	0	0	0	0	0
AC007938.1	0	0	0	0	0	0	0	0	0	0	1	0	0	.	0		0	0	0	0	0	0	0	0	0	0	0	0		0	0	0	0	0	0	0	0	0
AC007938.3	0	0	0	0	0	0	0	0	0	0	0	0	0	.	0		0	0	0	0	0	0	0	0	0	0	1	0		0	0	0	0	0	0	0	0	0
AC007998.3	0	0	0	0	0	0	0	0	0	0	1	1	0	.	0		0	0	0	0	0	0	0	0	0	0	0	1		0	0	0	0	0	0	0	0	0
AC008014.1	0	0	0	0	0	0	0	1	1	0	0	0	0	.	0		0	0	0	0	0	0	0	1	1	0	-1	0		0	0	0	0	0	0	0	0	0
AC008035.1	0	0	0	0	0	0	0	0	0	0	0	-1	0	.	0		0	0	0	0	0	0	0	0	0	0	-1	0		0	0	0	0	0	0	0	0	0
AC008040.1	0	0	0	0	0	0	0	0	0	0	0	1	0	.	0		0	0	0	0	0	0	0	0	0	0	0	1		0	0	0	0	0	0	0	0	0
AC008040.5	0	0	0	0	0	0	0	0	0	0	0	0	0	.	0		0	0	0	0	0	0	0	0	0	0	0	1		0	0	0	0	0	0	0	0	0
AC008060.3	0	0	0	0	0	0	0	0	0	0	0	1	0	.	0		0	0	0	0	0	0	0	0	0	0	0	0		0	0	0	0	0	0	0	0	0
AC008083.1	0	0	0	0	0	0	0	0	0	0	-1	0	0	.	0		0	0	0	0	0	0	0	0	0	0	0	0		0	0	0	0	0	0	0	0	0
AC008105.1	0	0	0	0	0	0	0	0	0	0	0	0	0	.	0		0	0	0	0	0	0	0	0	0	-1	0	0		0	0	0	0	0	0	0	0	0
AC008105.3	0	0	0	0	0	0	0	-1	-1	0	0	0	0	.	0		0	0	0	0	0	0	0	-1	0	0	0	0		0	0	0	0	0	0	0	0	0
AC008124.1	0	0	0	0	0	0	0	0	0	0	0	0	0	.	0		0	0	0	0	0	0	0	0	0	-1	0	0		0	0	0	0	0	0	0	0	0
AC008147.1	0	0	0	0	0	0	0	0	0	0	0	0	0	.	0		0	0	0	0	0	0	0	0	0	0	-1	0		0	0	0	0	0	0	0	0	0
AC008264.2	0	0	0	0	0	0	0	0	0	0	1	0	0	.	0		0	0	0	0	0	0	0	0	0	0	0	0		0	0	0	0	0	0	0	0	0
AC008269.1	0	0	0	0	0	0	0	0	0	0	1	0	0	.	0		0	0	0	0	0	0	0	0	0	0	0	0		0	0	0	0	0	0	0	0	0
AC008280.3	0	0	0	0	0	0	0	0	0	-1	-1	-1	0	.	0		0	0	0	0	0	0	0	0	0	1	0	-1		0	0	0	0	0	0	0	0	0
AC008397.2	0	0	1	0	0	0	0	0	0	0	0	0	0	.	0		0	0	0	0	0	0	0	0	0	-1	-1	-1		0	0	0	0	0	0	0	0	0
AC008403.2	0	0	0	0	0	0	0	0	0	0	0	0	0	.	0		0	0	0	0	0	0	0	0	0	1	0	0		0	0	0	0	0	0	0	0	0
AC008438.1	0	0	0	0	0	0	0	0	0	0	0	0	0	.	0		0	0	0	0	0	0	0	0	0	-1	0	0		0	0	0	0	0	0	0	0	0
AC008440.1	0	0	0	0	0	0	0	0	0	0	-1	0	0	.	0		0	0	0	0	0	0	0	0	0	0	0	0		0	0	0	0	0	0	0	0	0
AC008440.3	0	0	0	0	0	0	0	0	0	0	0	0	0	.	0		0	0	0	0	0	0	0	0	0	0	0	1		0	0	0	0	0	0	0	0	0
AC008443.1	0	0	0	0	0	0	0	0	0	1	0	0	0	.	0		0	0	0	0	0	0	0	0	0	0	0	0		0	0	0	0	0	0	0	0	0
AC008467.1	0	0	0	0	0	0	0	0	0	0	0	0	0	.	0		0	0	0	0	0	0	0	0	0	0	1	1		0	0	0	0	0	0	0	0	0
AC008543.1	0	0	0	0	0	0	0	0	0	0	-1	-1	0	.	0		0	0	0	0	0	0	0	0	0	0	-1	-1		0	0	0	0	0	0	0	0	0
AC008555.5	0	0	0	0	0	0	0	0	0	0	-1	0	0	.	0		0	0	0	0	0	0	0	0	0	0	0	0		0	0	0	0	0	0	0	0	0
AC008569.1	0	0	0	0	0	0	0	0	-1	0	0	0	0	.	0		0	0	0	0	0	0	0	-1	-1	0	0	0		0	0	0	0	0	0	0	0	0
AC008608.2	0	0	0	0	0	0	0	0	0	0	0	1	0	.	0		0	0	0	0	0	0	0	0	0	0	0	0		0	0	0	0	0	0	0	0	0
AC008649.2	0	0	0	0	0	0	0	0	0	0	0	0	0	.	0		0	0	0	0	0	0	0	0	0	0	0	-1		0	0	0	0	0	0	0	0	0
AC008686.1	0	0	0	0	0	0	0	0	0	0	0	0	0	.	0		0	0	0	0	0	0	0	0	0	0	0	-1		0	0	0	0	0	0	0	0	0
AC008687.4	0	0	0	0	0	0	0	0	0	0	0	-1	0	.	0		0	0	0	0	0	0	0	0	0	0	0	0		0	0	0	0	0	0	0	0	0
AC008736.1	0	0	0	0	0	0	0	0	0	-1	0	0	0	.	0		0	0	0	0	0	0	0	0	0	-1	-1	0		0	0	0	0	0	0	0	0	0
AC008738.2	0	0	0	0	0	0	0	0	0	1	0	0	0	.	0		0	0	0	0	0	0	0	0	0	0	0	1		0	0	0	0	0	0	0	0	0
AC008738.5	0	0	0	0	0	0	0	0	0	0	0	0	0	.	0		0	0	0	0	0	0	0	0	0	0	-1	0		0	0	0	0	0	0	0	0	0
AC008747.1	0	0	0	0	0	0	0	0	0	0	0	0	0	.	0		0	0	0	0	0	0	0	0	0	0	0	-1		0	0	0	0	0	0	0	0	0
AC008750.1	0	0	0	0	0	0	0	0	0	0	0	-1	0	.	0		0	0	0	0	0	0	0	0	0	0	0	0		0	0	0	0	0	0	0	0	0
AC008750.2	0	0	0	0	0	0	0	0	0	0	-1	-1	0	.	0		0	0	0	0	0	0	0	0	0	-1	0	0		0	0	0	0	0	0	0	0	0
AC008750.7	0	0	0	0	0	0	0	0	0	0	0	0	0	.	0		0	0	0	0	0	0	0	0	0	0	-1	0		0	0	0	0	0	0	0	0	0
AC008760.1	0	0	0	0	0	0	0	0	0	0	0	0	0	.	0		0	0	0	0	0	0	0	0	0	0	0	-1		0	0	0	0	0	0	0	0	0
AC008761.1	0	0	0	0	0	0	0	0	0	0	0	0	0	.	0		0	0	0	0	0	0	0	0	0	0	0	0		0	0	0	0	0	0	0	0	0
AC008763.1	0	0	0	0	0	0	0	0	0	0	0	-1	0	.	0		0	0	0	0	0	0	0	0	0	0	0	0		0	0	0	0	0	0	0	0	0
AC008764.4	1	-1	1	0	0	0	0	0	0	0	0	0	0	.	0		1	1	-1	0	0	0	0	0	0	0	0	0		0	0	0	0	0	0	0	0	0
AC008771.1	0	0	0	0	0	0	0	0	0	0	0	0	0	.	0		0	0	0	0	0	0	0	0	0	-1	-1	-1		0	0	0	0	0	0	0	0	0
AC008781.1	0	0	0	0	0	0	0	0	-1	0	0	0	0	.	0		0	0	0	0	0	0	0	-1	-1	0	0	0		0	0	0	0	0	0	0	0	0
AC008840.1	0	0	0	0	0	0	0	0	0	0	-1	0	0	.	0		0	0	0	0	0	0	0	0	0	0	1	1		0	0	0	0	0	0	0	0	0
AC008870.3	0	0	0	0	0	0	0	0	0	0	0	0	0	.	0		0	0	0	0	0	0	0	0	0	0	0	-1		0	0	0	0	0	0	0	0	0
AC008870.4	0	0	0	0	0	0	0	0	0	0	0	0	0	.	0		0	0	0	0	0	0	0	0	0	0	0	-1		0	0	0	0	0	0	0	0	0
AC008875.1	0	0	0	0	0	0	0	0	0	0	0	1	0	.	0		0	0	0	0	0	0	0	0	0	0	0	0		0	0	0	0	0	0	0	0	0
AC008894.2	0	0	0	0	0	0	0	0	0	0	0	0	0	.	0		0	0	0	0	0	0	0	0	0	0	0	0		0	0	0	0	0	0	0	0	0
AC008897.3	0	0	0	0	0	0	0	0	0	0	0	0	0	.	0		0	0	0	0	0	0	0	0	0	0	1	1		0	0	0	0	0	0	0	0	0
AC008906.1	0	0	0	0	0	0	0	0	0	1	1	0	0	.	0		0	0	0	0	0	0	0	0	0	0	0	0		0	0	0	0	0	0	0	0	0
AC008915.2	0	0	0	0	0	0	0	0	0	-1	-1	-1	0	.	0		0	0	0	0	0	0	0	0	0	-1	-1	-1		0	0	0	0	0	0	0	0	0
AC008937.3	0	0	0	0	0	0	0	0	0	0	0	0	0	.	0		0	0	0	0	0	0	0	0	0	0	0	1		0	0	0	0	0	0	0	0	0
AC008946.1	0	0	0	0	0	0	0	0	0	0	-1	-1	0	.	0		0	0	0	0	0	0	0	0	0	0	0	-1		0	0	0	0	0	0	0	0	0
AC008966.2	0	0	0	0	0	0	0	0	0	0	0	1	0	.	0		0	0	0	0	0	0	0	0	0	0	1	0		0	0	0	0	0	0	0	0	0
AC008972.2	0	0	0	0	0	0	0	0	0	0	0	0	0	.	0		0	0	0	0	0	0	0	0	0	0	0	-1		0	0	0	0	0	0	0	0	0
AC009005.1	0	0	0	0	0	0	0	0	0	-1	0	0	0	.	0		0	0	0	0	0	0	0	0	0	-1	-1	-1		0	0	0	0	0	0	0	0	0
AC009041.3	0	0	0	0	0	0	0	0	0	0	0	1	0	.	0		0	0	0	0	0	0	0	0	0	0	0	0		0	0	0	0	0	0	0	0	0
AC009055.2	0	0	0	0	0	0	0	0	0	0	0	-1	0	.	0		0	0	0	0	0	0	0	0	0	0	0	0		0	0	0	0	0	0	0	0	0
AC009061.2	0	0	0	0	0	0	0	0	0	0	0	1	0	.	0		0	0	0	0	0	0	0	0	0	0	-1	0		0	0	0	0	0	0	0	0	0
AC009065.4	0	0	0	0	0	0	0	0	0	-1	0	0	0	.	0		0	0	0	0	0	0	0	0	0	0	-1	0		0	0	0	0	0	0	0	0	0
AC009088.1	0	0	0	0	0	0	0	0	0	0	0	1	0	.	0		0	0	0	0	0	0	0	0	0	0	0	0		0	0	0	0	0	0	0	0	0
AC009088.2	0	0	0	0	0	0	0	0	0	-1	0	-1	0	.	0		0	0	0	0	0	0	0	0	0	0	0	-1		0	0	0	0	0	0	0	0	0
AC009093.4	0	0	0	0	0	0	0	0	0	0	0	-1	0	.	0		0	0	0	0	0	0	0	0	0	0	0	0		0	0	0	0	0	0	0	0	0
AC009093.8	0	0	0	0	0	0	0	0	0	0	0	0	0	.	0		0	0	0	0	0	0	0	0	0	0	1	0		0	0	0	0	0	0	0	0	0
AC009107.2	0	0	0	0	0	0	0	0	0	0	0	0	0	.	0		0	0	0	0	0	0	0	0	0	0	0	1		0	0	0	0	0	0	0	0	0
AC009108.3	0	0	0	0	0	0	0	0	0	0	-1	0	0	.	0		0	0	0	0	0	0	0	0	0	0	0	0		0	0	0	0	0	0	0	0	0
AC009113.1	0	0	0	0	0	0	0	0	0	0	0	1	0	.	0		0	0	0	0	0	0	0	0	0	0	0	0		0	0	0	0	0	0	0	0	0
AC009120.2	0	0	0	0	0	0	0	0	0	0	0	0	0	.	0		0	1	0	0	0	0	0	0	0	0	0	0		0	0	0	0	0	0	0	0	0
AC009133.6	0	0	0	0	0	-1	0	0	0	0	0	-1	0	.	0		0	0	0	0	0	-1	0	0	0	0	0	-1		0	0	0	0	0	0	0	0	0
AC009139.1	0	0	0	0	0	0	0	0	0	0	0	0	0	.	0		0	0	0	0	0	0	0	0	0	0	0	1		0	0	0	0	0	0	0	0	0
AC009154.1	0	0	0	0	0	0	0	0	0	0	1	0	0	.	0		0	0	0	0	0	0	0	0	0	-1	-1	-1		0	0	0	0	0	0	0	0	0
AC009163.4	0	0	0	0	0	0	0	0	0	0	0	0	0	.	0		0	-1	-1	0	0	0	0	0	0	0	0	0		0	0	0	0	0	0	0	0	0
AC009171.2	0	0	0	0	0	0	0	0	0	-1	-1	-1	0	.	0		0	0	0	0	0	0	0	0	0	0	-1	-1		0	0	0	0	0	0	0	0	0
AC009226.1	0	0	0	0	0	0	0	0	0	-1	-1	-1	0	.	0		0	0	0	0	0	0	0	0	0	-1	-1	-1		0	0	0	0	0	0	0	0	0
AC009237.14	0	0	0	0	0	0	0	0	0	0	0	0	0	.	0		0	0	0	0	0	0	0	0	0	-1	-1	0		0	0	0	0	0	0	0	0	0
AC009237.15	0	0	0	0	0	0	0	0	0	0	0	0	0	.	0		0	0	0	0	0	0	0	0	0	0	-1	-1		0	0	0	0	0	0	0	0	0
AC009275.1	0	0	0	0	0	0	0	0	0	0	0	0	0	.	0		0	0	0	0	0	0	0	0	0	0	1	1		0	0	0	0	0	0	0	0	0
AC009309.1	0	0	0	0	0	0	0	0	0	0	0	0	0	.	0		0	0	0	0	0	0	0	0	0	-1	-1	0		0	0	0	0	0	0	0	0	0
AC009318.1	0	0	0	0	0	0	0	0	0	0	0	0	0	.	0		0	0	0	0	0	0	0	0	0	0	0	1		0	0	0	0	0	0	0	0	0
AC009365.2	0	0	0	0	0	0	0	0	0	0	-1	0	0	.	0		0	0	0	0	0	0	0	0	0	0	0	-1		0	0	0	0	0	0	0	0	0
AC009404.1	0	0	0	0	0	0	0	0	0	0	0	1	0	.	0		0	0	0	0	0	0	0	0	0	-1	0	1		0	0	0	0	0	0	0	0	0
AC009414.2	0	0	0	0	0	0	0	0	0	-1	0	0	0	.	0		0	0	0	0	0	0	0	0	0	-1	0	0		0	0	0	0	0	0	0	0	0
AC009506.1	0	0	0	0	0	0	0	0	0	0	0	-1	0	.	0		0	0	0	0	0	0	0	0	0	-1	-1	-1		0	0	0	0	0	0	0	0	0
AC009549.1	0	0	0	0	0	0	0	0	0	-1	-1	-1	0	.	0		0	0	0	0	0	0	0	0	0	-1	-1	-1		0	0	0	0	0	0	0	0	0
AC009652.2	0	0	0	0	0	0	0	-1	0	-1	0	-1	0	.	0		0	0	0	0	0	0	0	0	-1	-1	-1	0		0	0	0	0	0	0	0	0	0
AC009686.2	0	0	0	0	0	0	0	0	0	1	0	0	0	.	0		0	0	0	0	0	0	0	0	0	1	1	1		0	0	0	0	0	0	0	0	0
AC009690.2	0	0	0	0	0	0	0	0	0	0	0	0	0	.	0		0	0	0	0	0	0	0	0	0	0	0	-1		0	0	0	0	0	0	0	0	0
AC009779.2	0	0	0	0	0	0	0	0	0	0	-1	0	0	.	0		0	0	0	0	0	0	0	0	0	-1	-1	-1		0	0	0	0	0	0	0	0	0
AC009812.4	0	0	0	0	0	0	0	0	0	0	0	0	0	.	0		0	0	0	0	0	0	0	0	0	0	1	1		0	0	0	0	0	0	0	0	0
AC009831.1	0	0	0	0	0	0	0	0	0	0	0	-1	0	.	0		0	0	0	0	0	0	0	0	0	0	0	0		0	0	0	0	0	0	0	0	0
AC009908.1	0	0	0	0	0	0	0	0	0	0	-1	0	0	.	0		0	0	0	0	0	0	0	0	0	0	0	0		0	0	0	0	0	0	0	0	0
AC009955.1	0	0	0	0	0	0	0	0	0	0	0	0	0	.	0		0	0	0	0	0	0	0	0	0	0	0	1		0	0	0	0	0	0	0	0	0
AC009961.1	0	0	0	0	0	0	0	0	0	0	0	0	0	.	0		0	0	-1	0	0	0	0	0	0	0	0	0		0	0	0	0	0	0	0	0	0
AC009962.1	0	0	0	0	0	0	0	0	0	0	0	0	0	.	0		0	0	0	0	0	0	0	0	0	-1	0	-1		0	0	0	0	0	0	0	0	0
AC010132.4	0	0	0	0	0	0	0	0	0	0	0	0	0	.	0		0	0	0	0	0	0	0	0	0	1	0	0		0	0	0	0	0	0	0	0	0
AC010168.1	0	0	0	0	0	0	0	0	0	0	-1	-1	0	.	0		0	0	0	0	0	0	0	0	0	-1	-1	-1		0	0	0	0	0	0	0	0	0
AC010173.1	0	0	0	0	0	0	0	-1	0	0	0	0	0	.	0		0	0	1	0	0	0	-1	-1	-1	0	0	0		0	0	0	0	0	0	0	0	0
AC010198.1	0	0	0	0	0	0	0	0	0	0	0	0	0	.	0		0	0	0	0	0	0	0	0	0	-1	-1	-1		0	0	0	0	0	0	0	0	0
AC010201.1	0	0	0	0	0	0	0	0	0	0	0	0	0	.	0		0	0	0	0	0	0	0	0	0	0	0	1		0	0	0	0	0	0	0	0	0
AC010203.2	0	0	0	0	0	0	0	0	0	0	0	0	0	.	0		0	0	0	0	0	0	0	0	0	-1	0	0		0	0	0	0	0	0	0	0	0
AC010210.1	0	0	0	0	0	0	0	0	0	0	0	0	0	.	0		0	0	0	0	0	0	0	0	0	0	0	1		0	0	0	0	0	0	0	0	0
AC010226.1	0	0	0	0	0	0	0	0	0	0	0	0	0	.	0		0	0	0	0	0	0	0	0	0	0	0	-1		0	0	0	0	0	0	0	0	0
AC010245.2	0	0	0	0	0	0	0	0	0	0	0	0	0	.	0		0	0	0	0	0	0	0	0	0	0	1	0		0	0	0	0	0	0	0	0	0
AC010247.1	0	0	0	0	0	0	0	0	0	0	1	0	0	.	0		0	0	0	0	0	0	0	0	0	0	0	0		0	0	0	0	0	0	0	0	0
AC010325.1	0	0	0	0	0	0	0	0	0	1	1	1	0	.	0		0	0	0	0	0	0	0	0	0	1	0	0		0	0	0	0	0	0	0	0	0
AC010327.4	0	0	0	0	0	0	0	0	0	0	0	1	0	.	0		0	0	0	0	0	0	0	0	0	0	0	0		0	0	0	0	0	0	0	0	0
AC010333.2	0	0	0	0	0	0	0	0	0	0	1	0	0	.	0		0	0	0	0	0	0	0	0	0	0	0	0		0	0	0	0	0	0	0	0	0
AC010336.1	0	0	0	0	0	0	0	0	0	0	0	0	0	.	0		0	0	0	0	0	0	0	0	0	-1	0	0		0	0	0	0	0	0	0	0	0
AC010336.4	0	0	0	0	0	0	0	0	0	0	0	0	0	.	0		0	0	0	0	0	0	0	0	0	0	0	-1		0	0	0	0	0	0	0	0	0
AC010343.3	0	0	0	0	0	0	0	-1	-1	0	0	0	0	.	0		0	0	0	0	0	0	0	0	0	0	0	0		0	0	0	0	0	0	0	0	0
AC010457.1	0	0	0	0	0	0	0	0	0	0	-1	-1	0	.	0		0	0	0	0	0	0	0	0	0	0	0	0		0	0	0	0	0	0	0	0	0
AC010487.2	0	0	0	0	0	0	0	0	0	0	0	0	0	.	0		0	0	0	0	0	0	0	0	0	1	0	0		0	0	0	0	0	0	0	0	0
AC010491.1	0	0	0	0	0	0	0	0	0	-1	0	0	0	.	0		0	0	0	0	0	0	0	0	0	0	0	0		0	0	0	0	0	0	0	0	0
AC010522.1	0	0	0	0	0	0	0	0	0	0	-1	-1	0	.	0		0	0	0	0	0	0	0	0	0	0	-1	-1		0	0	0	0	0	0	0	0	0
AC010536.1	0	0	0	0	0	0	0	0	0	0	-1	-1	0	.	0		0	0	0	0	0	0	0	0	0	-1	-1	-1		0	0	0	0	0	0	0	0	0
AC010542.2	0	0	0	0	0	0	0	0	0	0	0	1	0	.	0		0	0	0	0	0	0	0	0	0	0	0	0		0	0	0	0	0	0	0	0	0
AC010618.3	0	0	0	0	0	0	0	0	0	0	0	0	0	.	0		0	0	0	0	0	0	0	0	0	-1	0	0		0	0	0	0	0	0	0	0	0
AC010636.2	0	0	0	0	0	0	0	0	0	0	0	0	0	.	0		0	0	0	0	0	0	-1	-1	-1	0	1	0		0	0	0	0	0	0	0	0	0
AC010643.1	0	0	0	0	0	0	0	0	0	0	0	0	0	.	0		0	0	0	0	0	0	0	0	0	0	1	1		0	0	0	0	0	0	0	0	0
AC010735.2	0	0	0	0	0	0	0	0	0	-1	0	0	0	.	0		0	0	0	0	0	0	0	0	0	0	-1	0		0	0	0	0	0	0	0	0	0
AC010761.1	0	0	0	0	0	0	0	0	0	0	0	0	0	.	0		0	0	0	0	0	0	0	0	0	0	0	0		0	0	0	0	0	0	0	0	0
AC010761.6	0	0	0	0	0	0	0	0	0	0	0	0	0	.	0		0	0	0	0	0	0	0	0	0	0	-1	0		0	0	0	0	0	0	0	0	0
AC010809.1	0	0	0	0	0	0	0	0	0	-1	-1	-1	0	.	0		0	0	0	0	0	0	0	0	0	0	-1	0		0	0	0	0	0	0	0	0	0
AC010864.1	0	0	0	0	0	0	0	0	0	0	0	0	0	.	0		0	0	0	0	0	0	0	0	0	-1	0	0		0	0	0	0	0	0	0	0	0
AC010883.1	0	0	0	0	0	0	0	0	0	-1	-1	-1	0	.	0		0	0	0	0	0	0	0	0	0	-1	-1	-1		0	0	0	0	0	0	0	0	0
AC010913.1	0	0	0	0	0	0	0	0	0	0	0	0	0	.	0		0	0	0	0	0	0	0	0	0	0	-1	0		0	0	0	0	0	0	0	0	0
AC010969.2	0	0	0	0	0	0	0	0	0	0	0	0	0	.	0		0	0	0	0	0	0	0	0	0	0	1	1		0	0	0	0	0	0	0	0	0
AC010976.1	0	0	0	0	0	0	-1	0	0	0	0	-1	0	.	0		0	0	0	0	0	0	-1	0	0	0	0	-1		0	0	0	0	0	0	0	0	0
AC011005.4	0	0	0	0	0	0	0	0	0	0	0	0	0	.	0		0	0	0	0	0	0	0	0	0	0	0	1		0	0	0	0	0	0	0	0	0
AC011092.2	0	0	0	0	0	0	0	0	0	0	0	-1	0	.	0		0	0	0	0	0	0	0	0	0	0	0	0		0	0	0	0	0	0	0	0	0
AC011247.1	0	0	0	0	0	0	0	0	0	0	0	0	0	.	0		0	0	0	0	0	0	0	-1	-1	0	0	0		0	0	0	0	0	0	0	0	0
AC011374.2	0	0	0	0	0	0	0	0	0	0	0	0	0	.	0		0	0	0	0	0	0	0	0	0	0	1	1		0	0	0	0	0	0	0	0	0
AC011379.2	0	0	0	0	0	0	0	0	0	-1	-1	-1	0	.	0		0	0	0	0	0	0	0	0	0	-1	-1	-1		0	0	0	0	0	0	0	0	0
AC011444.1	0	0	0	0	0	0	0	0	0	0	0	-1	0	.	0		0	0	0	0	0	0	0	0	-1	0	-1	0		0	0	0	0	0	0	0	0	0
AC011446.1	0	0	0	0	0	0	0	0	0	0	0	0	0	.	0		0	0	0	0	0	0	0	0	0	0	0	-1		0	0	0	0	0	0	0	0	0
AC011447.3	0	0	0	0	0	0	0	0	0	0	0	0	0	.	0		0	0	0	0	0	0	0	0	0	0	-1	-1		0	0	0	0	0	0	0	0	0
AC011448.1	0	0	0	0	0	0	0	0	0	0	0	1	0	.	0		0	0	0	0	0	0	0	0	0	0	0	0		0	0	0	0	0	0	0	0	0
AC011455.1	0	0	0	0	0	0	0	0	0	0	0	1	0	.	0		0	0	0	0	0	0	0	0	0	0	0	0		0	0	0	0	0	0	0	0	0
AC011462.1	0	0	0	0	0	0	0	0	0	0	0	0	0	.	0		0	-1	-1	0	0	0	0	0	0	1	1	0		0	0	0	0	0	0	0	0	0
AC011466.1	0	0	0	0	0	0	0	0	0	0	0	0	0	.	0		0	0	0	0	0	0	-1	0	0	0	0	0		0	0	0	0	0	0	0	0	0
AC011477.1	0	0	0	0	0	0	-1	0	0	0	0	0	0	.	0		0	0	0	0	0	0	0	0	0	0	0	1		0	0	0	0	0	0	0	0	0
AC011477.3	0	0	0	0	0	0	0	0	0	0	-1	0	0	.	0		0	0	0	0	0	0	0	0	0	0	1	0		0	0	0	0	0	0	0	0	0
AC011481.2	0	0	0	0	0	0	0	0	0	0	0	0	0	.	0		0	0	0	0	0	0	0	0	0	0	1	0		0	0	0	0	0	0	0	0	0
AC011498.2	0	0	0	0	0	0	0	0	0	0	-1	-1	0	.	0		0	0	0	0	0	0	0	0	0	-1	-1	-1		0	0	0	0	0	0	0	0	0
AC011498.6	0	0	0	0	0	0	0	0	0	0	0	-1	0	.	0		0	0	0	0	0	0	0	0	0	0	0	0		0	0	0	0	0	0	0	0	0
AC011503.1	0	0	0	0	0	0	0	0	0	0	0	0	0	.	0		0	0	0	0	0	0	0	0	0	0	0	-1		0	0	0	0	0	0	0	0	0
AC011603.2	0	0	0	0	0	0	0	0	0	0	-1	-1	0	.	0		0	0	0	0	0	0	0	0	0	-1	0	-1		0	0	0	0	0	0	0	0	0
AC011603.3	0	0	0	0	0	0	0	0	0	0	0	-1	0	.	0		0	0	0	0	0	0	0	0	0	0	0	0		0	0	0	0	0	0	0	0	0
AC011604.2	-1	0	0	0	0	0	-1	0	0	0	-1	-1	0	.	0		0	0	0	0	0	0	0	0	0	0	0	0		0	0	0	0	0	0	0	0	0
AC011611.2	0	0	0	0	0	0	0	0	0	0	-1	-1	0	.	0		0	0	0	0	0	0	0	0	0	0	0	0		0	0	0	0	0	0	0	0	0
AC011611.3	0	0	0	0	0	0	0	0	0	0	0	-1	0	.	0		0	0	0	0	0	0	0	0	0	0	-1	0		0	0	0	0	0	0	0	0	0
AC011676.1	0	0	0	0	0	0	0	0	0	1	1	1	0	.	0		0	0	0	0	0	0	0	0	0	1	1	1		0	0	0	0	0	0	0	0	0
AC011676.3	0	0	0	0	0	0	0	0	0	0	1	1	0	.	0		0	0	0	0	0	0	0	0	0	0	0	0		0	0	0	0	0	0	0	0	0
AC011747.1	0	0	0	0	0	0	0	-1	-1	0	0	0	0	.	0		0	0	0	0	0	0	0	0	0	0	0	0		0	0	0	0	0	0	0	0	0
AC011773.4	0	0	0	0	0	0	0	0	0	0	0	0	0	.	0		0	0	0	0	0	0	0	0	0	0	-1	0		0	0	0	0	0	0	0	0	0
AC011921.1	0	0	0	0	0	0	0	0	0	-1	0	-1	0	.	0		0	0	0	0	0	0	0	0	0	-1	0	0		0	0	0	0	0	0	0	0	0
AC011933.3	0	0	0	0	0	0	0	0	0	0	0	0	0	.	0		0	0	0	0	0	0	0	0	0	-1	0	0		0	0	0	0	0	0	0	0	0
AC011978.2	0	0	0	0	0	0	0	0	0	0	0	0	0	.	0		0	0	0	0	0	0	0	0	0	1	1	1		0	0	0	0	0	0	0	0	0
AC012065.4	0	0	0	0	0	0	0	0	0	1	1	1	0	.	0		0	0	0	0	0	0	0	0	0	0	1	1		0	0	0	0	0	0	0	0	0
AC012073.1	0	0	0	0	0	0	0	0	0	-1	-1	-1	0	.	0		0	0	0	0	0	0	0	0	0	-1	-1	-1		0	0	0	0	0	0	0	0	0
AC012074.1	0	0	0	0	0	0	0	0	0	1	0	0	0	.	0		0	0	0	0	0	0	0	0	0	1	1	1		0	0	0	0	0	0	0	0	0
AC012146.1	0	0	0	0	0	0	0	0	0	-1	-1	-1	0	.	0		0	0	0	0	0	0	0	0	0	-1	-1	-1		0	0	0	0	0	0	0	0	0
AC012173.1	0	0	0	0	0	0	0	0	0	1	0	1	0	.	0		0	0	0	0	0	0	0	0	0	1	1	0		0	0	0	0	0	0	0	0	0
AC012184.3	0	0	0	0	0	0	0	0	0	-1	-1	-1	0	.	0		0	0	0	0	0	0	0	0	0	0	-1	0		0	0	0	0	0	0	0	0	0
AC012213.2	0	0	0	0	0	0	0	0	0	0	0	0	0	.	0		0	0	0	0	0	0	0	0	0	0	1	1		0	0	0	0	0	0	0	0	0
AC012313.2	0	0	0	0	0	0	0	0	0	0	0	0	0	.	0		0	0	0	0	0	0	0	0	0	0	0	1		0	0	0	0	0	0	0	0	0
AC012313.6	0	0	0	0	0	0	0	0	0	0	0	0	0	.	0		0	0	0	0	0	0	0	0	0	0	-1	0		0	0	0	0	0	0	0	0	0
AC012313.7	0	0	0	0	0	0	0	0	0	0	0	1	0	.	0		0	0	0	0	0	0	0	0	0	0	1	1		0	0	0	0	0	0	0	0	0
AC012322.1	0	0	0	0	0	0	0	0	0	0	0	0	0	.	0		0	0	0	0	0	0	0	0	0	0	0	-1		0	0	0	0	0	0	0	0	0
AC012358.3	0	0	0	0	0	0	0	0	0	0	-1	0	0	.	0		0	0	0	0	0	0	0	-1	0	0	0	0		0	0	0	0	0	0	0	0	0
AC012360.1	0	0	0	0	0	0	0	0	0	0	-1	0	0	.	0		0	0	0	0	0	0	0	0	0	0	0	0		0	0	0	0	0	0	0	0	0
AC012360.2	0	0	0	0	0	0	0	0	0	-1	-1	-1	0	.	0		0	0	0	0	0	0	0	0	0	-1	-1	-1		0	0	0	0	0	0	0	0	0
AC012377.1	0	0	0	0	0	0	0	0	0	0	0	0	0	.	0		0	0	0	0	0	0	0	0	0	-1	0	0		0	0	0	0	0	0	0	0	0
AC012409.1	0	0	0	0	0	0	0	0	0	0	0	1	0	.	0		0	0	0	0	0	0	0	0	0	0	0	0		0	0	0	0	0	0	0	0	0
AC012435.2	0	0	0	0	0	0	0	0	0	0	-1	-1	0	.	0		0	0	0	0	0	0	0	0	0	-1	-1	-1		0	0	0	0	0	0	0	0	0
AC012447.1	0	0	0	0	0	0	0	0	0	0	-1	-1	0	.	0		0	0	0	0	0	0	0	0	0	0	0	0		0	0	0	0	0	0	0	0	0
AC012467.1	0	0	0	0	0	0	0	0	0	0	-1	0	0	.	0		0	0	0	0	0	0	0	0	0	0	0	0		0	0	0	0	0	0	0	0	0
AC012485.2	0	0	0	0	0	0	0	0	0	1	0	0	0	.	0		0	0	0	0	0	0	0	0	0	0	0	0		0	0	0	0	0	0	0	0	0
AC012506.4	0	0	0	0	0	0	0	0	0	0	0	1	0	.	0		0	0	0	0	0	0	0	0	0	0	0	0		0	0	0	0	0	0	0	0	0
AC012531.1	0	0	0	0	0	0	0	0	0	0	0	1	0	.	0		0	0	0	0	0	0	0	0	0	0	0	0		0	0	0	0	0	0	0	0	0
AC012574.2	0	0	0	0	0	0	0	0	0	0	0	0	0	.	0		0	0	0	0	0	0	0	0	0	0	0	-1		0	0	0	0	0	0	0	0	0
AC012615.2	0	0	0	0	0	0	0	0	0	0	0	0	0	.	0		0	0	0	0	0	0	0	0	0	0	-1	0		0	0	0	0	0	0	0	0	0
AC012615.6	0	0	0	0	0	0	0	0	0	0	0	0	0	.	0		0	0	0	0	0	0	0	0	0	-1	0	0		0	0	0	0	0	0	0	0	0
AC012618.3	0	0	0	0	0	0	0	0	0	-1	0	0	0	.	0		0	0	0	0	0	0	0	0	0	0	0	0		0	0	0	0	0	0	0	0	0
AC012640.2	0	0	0	0	0	0	0	0	0	-1	0	0	0	.	0		0	0	-1	0	0	0	0	0	0	-1	-1	0		0	0	0	0	0	0	0	0	0
AC012645.1	0	0	0	0	0	0	0	0	0	-1	-1	0	0	.	0		0	0	0	0	0	0	0	0	0	0	0	0		0	0	0	0	0	0	0	0	0
AC013275.1	0	0	0	0	0	0	0	0	0	0	0	0	0	.	0		0	0	0	0	0	0	0	0	0	1	0	0		0	0	0	0	0	0	0	0	0
AC013403.2	0	0	0	0	0	0	0	0	0	1	1	1	0	.	0		0	0	0	0	0	0	0	0	0	1	1	1		0	0	0	0	0	0	0	0	0
AC013451.1	0	0	0	0	0	0	0	0	0	0	0	0	0	.	0		0	0	0	0	0	0	0	-1	0	0	0	-1		0	0	0	0	0	0	0	0	0
AC013470.2	0	0	0	0	0	0	0	0	0	1	1	1	0	.	0		0	0	0	0	0	0	0	0	0	1	1	1		0	0	0	0	0	0	0	0	0
AC013476.1	0	0	0	0	0	0	0	0	0	0	0	0	0	.	0		0	0	0	0	0	0	0	0	0	0	0	-1		0	0	0	0	0	0	0	0	0
AC013726.1	0	0	0	0	0	0	0	0	0	0	0	0	0	.	0		0	0	0	0	0	0	0	0	0	0	-1	0		0	0	0	0	0	0	0	0	0
AC015712.1	0	0	0	0	0	0	0	0	0	0	1	1	0	.	0		0	0	0	0	0	0	0	0	0	0	0	1		0	0	0	0	0	0	0	0	0
AC015712.2	0	0	0	0	0	0	0	0	0	0	0	1	0	.	0		0	0	0	0	0	0	0	0	0	0	0	0		0	0	0	0	0	0	0	0	0
AC015712.4	0	0	0	0	0	0	0	0	0	0	1	0	0	.	0		0	0	0	0	0	0	0	0	0	0	0	1		0	0	0	0	0	0	0	0	0
AC015727.1	0	0	0	0	0	0	0	0	0	0	1	0	0	.	0		0	0	0	0	0	0	0	0	0	0	0	0		0	0	0	0	0	0	0	0	0
AC015802.4	0	0	0	0	0	0	0	0	0	0	-1	0	0	.	0		0	0	0	0	0	0	0	0	0	-1	0	0		0	0	0	0	0	0	0	0	0
AC015813.1	0	0	0	0	0	0	0	0	0	1	1	1	0	.	0		0	1	0	0	0	0	0	0	0	0	0	0		0	0	0	0	0	0	0	0	0
AC015818.2	0	0	0	0	0	0	0	0	0	0	0	0	0	.	0		0	0	0	0	0	0	0	0	0	0	-1	0		0	0	0	0	0	0	0	0	0
AC015845.2	0	0	0	0	0	0	0	0	0	0	1	1	0	.	0		0	0	0	0	0	0	0	0	0	1	1	1		0	0	0	0	0	0	0	0	0
AC015909.2	0	0	0	0	0	0	0	0	0	0	0	0	0	.	0		0	0	0	0	0	0	0	0	0	0	0	-1		0	0	0	0	0	0	0	0	0
AC015912.1	0	0	0	0	0	0	0	0	0	0	0	0	0	.	0		0	0	0	0	0	0	0	0	0	1	0	0		0	0	0	0	0	0	0	0	0
AC015917.2	0	0	0	0	0	0	0	0	0	0	-1	-1	0	.	0		0	0	0	0	0	0	0	0	0	-1	-1	-1		0	0	0	0	0	0	0	0	0
AC015961.2	0	0	0	0	0	0	0	0	0	0	-1	0	0	.	0		0	0	0	0	0	0	0	0	0	0	0	0		0	0	0	0	0	0	0	0	0
AC016027.1	0	0	0	0	0	0	0	0	0	-1	-1	-1	0	.	0		0	0	0	0	0	0	0	0	0	0	-1	-1		0	0	0	0	0	0	0	0	0
AC016065.1	0	0	0	0	0	0	0	0	0	-1	0	0	0	.	0		0	0	0	0	0	0	0	0	0	-1	0	0		0	0	0	0	0	0	0	0	0
AC016205.1	0	0	0	0	0	0	0	0	0	0	0	0	0	.	0		0	0	0	0	0	0	0	0	0	0	0	0		0	0	0	0	0	0	0	0	0
AC016355.1	0	0	0	0	0	0	0	0	0	-1	0	0	0	.	0		0	0	0	0	0	0	0	0	0	-1	0	0		0	0	0	0	0	0	0	0	0
AC016394.1	0	0	0	0	0	0	0	0	0	0	1	0	0	.	0		0	0	0	0	0	0	0	0	0	0	0	0		0	0	0	0	0	0	0	0	0
AC016396.1	0	0	0	0	0	0	0	0	0	0	0	0	0	.	0		0	0	0	0	0	0	0	0	0	0	0	1		0	0	0	0	0	0	0	0	0
AC016405.3	0	0	0	0	0	0	0	0	0	0	-1	0	0	.	0		0	0	0	0	0	0	0	0	0	0	0	0		0	0	0	0	0	0	0	0	0
AC016575.1	0	0	0	0	0	0	0	0	0	0	0	0	0	.	0		0	0	0	0	0	0	0	0	0	0	0	1		0	0	0	0	0	0	0	0	0
AC016708.1	0	0	0	0	0	0	0	0	0	0	-1	0	0	.	0		0	0	0	0	0	0	0	0	0	-1	-1	-1		0	0	0	0	0	0	0	0	0
AC016722.2	0	0	0	0	0	0	0	0	0	0	0	0	0	.	0		0	0	0	0	0	0	0	0	0	1	0	0		0	0	0	0	0	0	0	0	0
AC016727.1	0	0	0	0	0	0	0	0	0	0	0	0	0	.	0		0	0	0	0	0	0	0	0	0	0	0	1		0	0	0	0	0	0	0	0	0
AC016730.1	0	0	0	0	0	0	0	0	0	0	0	-1	0	.	0		0	0	0	0	0	0	0	0	0	0	0	0		0	0	0	0	0	0	0	0	0
AC016737.1	0	0	0	0	0	0	0	0	0	0	0	-1	0	.	0		0	0	0	0	0	0	0	0	0	0	0	0		0	0	0	0	0	0	0	0	0
AC016766.1	0	0	0	0	0	0	0	0	0	0	0	0	0	.	0		0	0	0	0	0	0	0	0	0	0	0	1		0	0	0	0	0	0	0	0	0
AC016773.1	0	0	0	0	0	0	0	0	0	0	0	0	0	.	0		0	0	0	0	0	0	0	0	0	0	0	-1		0	0	0	0	0	0	0	0	0
AC016876.1	0	0	0	0	0	0	0	0	0	0	0	0	0	.	0		0	0	0	0	0	0	0	0	0	0	0	0		0	0	0	0	0	0	0	0	0
AC016877.3	0	0	0	0	0	0	0	0	0	0	0	0	0	.	0		0	0	0	0	0	0	0	0	0	-1	-1	-1		0	0	0	0	0	0	0	0	0
AC016924.1	0	0	0	0	0	0	0	0	0	0	0	0	0	.	0		0	0	0	0	0	0	0	0	0	0	-1	0		0	0	0	0	0	0	0	0	0
AC017033.1	0	0	0	0	0	0	0	0	0	0	0	-1	0	.	0		0	0	0	0	0	0	0	0	0	0	0	1		0	0	0	0	0	0	0	0	0
AC017048.3	0	0	0	0	0	0	0	0	0	0	0	0	0	.	0		0	0	0	0	0	0	0	0	0	0	1	0		0	0	0	0	0	0	0	0	0
AC017074.1	0	0	0	0	0	0	0	0	0	0	0	0	0	.	0		0	0	0	0	0	0	0	0	0	0	0	1		0	0	0	0	0	0	0	0	0
AC017076.1	0	0	0	0	0	0	0	0	0	0	0	0	0	.	0		0	0	0	0	0	0	0	0	0	0	-1	0		0	0	0	0	0	0	0	0	0
AC017083.2	0	0	0	0	0	0	0	0	0	0	0	0	0	.	0		0	0	0	0	0	0	0	0	0	0	0	1		0	0	0	0	0	0	0	0	0
AC017100.1	0	0	0	0	0	0	0	0	0	0	0	-1	0	.	0		0	0	0	0	0	0	0	0	0	0	0	0		0	0	0	0	0	0	0	0	0
AC017104.1	0	0	0	0	0	0	0	0	0	0	-1	0	0	.	0		0	0	0	0	0	0	0	0	0	0	-1	-1		0	0	0	0	0	0	0	0	0
AC018362.2	0	0	0	0	0	0	0	0	0	0	0	0	0	.	0		0	0	0	0	0	0	0	0	0	0	0	0		0	0	0	0	0	0	0	0	0
AC018413.1	0	0	0	0	0	0	0	0	0	0	0	0	0	.	0		0	0	0	0	0	0	0	0	0	0	1	1		0	0	0	0	0	0	0	0	0
AC018450.1	0	0	0	0	0	0	0	0	0	0	0	0	0	.	0		0	0	0	0	0	0	0	0	0	0	0	1		0	0	0	0	0	0	0	0	0
AC018521.4	0	0	0	0	0	0	0	0	0	0	0	0	0	.	0		0	0	0	0	0	0	0	0	0	0	1	0		0	0	0	0	0	0	0	0	0
AC018521.5	0	-1	0	0	0	0	0	0	0	0	0	-1	0	.	0		0	-1	0	0	0	0	0	0	0	-1	0	0		0	0	0	0	0	0	0	0	0
AC018557.1	0	0	0	0	0	0	0	0	0	0	0	-1	0	.	0		0	0	0	0	0	0	0	0	0	0	0	0		0	0	0	0	0	0	0	0	0
AC018638.6	0	0	0	0	0	0	0	0	0	-1	0	0	0	.	0		0	0	0	0	0	0	0	0	0	0	-1	0		0	0	0	0	0	0	0	0	0
AC018645.2	0	0	0	0	0	0	0	0	0	0	0	0	0	.	0		0	0	0	0	0	0	0	0	0	0	0	1		0	0	0	0	0	0	0	0	0
AC018647.2	0	0	0	0	0	0	0	0	0	0	0	1	0	.	0		0	0	0	0	0	0	0	0	0	0	0	0		0	0	0	0	0	0	0	0	0
AC018690.1	0	0	0	0	0	0	0	0	0	0	0	0	0	.	0		0	0	0	0	0	0	0	0	0	0	1	1		0	0	0	0	0	0	0	0	0
AC018761.2	0	0	0	0	0	0	0	-1	0	0	0	0	0	.	0		0	0	0	0	0	0	0	0	0	0	0	0		0	0	0	0	0	0	0	0	0
AC018797.2	0	0	0	0	0	0	0	0	0	-1	-1	-1	0	.	0		0	0	0	0	0	0	0	0	0	-1	-1	-1		0	0	0	0	0	0	0	0	0
AC018845.3	0	0	0	0	0	0	0	0	0	0	0	0	0	.	0		0	0	0	0	0	0	0	0	0	0	-1	0		0	0	0	0	0	0	0	0	0
AC019069.1	0	0	0	0	0	0	0	0	0	-1	-1	-1	0	.	0		0	0	0	0	0	0	0	0	0	-1	-1	-1		0	0	0	0	0	0	0	0	0
AC019077.1	0	0	0	0	0	0	0	0	0	0	0	0	0	.	0		0	0	0	0	0	0	0	0	0	0	0	1		0	0	0	0	0	0	0	0	0
AC019118.2	0	0	0	0	0	0	0	0	0	0	0	-1	0	.	0		0	0	0	0	0	0	0	0	0	0	0	-1		0	0	0	0	0	0	0	0	0
AC019131.2	0	0	0	0	0	0	0	0	0	0	1	1	0	.	0		0	0	0	0	0	0	0	0	0	0	1	0		0	0	0	0	0	0	0	0	0
AC019163.1	0	0	0	0	0	0	0	-1	-1	0	0	0	0	.	0		0	0	0	0	0	0	-1	-1	0	0	0	0		0	0	0	0	0	0	0	0	0
AC019205.1	0	0	0	0	0	0	-1	0	-1	0	0	0	0	.	0		0	0	0	0	0	0	0	0	0	0	0	0		0	0	0	0	0	0	0	0	0
AC020558.1	0	0	0	0	0	0	0	0	0	0	0	0	0	.	0		0	0	0	0	0	0	0	0	0	0	-1	0		0	0	0	0	0	0	0	0	0
AC020594.1	0	0	0	0	0	0	0	0	0	0	1	0	0	.	0		0	0	0	0	0	0	0	0	0	0	0	1		0	0	0	0	0	0	0	0	0
AC020611.2	0	0	0	0	0	0	0	0	0	1	0	0	0	.	0		0	0	0	0	0	0	0	0	0	0	0	0		0	0	0	0	0	0	0	0	0
AC020659.1	0	0	0	0	0	0	0	0	0	0	0	0	0	.	0		0	0	0	0	0	0	0	0	0	0	1	0		0	0	0	0	0	0	0	0	0
AC020661.1	0	0	0	0	0	0	0	0	0	0	0	0	0	.	0		0	0	0	0	0	0	0	0	0	0	0	1		0	0	0	0	0	0	0	0	0
AC020663.2	0	0	0	0	0	0	0	0	0	0	0	1	0	.	0		0	0	0	0	0	0	0	0	0	1	1	1		0	0	0	0	0	0	0	0	0
AC020907.1	0	0	0	0	0	1	0	0	0	-1	-1	-1	0	.	0		0	0	0	0	0	-1	0	0	0	0	0	0		0	0	0	0	0	0	0	0	0
AC020915.3	0	0	0	0	0	0	-1	-1	0	0	0	0	0	.	0		0	0	0	0	0	0	-1	0	-1	0	0	0		0	0	0	0	0	0	0	0	0
AC020916.1	0	0	0	0	0	0	0	0	0	0	-1	-1	0	.	0		0	0	0	0	0	0	0	0	0	0	0	0		0	0	0	0	0	0	0	0	0
AC020922.3	0	0	0	0	0	0	0	0	0	0	0	0	0	.	0		0	0	0	0	0	0	0	0	0	0	0	1		0	0	0	0	0	0	0	0	0
AC020934.1	0	0	0	0	0	0	0	0	0	0	0	-1	0	.	0		0	0	0	0	0	0	0	0	0	0	0	1		0	0	0	0	0	0	0	0	0
AC020978.5	0	0	0	0	0	0	0	0	0	-1	-1	-1	0	.	0		0	0	0	0	0	0	0	0	0	-1	-1	-1		0	0	0	0	0	0	0	0	0
AC021028.1	0	0	0	0	0	0	0	0	0	-1	0	0	0	.	0		0	0	0	0	0	0	0	0	0	-1	0	0		0	0	0	0	0	0	0	0	0
AC021054.1	0	0	0	0	0	0	0	-1	0	-1	0	0	0	.	0		0	0	0	0	0	0	0	0	0	-1	0	0		0	0	0	0	0	0	0	0	0
AC021092.1	0	0	0	0	0	0	0	0	0	0	0	0	0	.	0		0	0	0	0	0	0	0	0	0	0	1	1		0	0	0	0	0	0	0	0	0
AC021097.1	0	0	0	0	0	0	0	0	0	0	0	1	0	.	0		0	0	0	0	0	0	0	0	0	-1	0	1		0	0	0	0	0	0	0	0	0
AC021127.1	0	0	0	0	0	0	0	0	0	0	0	0	0	.	0		0	0	0	0	0	0	0	0	0	0	0	-1		0	0	0	0	0	0	0	0	0
AC021188.1	0	0	0	0	0	0	0	0	0	0	0	0	0	.	0		0	0	0	0	0	0	0	0	0	-1	-1	-1		0	0	0	0	0	0	0	0	0
AC021321.1	0	0	0	0	0	0	0	0	0	-1	0	0	0	.	0		0	0	0	0	0	0	0	0	0	0	0	0		0	0	0	0	0	0	0	0	0
AC021491.2	0	0	0	0	0	0	0	0	0	0	0	0	0	.	0		0	0	0	0	0	0	0	0	0	0	0	1		0	0	0	0	0	0	0	0	0
AC021594.2	0	0	0	0	0	0	0	0	0	0	0	0	0	.	0		0	0	0	0	0	0	0	0	0	0	0	1		0	0	0	0	0	0	0	0	0
AC021851.1	0	0	0	0	0	0	0	0	0	0	0	-1	0	.	0		0	0	0	0	0	0	0	0	0	0	0	0		0	0	0	0	0	0	0	0	0
AC022034.1	0	0	0	0	0	0	0	0	0	-1	0	-1	0	.	0		0	0	0	0	0	0	0	0	0	0	0	-1		0	0	0	0	0	0	0	0	0
AC022075.1	0	0	0	0	0	0	0	0	0	0	0	1	0	.	0		0	0	0	0	0	0	0	0	0	0	0	0		0	0	0	0	0	0	0	0	0
AC022075.2	0	0	0	0	0	0	0	0	0	0	0	-1	0	.	0		0	0	0	0	0	0	0	0	0	0	0	0		0	0	0	0	0	0	0	0	0
AC022098.1	0	0	0	0	0	0	0	-1	0	0	0	0	0	.	0		0	0	0	0	0	0	0	-1	0	0	0	0		0	0	0	0	0	0	0	0	0
AC022144.1	0	0	0	0	0	0	0	0	0	0	0	0	0	.	0		0	0	0	0	0	0	0	0	0	0	0	1		0	0	0	0	0	0	0	0	0
AC022201.2	0	0	0	0	0	0	0	0	0	0	0	-1	0	.	0		0	0	0	0	0	0	0	0	0	0	-1	0		0	0	0	0	0	0	0	0	0
AC022211.2	0	0	0	0	0	0	0	0	0	0	0	1	0	.	0		0	0	0	0	0	0	0	0	0	0	0	0		0	0	0	0	0	0	0	0	0
AC022239.1	0	0	0	0	0	0	0	0	0	0	0	0	0	.	0		0	0	0	0	0	0	0	0	0	0	0	1		0	0	0	0	0	0	0	0	0
AC022364.1	0	0	0	0	0	0	0	0	0	0	0	0	0	.	0		0	0	0	0	0	0	0	0	0	-1	0	0		0	0	0	0	0	0	0	0	0
AC022398.1	0	0	0	0	0	0	0	0	0	0	0	0	0	.	0		0	0	0	0	0	0	0	0	0	0	1	0		0	0	0	0	0	0	0	0	0
AC022400.5	0	0	0	0	0	0	0	0	0	0	0	0	0	.	0		0	0	0	0	0	0	0	0	0	0	0	0		0	0	0	0	0	0	0	0	0
AC022509.3	0	0	0	0	0	0	0	0	0	0	0	-1	0	.	0		0	0	0	0	0	0	0	0	0	-1	-1	-1		0	0	0	0	0	0	0	0	0
AC022613.1	0	0	0	0	0	0	0	0	1	-1	-1	-1	0	.	0		0	0	0	0	0	0	0	0	0	-1	-1	-1		0	0	0	0	0	0	0	0	0
AC022613.2	0	0	0	0	0	0	0	0	0	0	0	0	0	.	0		0	0	0	0	0	0	0	0	0	-1	0	0		0	0	0	0	0	0	0	0	0
AC022784.1	0	0	-1	0	0	0	0	0	0	0	0	0	0	.	0		0	0	0	0	0	0	0	0	0	0	0	0		0	0	0	0	0	0	0	0	0
AC022893.1	0	0	0	0	0	0	0	0	0	0	0	0	0	.	0		0	0	0	0	0	0	0	0	0	0	0	1		0	0	0	0	0	0	0	0	0
AC022916.1	0	0	0	0	0	0	0	0	0	0	0	0	0	.	0		0	0	0	0	0	0	0	0	0	0	0	1		0	0	0	0	0	0	0	0	0
AC022973.4	0	0	0	0	0	0	0	0	0	0	0	-1	0	.	0		0	0	0	0	0	0	0	0	0	0	0	0		0	0	0	0	0	0	0	0	0
AC023024.1	0	0	0	0	0	0	0	0	0	0	0	1	0	.	0		0	0	0	0	0	0	0	0	0	0	-1	0		0	0	0	0	0	0	0	0	0
AC023090.1	0	0	0	0	0	0	0	0	0	-1	-1	-1	0	.	0		0	0	0	0	0	0	0	0	0	0	0	0		0	0	0	0	0	0	0	0	0
AC023355.1	0	0	0	0	0	0	0	0	0	-1	0	0	0	.	0		0	0	0	0	0	0	0	0	0	0	-1	0		0	0	0	0	0	0	0	0	0
AC023509.4	0	0	0	0	0	0	0	0	0	0	0	0	0	.	0		0	0	0	0	0	0	0	0	0	-1	-1	-1		0	0	0	0	0	0	0	0	0
AC023790.2	0	0	0	0	0	0	-1	0	0	0	0	1	0	.	0		0	0	0	0	0	0	-1	0	0	1	1	1		0	0	0	0	0	0	0	0	0
AC023794.5	0	0	0	0	0	0	0	0	0	0	0	1	0	.	0		0	0	0	0	0	0	0	0	0	0	0	0		0	0	0	0	0	0	0	0	0
AC023906.3	0	0	0	0	0	0	0	0	0	0	0	0	0	.	0		0	0	0	0	0	0	0	0	0	0	0	0		0	0	0	0	0	0	0	0	0
AC023906.5	0	0	0	0	0	0	0	0	0	0	0	0	0	.	0		0	0	0	0	0	0	0	0	0	0	0	0		0	0	0	0	0	0	0	0	0
AC024267.6	0	0	0	0	0	0	0	0	0	-1	0	0	0	.	0		0	0	0	0	0	0	0	0	0	0	0	0		0	0	0	0	0	0	0	0	0
AC024560.3	0	0	0	0	0	0	0	0	0	0	-1	0	0	.	0		0	0	0	0	0	0	0	0	0	0	0	0		0	0	0	0	0	0	0	0	0
AC024575.1	0	0	0	0	0	0	0	0	0	-1	0	0	0	.	0		0	0	0	0	0	0	0	0	0	0	0	0		0	0	0	0	0	0	0	0	0
AC024896.1	0	0	0	0	0	0	-1	-1	0	0	0	0	0	.	0		0	0	0	0	0	0	0	0	0	0	0	0		0	0	0	0	0	0	0	0	0
AC025031.1	0	0	0	0	0	0	0	0	0	0	0	0	0	.	0		0	0	0	0	0	0	0	0	0	0	0	1		0	0	0	0	0	0	0	0	0
AC025048.2	0	0	0	0	0	0	0	0	0	-1	0	0	0	.	0		0	0	0	0	0	0	0	0	1	-1	-1	0		0	0	0	0	0	0	0	0	0
AC025048.4	0	0	0	0	0	0	0	0	0	1	1	1	0	.	0		0	0	0	0	0	0	0	0	0	0	1	1		0	0	0	0	0	0	0	0	0
AC025164.1	0	0	0	0	0	0	0	0	0	0	0	1	0	.	0		0	0	0	0	0	0	0	0	0	0	1	1		0	0	0	0	0	0	0	0	0
AC025165.4	0	0	0	0	0	0	0	0	0	0	0	0	0	.	0		0	0	0	0	0	0	0	0	0	0	0	1		0	0	0	0	0	0	0	0	0
AC025165.5	0	0	0	0	0	0	0	0	0	0	0	1	0	.	0		0	0	0	0	0	0	0	0	0	0	0	0		0	0	0	0	0	0	0	0	0
AC025171.2	0	0	0	0	0	0	0	0	0	0	0	1	0	.	0		0	0	0	0	0	0	0	0	0	0	0	0		0	0	0	0	0	0	0	0	0
AC025171.4	0	0	0	0	0	0	0	0	0	1	1	1	0	.	0		0	0	0	0	0	0	0	0	0	1	1	1		0	0	0	0	0	0	0	0	0
AC025175.1	0	0	0	0	0	0	0	0	0	0	0	0	0	.	0		0	0	0	0	0	0	0	0	0	0	1	1		0	0	0	0	0	0	0	0	0
AC025176.1	0	0	0	0	0	0	0	0	0	0	0	0	0	.	0		0	0	0	0	0	0	0	0	0	0	0	-1		0	0	0	0	0	0	0	0	0
AC025180.1	0	0	0	0	0	0	0	0	0	0	-1	0	0	.	0		0	0	0	0	0	0	0	0	0	-1	-1	-1		0	0	0	0	0	0	0	0	0
AC025181.2	0	0	0	0	0	0	0	0	0	0	-1	-1	0	.	0		0	0	0	0	0	0	0	0	0	-1	-1	-1		0	0	0	0	0	0	0	0	0
AC025263.1	0	0	0	0	0	0	0	0	0	0	0	0	0	.	0		0	0	0	0	0	0	0	0	0	0	0	1		0	0	0	0	0	0	0	0	0
AC025265.1	0	0	0	0	0	0	0	0	0	0	1	0	0	.	0		0	0	0	0	0	0	0	0	0	0	0	0		0	0	0	0	0	0	0	0	0
AC025419.1	0	0	0	0	0	0	0	0	0	0	0	0	0	.	0		0	0	0	0	0	0	0	0	0	0	0	1		0	0	0	0	0	0	0	0	0
AC025576.1	0	0	0	0	0	0	0	0	0	0	0	0	0	.	0		0	0	0	0	0	0	0	0	0	-1	0	0		0	0	0	0	0	0	0	0	0
AC025580.2	0	0	0	0	0	0	0	-1	-1	0	0	0	0	.	0		0	0	0	0	0	0	0	0	-1	0	0	0		0	0	0	0	0	0	0	0	0
AC025682.1	0	0	-1	0	0	0	0	0	0	0	0	0	0	.	0		0	0	1	0	0	0	0	0	-1	0	0	0		0	0	0	0	0	0	0	0	0
AC025822.2	0	0	0	0	0	0	0	0	0	0	0	0	0	.	0		0	0	0	0	0	0	0	0	0	0	0	-1		0	0	0	0	0	0	0	0	0
AC025918.1	0	0	0	0	0	0	0	0	0	0	0	0	0	.	0		0	0	0	0	0	0	0	0	0	0	-1	0		0	0	0	0	0	0	0	0	0
AC026250.1	0	0	0	0	0	0	0	0	0	-1	-1	-1	0	.	0		0	0	0	0	0	0	0	0	0	-1	-1	-1		0	0	0	0	0	0	0	0	0
AC026254.2	0	0	0	0	0	0	0	0	0	0	0	0	0	.	0		0	0	0	0	0	0	0	0	0	0	0	1		0	0	0	0	0	0	0	0	0
AC026347.1	0	0	0	0	0	0	0	0	0	0	0	0	0	.	0		0	0	0	0	0	0	0	0	0	1	0	0		0	0	0	0	0	0	0	0	0
AC026458.2	0	0	0	0	0	0	0	0	0	0	0	0	0	.	0		0	0	0	0	0	0	0	0	0	0	1	0		0	0	0	0	0	0	0	0	0
AC026461.3	0	0	0	0	0	0	0	0	0	0	-1	0	0	.	0		0	0	0	0	0	0	0	0	0	0	0	0		0	0	0	0	0	0	0	0	0
AC026471.2	0	0	0	0	0	0	0	0	0	0	0	0	0	.	0		0	0	0	0	0	0	0	0	0	0	-1	0		0	0	0	0	0	0	0	0	0
AC026471.3	0	0	0	0	0	0	0	0	0	0	0	1	0	.	0		0	0	0	0	0	0	0	0	0	0	0	0		0	0	0	0	0	0	0	0	0
AC026471.4	0	0	0	0	0	0	0	0	0	0	0	0	0	.	0		0	0	0	0	0	0	0	0	0	0	0	0		0	0	0	0	0	0	0	0	0
AC026704.1	0	0	0	0	0	0	0	0	0	0	0	0	0	.	0		0	0	0	0	0	0	0	0	0	-1	-1	-1		0	0	0	0	0	0	0	0	0
AC026740.1	0	0	0	0	0	0	0	0	0	-1	-1	-1	0	.	0		0	0	0	0	0	0	0	0	0	0	0	0		0	0	0	0	0	0	0	-1	-1
AC026801.2	0	0	0	0	0	0	0	0	0	0	0	0	0	.	0		0	0	0	0	0	0	0	0	0	-1	0	0		0	0	0	0	0	0	0	0	0
AC026803.2	0	0	0	0	0	0	0	0	0	0	0	0	0	.	0		0	0	0	0	0	0	0	0	0	0	-1	-1		0	0	0	0	0	0	0	0	0
AC026992.2	0	0	0	0	0	0	0	0	0	0	0	1	0	.	0		0	0	0	0	0	0	0	0	0	0	0	0		0	0	0	0	0	0	0	0	0
AC027031.2	0	0	0	0	0	0	0	0	0	0	0	0	0	.	0		0	0	0	0	0	0	0	0	0	0	1	0		0	0	0	0	0	0	0	0	0
AC027237.2	0	0	0	0	0	0	0	0	0	0	0	0	0	.	0		0	0	0	0	0	0	0	0	0	-1	0	0		0	0	0	0	0	0	0	0	0
AC027237.3	0	0	0	0	0	0	0	0	0	-1	-1	-1	0	.	0		0	0	0	0	0	0	0	0	0	-1	-1	0		0	0	0	0	0	0	0	0	0
AC027243.1	0	0	0	0	0	0	0	0	0	0	0	0	0	.	0		0	0	0	0	0	0	0	0	0	0	1	1		0	0	0	0	0	0	0	0	0
AC027243.2	0	0	0	0	0	0	0	0	0	0	0	0	0	.	0		0	0	0	0	0	0	0	0	0	0	1	1		0	0	0	0	0	0	0	0	0
AC027271.1	0	0	0	0	0	0	0	0	0	1	1	1	0	.	0		0	0	0	0	0	0	0	0	0	1	1	1		0	0	0	0	0	0	0	0	0
AC027277.1	0	0	0	0	0	0	0	0	0	0	0	0	0	.	0		0	0	0	0	0	0	0	0	0	0	0	1		0	0	0	0	0	0	0	0	0
AC027288.3	0	0	0	0	0	0	0	0	0	0	0	0	0	.	0		0	0	0	0	0	0	0	0	0	1	1	1		0	0	0	0	0	0	0	0	0
AC027290.1	0	0	0	0	0	0	0	0	0	0	0	0	0	.	0		0	0	0	0	0	0	0	0	0	0	0	0		0	0	0	0	0	0	0	0	0
AC027307.3	0	0	0	0	0	0	0	0	0	1	1	1	0	.	0		0	0	0	0	0	0	0	0	0	1	1	1		0	0	0	0	0	0	0	1	1
AC027613.1	0	0	0	0	0	0	0	0	0	0	0	-1	0	.	0		0	0	0	0	0	0	0	0	0	0	0	-1		0	0	0	0	0	0	0	0	0
AC027627.1	0	0	0	0	0	0	0	0	0	0	0	0	0	.	0		0	0	0	0	0	0	0	0	0	0	-1	-1		0	0	0	0	0	0	0	0	0
AC027644.3	0	0	0	0	0	0	0	0	0	-1	-1	-1	0	.	0		0	0	0	0	0	0	0	0	0	-1	-1	-1		0	0	0	0	0	0	0	0	0
AC027796.4	0	0	0	0	0	0	0	0	0	0	0	1	0	.	0		0	0	0	0	0	0	0	0	0	0	0	0		0	0	0	0	0	0	0	0	0
AC027801.1	0	0	0	0	0	0	0	0	0	0	0	1	0	.	0		0	0	0	0	0	0	0	0	0	0	0	0		0	0	0	0	0	0	0	0	0
AC027801.4	0	0	0	0	0	0	0	1	1	0	0	0	0	.	0		0	0	0	0	0	0	0	0	0	1	1	1		0	0	0	0	0	0	0	0	0
AC034102.4	0	0	0	0	0	0	0	0	0	0	0	-1	0	.	0		0	0	0	0	0	0	0	0	-1	0	0	0		0	0	0	0	0	0	0	0	0
AC034198.2	0	0	0	0	0	0	0	0	0	1	1	1	0	.	0		0	0	0	0	0	0	0	0	0	1	1	1		0	0	0	0	0	0	0	0	0
AC034231.1	0	0	0	0	0	0	0	0	0	0	1	1	0	.	0		0	0	0	0	0	0	0	0	0	0	1	1		0	0	0	0	0	0	0	0	0
AC036108.3	0	0	0	0	0	0	0	0	0	0	-1	-1	0	.	0		0	0	0	0	0	0	0	0	0	-1	-1	-1		0	0	0	0	0	0	0	0	0
AC036176.1	0	0	0	0	0	0	0	0	0	0	0	-1	0	.	0		0	0	0	0	0	0	0	0	0	0	-1	-1		0	0	0	0	0	0	0	0	0
AC040162.3	0	0	0	0	0	0	0	0	0	0	1	0	0	.	0		0	1	1	0	0	0	0	0	0	1	-1	-1		0	0	0	0	0	0	0	0	0
AC040174.1	0	0	0	0	0	0	0	0	0	0	0	0	0	.	0		0	0	0	0	0	0	0	0	0	0	0	0		0	0	0	0	0	0	0	0	0
AC040934.1	0	0	0	0	0	0	0	0	0	0	0	1	0	.	0		0	0	0	0	0	0	0	0	0	0	0	0		0	0	0	0	0	0	0	0	0
AC040970.1	0	0	0	0	0	0	0	0	0	-1	-1	-1	0	.	0		0	0	0	0	0	0	0	0	0	-1	-1	-1		0	0	0	0	0	0	0	0	0
AC044802.1	0	0	0	0	0	0	0	0	0	-1	0	0	0	.	0		0	0	0	0	0	0	0	0	0	0	-1	0		0	0	0	0	0	0	0	0	0
AC044802.2	0	0	0	0	0	0	0	0	0	0	-1	-1	0	.	0		0	0	0	0	0	0	0	0	0	-1	-1	-1		0	0	0	0	0	0	0	0	0
AC046143.1	0	0	0	0	0	0	0	0	0	-1	0	0	0	.	0		0	0	0	0	0	0	0	0	0	0	-1	0		0	0	0	0	0	0	0	0	0
AC048341.1	0	0	0	0	0	0	0	0	0	0	0	1	0	.	0		0	0	0	0	0	0	0	0	0	0	1	1		0	0	0	0	0	0	0	0	0
AC051619.4	0	0	0	0	0	0	0	0	0	0	1	0	0	.	0		0	0	0	0	0	0	0	0	0	0	0	0		0	0	0	0	0	0	0	0	0
AC051619.6	0	0	0	0	0	0	0	0	0	0	0	0	0	.	0		0	0	0	0	0	0	0	0	0	0	0	1		0	0	0	0	0	0	0	0	0
AC053527.1	0	0	0	0	0	0	0	0	1	0	0	0	0	.	0		0	0	0	0	0	0	0	0	0	0	0	0		0	0	0	0	0	0	0	0	0
AC055713.1	0	0	0	0	0	0	0	0	0	0	0	0	0	.	0		0	0	0	0	0	0	0	0	0	0	-1	0		0	0	0	0	0	0	0	0	0
AC055720.2	0	0	0	0	0	0	0	0	0	0	-1	-1	0	.	0		0	0	0	0	0	0	0	0	0	0	0	0		0	0	0	0	0	0	0	0	0
AC055764.1	0	0	0	0	0	0	0	0	0	0	0	0	0	.	0		0	0	0	0	0	0	0	0	0	0	0	-1		0	0	0	0	0	0	0	0	0
AC055855.1	0	0	0	0	0	0	0	0	0	0	1	0	0	.	0		0	0	0	0	0	0	-1	0	0	0	0	0		0	0	0	0	0	0	0	0	0
AC055855.2	0	0	0	0	0	0	0	0	0	0	0	0	0	.	0		0	0	0	0	0	0	0	0	0	-1	0	0		0	0	0	0	0	0	0	0	0
AC058822.1	0	0	-1	0	0	0	0	0	0	0	0	0	0	.	0		0	0	0	0	0	0	0	0	0	0	0	0		0	0	0	0	0	0	0	0	0
AC060766.6	0	0	0	0	0	0	0	0	0	0	0	0	0	.	0		0	0	0	0	0	0	0	0	0	0	-1	0		0	0	0	0	0	0	0	0	0
AC061975.1	0	0	0	0	0	0	0	0	0	0	1	1	0	.	0		0	0	0	0	0	0	0	0	0	0	1	1		0	0	0	0	0	0	0	0	0
AC061992.1	0	0	0	0	0	0	0	0	0	-1	-1	-1	0	.	0		0	0	0	0	0	0	0	0	0	-1	-1	-1		0	0	0	0	0	0	0	0	0
AC062029.1	0	0	0	0	0	0	0	0	0	0	0	1	0	.	0		0	0	0	0	0	0	0	0	0	-1	-1	0		0	0	0	0	0	0	-1	-1	-1
AC062037.2	0	0	0	0	0	0	0	0	0	0	0	0	0	.	0		0	0	0	0	0	0	0	0	0	0	0	1		0	0	0	0	0	0	0	0	0
AC063944.1	0	0	0	0	0	0	0	0	0	0	0	0	0	.	0		0	0	0	0	0	0	0	0	0	0	0	1		0	0	0	0	0	0	0	0	0
AC064807.1	0	0	0	0	0	0	0	0	0	-1	-1	-1	0	.	0		0	0	0	0	0	0	0	0	0	-1	-1	-1		0	0	0	0	0	0	0	0	0
AC067750.1	0	0	0	0	0	0	0	0	0	0	0	0	0	.	0		0	0	0	0	0	0	0	0	0	0	-1	0		0	0	0	0	0	0	0	0	0
AC067751.1	0	0	0	0	0	0	0	0	0	0	0	0	0	.	0		0	0	0	0	0	0	0	0	0	0	0	-1		0	0	0	0	0	0	0	0	0
AC067838.1	0	0	0	0	0	0	0	0	0	0	0	0	0	.	0		0	0	0	0	0	0	0	0	0	-1	0	0		0	0	0	0	0	0	0	0	0
AC067852.2	0	0	0	0	0	0	0	0	0	0	0	0	0	.	0		0	0	0	0	0	0	0	0	0	-1	-1	0		0	0	0	0	0	0	0	0	0
AC067930.1	0	0	0	0	0	0	0	0	0	0	0	1	0	.	0		0	0	0	0	0	0	0	0	0	0	0	0		0	0	0	0	0	0	0	0	0
AC067930.3	0	0	0	0	0	0	0	0	0	0	-1	0	0	.	0		0	0	0	0	0	0	0	0	0	0	0	-1		0	0	0	0	0	0	0	0	0
AC067930.5	0	0	0	0	0	0	0	0	0	-1	0	0	0	.	0		0	0	0	0	0	0	0	0	0	0	1	0		0	0	0	0	0	0	0	0	0
AC067956.1	0	0	0	0	0	0	0	0	0	0	0	1	0	.	0		0	0	0	0	0	0	0	0	0	0	0	0		0	0	0	0	0	0	0	0	0
AC068025.1	0	0	0	0	0	0	0	0	0	0	0	0	0	.	0		0	0	0	0	0	0	0	0	-1	-1	0	0		0	0	0	0	0	0	0	0	0
AC068152.1	0	0	0	0	0	0	0	0	0	0	0	0	0	.	0		0	1	-1	0	0	0	0	0	0	0	0	0		0	0	0	0	0	0	0	0	0
AC068282.1	0	0	0	0	0	0	0	0	0	-1	0	0	0	.	0		0	0	0	0	0	0	-1	0	-1	0	1	0		0	0	0	0	0	0	0	0	0
AC068338.2	0	0	0	0	0	0	0	0	0	0	0	0	0	.	0		0	0	0	0	0	0	0	0	0	-1	-1	-1		0	0	0	0	0	0	0	0	0
AC068707.1	0	0	0	0	0	0	0	0	0	0	1	1	0	.	0		0	0	0	0	0	0	0	0	0	0	0	0		0	0	0	0	0	0	0	0	0
AC068768.1	0	0	0	0	0	0	0	0	0	-1	-1	-1	0	.	0		0	0	0	0	0	0	0	0	0	0	-1	-1		0	0	0	0	0	0	0	0	0
AC068831.1	0	0	0	0	0	0	0	0	0	0	0	0	0	.	0		0	0	0	0	0	0	0	0	0	0	-1	0		0	0	0	0	0	0	0	0	0
AC068888.1	0	0	1	0	0	0	0	0	0	0	0	0	0	.	0		0	-1	0	0	0	0	0	0	0	0	0	-1		0	0	0	0	0	0	0	0	0
AC069224.1	0	0	0	0	0	0	0	0	0	0	0	1	0	.	0		0	0	0	0	0	0	0	0	0	0	0	0		0	0	0	0	0	0	0	0	0
AC069234.3	0	0	0	0	0	0	0	0	0	0	0	0	0	.	0		0	0	0	0	0	0	0	0	0	-1	0	0		0	0	0	0	0	0	0	0	0
AC069287.2	0	0	0	0	0	0	0	0	0	0	-1	0	0	.	0		0	0	0	0	0	0	0	0	0	0	0	0		0	0	0	0	0	0	0	0	0
AC069307.1	0	0	0	0	0	0	0	0	0	0	0	0	0	.	0		0	0	0	0	0	0	0	0	0	0	0	1		0	0	0	0	0	0	0	0	0
AC069360.1	0	0	0	0	0	0	0	0	0	0	0	0	0	.	0		0	0	0	0	0	0	0	0	0	0	0	1		0	0	0	0	0	0	0	0	0
AC069503.1	0	0	0	0	0	0	0	0	0	-1	0	0	0	.	0		0	0	0	0	0	0	0	0	0	0	0	0		0	0	0	0	0	0	0	0	0
AC072061.1	0	0	0	0	0	0	0	0	0	0	0	0	0	.	0		0	0	0	0	0	0	0	0	0	-1	0	0		0	0	0	0	0	0	0	0	0
AC073115.2	0	0	0	0	0	0	0	0	0	0	0	-1	0	.	0		0	0	0	0	0	0	0	0	0	0	0	0		0	0	0	0	0	0	0	0	0
AC073195.1	0	0	0	0	0	0	0	0	0	0	0	0	0	.	0		0	0	0	0	0	0	0	0	0	0	-1	0		0	0	0	0	0	0	0	0	0
AC073254.1	0	0	0	0	0	0	0	0	0	0	0	0	0	.	0		0	0	0	0	0	0	0	0	0	0	0	0		0	0	0	0	0	0	0	0	0
AC073314.1	0	0	0	0	0	0	0	0	0	0	1	0	0	.	0		0	0	0	0	0	0	0	0	0	0	0	0		0	0	0	0	0	0	0	0	0
AC073321.1	0	0	0	0	0	0	0	0	0	0	1	1	0	.	0		0	0	0	0	0	0	0	0	0	0	0	1		0	0	0	0	0	0	0	0	0
AC073332.1	0	0	0	0	0	0	0	0	0	0	0	0	0	.	0		0	0	0	0	0	0	1	0	0	0	0	0		0	0	0	0	0	0	0	0	0
AC073335.2	0	0	0	0	0	0	0	0	0	-1	-1	0	0	.	0		0	0	0	0	0	0	0	0	0	-1	-1	-1		0	0	0	0	0	0	0	0	0
AC073342.1	0	0	0	0	0	0	0	0	0	0	0	0	0	.	0		0	0	0	0	0	0	0	0	0	0	0	-1		0	0	0	0	0	0	0	0	0
AC073343.2	0	0	0	0	0	0	0	0	1	0	0	0	0	.	0		0	0	0	0	0	0	0	0	1	0	0	0		0	0	0	0	0	0	0	0	0
AC073365.1	0	0	0	0	0	0	0	0	0	0	0	0	0	.	0		0	0	0	0	0	0	0	0	0	0	0	1		0	0	0	0	0	0	0	0	0
AC073389.1	0	0	0	0	0	0	0	0	0	0	0	1	0	.	0		0	0	0	0	0	0	0	0	0	0	0	0		0	0	0	0	0	0	0	0	0
AC073389.3	0	0	0	0	0	0	0	0	0	0	1	1	0	.	0		0	0	0	0	0	0	0	0	0	0	0	0		0	0	0	0	0	0	0	0	0
AC073517.1	0	0	0	0	0	0	0	0	0	1	0	0	0	.	0		0	0	0	0	0	0	0	0	0	0	0	0		0	0	0	0	0	0	0	0	0
AC073529.1	0	0	0	0	0	0	0	0	0	0	0	0	0	.	0		0	0	0	0	0	0	0	0	1	0	0	0		0	0	0	0	0	0	0	0	0
AC073569.2	0	0	0	0	0	0	0	-1	-1	0	0	0	0	.	0		0	0	0	0	0	0	0	0	0	0	0	0		0	0	0	0	0	0	0	0	0
AC073655.1	0	0	0	0	0	0	0	0	0	0	0	0	0	.	0		0	0	0	0	0	0	0	0	0	0	0	-1		0	0	0	0	0	0	0	0	0
AC073834.1	0	0	0	0	0	0	0	0	0	0	0	1	0	.	0		0	0	0	0	0	0	0	0	0	0	0	0		0	0	0	0	0	0	0	0	0
AC073842.2	0	0	0	0	0	0	0	0	0	0	0	0	0	.	0		0	0	0	0	0	0	0	0	-1	0	-1	0		0	0	0	0	0	0	0	0	0
AC073957.1	0	0	0	0	0	0	0	0	0	0	1	1	0	.	0		0	0	0	0	0	0	0	0	0	0	0	0		0	0	0	0	0	0	0	0	0
AC073957.3	0	0	0	0	0	0	0	0	0	0	0	0	0	.	0		0	0	0	0	0	0	0	0	0	0	0	-1		0	0	0	0	0	0	0	0	0
AC074117.1	0	0	0	0	0	0	0	0	0	0	0	0	0	.	0		0	0	0	0	0	0	0	0	0	0	0	-1		0	0	0	0	0	0	0	0	0
AC074351.1	0	0	0	0	0	0	0	0	0	0	0	1	0	.	0		0	0	0	0	0	0	0	0	0	0	0	0		0	0	0	0	0	0	0	0	0
AC074386.1	0	0	0	0	0	0	0	0	0	0	0	1	0	.	0		1	1	-1	0	0	0	0	0	0	0	0	1		0	0	0	0	0	0	0	0	0
AC078785.1	0	0	0	0	0	0	1	-1	1	0	0	0	0	.	0		0	0	0	0	0	0	-1	0	1	0	-1	0		0	0	0	0	0	0	0	0	0
AC078795.1	0	0	0	0	0	0	0	0	0	0	0	0	0	.	0		0	0	0	0	0	0	0	0	0	0	0	1		0	0	0	0	0	0	0	0	0
AC078795.2	0	0	0	0	0	0	0	0	0	0	1	1	0	.	0		0	0	0	0	0	0	0	0	0	0	1	1		0	0	0	0	0	0	0	0	0
AC078795.3	0	0	0	0	0	0	0	0	0	1	0	1	0	.	0		0	0	0	0	0	0	0	0	0	1	1	1		0	0	0	0	0	0	0	0	0
AC078846.1	0	0	0	0	0	0	0	0	0	-1	-1	-1	0	.	0		0	0	0	0	0	0	0	0	0	-1	-1	-1		0	0	0	0	0	0	0	0	0
AC079145.1	0	0	0	0	0	0	0	0	1	0	0	0	0	.	0		0	0	0	0	0	0	0	0	0	0	-1	0		0	0	0	0	0	0	0	0	0
AC079296.1	0	0	0	0	0	0	0	0	0	0	0	0	0	.	0		0	0	0	0	0	0	0	0	0	-1	-1	0		0	0	0	0	0	0	0	0	0
AC079328.2	0	0	0	0	0	0	0	0	0	0	0	0	0	.	0		0	0	0	0	0	0	0	0	0	0	0	0		0	0	0	0	0	0	0	0	0
AC079329.1	0	0	0	0	0	0	0	0	0	0	0	0	0	.	0		0	0	0	0	0	0	0	0	0	0	0	0		0	0	0	0	0	0	0	0	0
AC079354.3	0	0	0	0	0	0	0	0	0	0	0	-1	0	.	0		0	0	0	0	0	0	0	0	0	0	0	0		0	0	0	0	0	0	0	0	0
AC079414.1	0	0	0	0	0	0	0	0	0	0	0	1	0	.	0		0	0	0	0	0	0	0	0	0	0	0	0		0	0	0	0	0	0	0	0	0
AC079766.1	0	0	0	0	0	0	0	0	0	0	0	1	0	.	0		0	0	0	0	0	0	0	0	0	0	0	0		0	0	0	0	0	0	0	0	0
AC079848.1	0	0	0	0	0	0	-1	0	0	0	0	0	0	.	0		0	0	0	0	0	0	0	-1	0	0	0	0		0	0	0	0	0	0	0	0	0
AC079921.1	0	0	0	0	0	0	0	0	0	0	0	0	0	.	0		0	0	0	0	0	0	0	0	0	0	0	1		0	0	0	0	0	0	0	0	0
AC079921.2	0	0	0	0	0	0	0	0	0	-1	-1	-1	0	.	0		0	0	0	0	0	0	0	0	0	-1	-1	-1		0	0	0	0	0	0	0	0	0
AC080013.1	0	0	0	0	0	0	0	0	0	0	-1	0	0	.	0		0	0	0	0	0	0	0	0	0	-1	-1	-1		0	0	0	0	0	0	0	0	0
AC080023.1	0	0	0	0	0	0	0	0	0	-1	0	0	0	.	0		0	0	0	0	0	0	0	0	0	0	0	0		0	0	0	0	0	0	0	0	0
AC080037.1	0	0	0	0	0	0	0	0	0	0	0	-1	0	.	0		0	0	0	0	0	0	0	0	0	0	0	0		0	0	0	0	0	0	0	0	0
AC080129.2	0	0	0	0	0	0	0	0	0	0	0	0	0	.	0		0	0	0	0	0	0	0	0	0	0	-1	0		0	0	0	0	0	0	0	0	0
AC080162.1	0	0	0	0	0	0	0	0	0	0	0	0	0	.	0		0	0	0	0	0	0	0	0	0	0	0	-1		0	0	0	0	0	0	0	0	0
AC082651.1	0	0	0	0	0	0	0	0	0	0	-1	0	0	.	0		0	0	0	0	0	0	0	0	0	0	0	0		0	0	0	0	0	0	0	0	0
AC083798.2	0	0	0	0	0	0	0	0	0	0	0	1	0	.	0		0	0	0	0	0	0	-1	0	0	0	0	0		0	0	0	0	0	0	0	0	0
AC083805.1	0	0	0	0	0	0	0	0	0	0	0	0	0	.	0		0	0	0	0	0	0	0	0	0	0	-1	0		0	0	0	0	0	0	0	0	0
AC083805.2	0	0	0	0	0	0	0	0	0	0	0	0	0	.	0		0	0	0	0	0	0	0	0	0	0	0	-1		0	0	0	0	0	0	0	0	0
AC083841.2	0	0	0	0	0	0	0	0	0	1	0	0	0	.	0		0	0	0	0	0	0	0	0	0	0	0	0		0	0	0	0	0	0	0	0	0
AC083880.1	0	0	0	0	0	0	0	0	0	0	-1	-1	0	.	0		0	0	0	0	0	0	0	0	0	-1	-1	0		0	0	0	0	0	0	0	0	0
AC083906.3	0	0	0	0	0	0	0	0	0	0	0	0	0	.	0		0	0	0	0	0	0	0	0	0	0	0	1		0	0	0	0	0	0	0	0	0
AC083964.1	0	0	0	0	0	0	0	0	0	0	0	0	0	.	0		0	0	0	0	0	0	0	0	0	-1	0	0		0	0	0	0	0	0	0	0	0
AC084018.1	0	0	0	0	0	0	0	0	0	0	0	0	0	.	0		0	0	0	0	0	0	0	0	0	0	0	1		0	0	0	0	0	0	1	1	1
AC084033.3	0	0	0	0	0	0	0	0	0	-1	-1	-1	0	.	0		0	0	0	0	0	0	0	0	0	-1	-1	-1		0	0	0	0	0	0	0	0	0
AC084036.1	0	0	0	0	0	0	0	0	0	0	1	1	0	.	0		0	0	0	0	0	0	0	0	0	1	1	1		0	0	0	0	0	0	0	0	0
AC084082.1	0	0	0	0	0	0	0	0	0	-1	-1	-1	0	.	0		0	0	0	0	0	0	0	0	0	0	-1	0		0	0	0	0	0	0	0	0	0
AC084125.2	0	0	0	0	0	0	0	0	0	0	-1	-1	0	.	0		0	0	0	0	0	0	0	0	0	-1	-1	-1		0	0	0	0	0	0	0	0	0
AC084757.2	0	0	0	0	0	0	0	0	0	0	0	0	0	.	0		0	0	0	0	0	0	0	0	0	0	0	-1		0	0	0	0	0	0	0	0	0
AC084855.1	0	0	0	0	0	0	0	0	0	0	0	0	0	.	0		0	0	0	0	0	0	0	0	0	0	0	1		0	0	0	0	0	0	0	0	0
AC084855.2	0	0	0	0	0	0	0	0	0	0	1	1	0	.	0		0	0	0	0	0	0	0	0	0	0	0	1		0	0	0	0	0	0	0	0	0
AC087071.1	0	0	0	0	0	0	0	0	0	-1	0	0	0	.	0		0	0	0	0	0	0	0	0	0	0	0	0		0	0	0	0	0	0	0	0	0
AC087164.1	0	0	0	0	0	0	0	0	0	0	0	0	0	.	0		0	0	0	0	0	0	0	0	0	0	0	-1		0	0	0	0	0	0	0	0	0
AC087294.1	0	0	0	0	0	0	0	0	0	0	0	0	0	.	0		0	0	0	0	0	0	0	0	0	0	0	0		0	0	0	0	0	0	0	0	0
AC087482.1	0	0	0	0	0	0	0	0	0	0	0	1	0	.	0		0	0	0	0	0	0	0	0	0	0	0	1		0	0	0	0	0	0	0	0	0
AC087491.1	0	0	0	0	0	0	0	0	0	0	1	1	0	.	0		0	0	0	0	0	0	0	0	0	0	0	-1		0	0	0	0	0	0	0	0	0
AC087500.1	0	0	0	0	0	0	0	0	0	0	0	0	0	.	0		0	0	0	0	0	0	0	0	0	0	0	0		0	0	0	0	0	0	0	0	0
AC087521.3	0	0	0	0	0	0	0	0	0	1	1	0	0	.	0		0	0	0	0	0	0	0	0	0	0	0	0		0	0	0	0	0	0	0	0	0
AC087623.2	0	0	0	0	0	0	0	0	0	-1	0	0	0	.	0		0	0	0	0	0	0	0	0	0	0	0	0		0	0	0	0	0	0	0	0	0
AC087623.3	0	0	0	0	0	0	0	0	0	0	0	0	0	.	0		0	0	0	0	0	0	0	0	0	0	0	1		0	0	0	0	0	0	0	0	0
AC087645.2	0	0	0	0	0	0	0	0	0	0	1	0	0	.	0		0	0	0	0	0	0	0	0	0	0	0	0		0	0	0	0	0	0	0	0	0
AC087741.1	0	0	0	0	0	0	0	0	0	-1	-1	-1	0	.	0		0	0	0	0	0	0	0	0	0	-1	-1	-1		0	0	0	0	0	0	0	0	0
AC087752.4	0	0	0	0	0	0	0	0	0	0	1	0	0	.	0		0	0	0	0	0	0	0	0	0	1	0	1		0	0	0	0	0	0	0	0	0
AC089984.1	0	0	0	0	0	0	0	0	0	0	1	0	0	.	0		0	0	0	0	0	0	0	0	0	0	1	0		0	0	0	0	0	0	0	0	0
AC089999.1	0	0	0	0	0	0	0	0	0	0	0	0	0	.	0		0	0	0	0	0	0	0	0	0	0	0	-1		0	0	0	0	0	0	0	0	0
AC090001.1	0	0	0	0	0	0	0	0	0	0	0	0	0	.	0		0	0	0	0	0	0	0	0	0	-1	0	0		0	0	0	0	0	0	0	0	0
AC090061.1	0	0	0	0	0	0	0	0	0	0	-1	0	0	.	0		0	0	0	0	0	0	0	0	0	0	0	0		0	0	0	0	0	0	0	0	0
AC090115.1	0	0	0	0	0	0	0	0	0	0	0	0	0	.	0		0	0	0	0	0	0	0	0	0	0	0	0		0	0	0	0	0	0	0	0	0
AC090159.1	0	0	0	0	0	0	0	0	0	0	1	1	0	.	0		0	0	0	0	0	0	0	0	0	1	0	0		0	0	0	0	0	0	0	0	0
AC090197.1	0	0	0	0	0	0	0	0	0	0	-1	0	0	.	0		0	0	0	0	0	0	0	0	0	0	0	0		0	0	0	0	0	0	0	0	0
AC090198.1	0	0	0	0	0	0	0	0	0	0	0	0	0	.	0		0	0	0	0	0	0	0	0	0	0	1	0		0	0	0	0	0	0	0	0	0
AC090425.1	0	0	0	0	0	0	0	0	0	1	0	0	0	.	0		0	0	0	0	0	0	0	0	0	0	0	0		0	0	0	0	0	0	0	0	0
AC090425.2	0	0	0	0	0	0	0	0	0	0	1	1	0	.	0		0	0	0	0	0	0	0	0	0	0	0	0		0	0	0	0	0	0	0	0	0
AC090510.1	0	0	0	0	0	0	0	0	0	0	0	0	0	.	0		0	0	0	0	0	0	0	0	0	0	-1	0		0	0	0	0	0	0	0	0	0
AC090515.4	0	0	0	0	0	0	0	-1	-1	-1	0	0	0	.	0		0	0	0	0	0	0	0	0	0	0	0	1		0	0	0	0	0	0	0	0	0
AC090527.2	0	0	0	0	0	0	0	0	0	0	0	0	0	.	0		0	0	0	0	0	0	0	0	0	0	0	1		0	0	0	0	0	0	0	0	0
AC090579.1	0	0	0	0	0	0	0	0	0	0	0	0	0	.	0		0	0	0	0	0	0	0	0	0	0	-1	0		0	0	0	0	0	0	0	0	0
AC090587.1	0	0	0	0	0	0	0	0	0	0	-1	0	0	.	0		0	0	0	0	0	0	0	0	0	-1	-1	-1		0	0	0	0	0	0	0	0	0
AC090589.2	0	0	0	0	0	0	0	0	0	0	1	1	0	.	0		0	0	0	0	0	0	0	0	0	0	1	1		0	0	0	0	0	0	0	0	0
AC090673.1	0	0	0	0	0	0	0	0	0	0	0	1	0	.	0		0	0	0	0	0	0	0	0	0	0	0	0		0	0	0	0	0	0	0	0	0
AC090673.2	0	0	0	0	0	0	0	0	0	0	1	1	0	.	0		0	0	0	0	0	0	0	0	0	0	1	1		0	0	0	0	0	0	0	0	0
AC090772.3	0	0	0	0	0	0	0	0	0	0	1	0	0	.	0		0	0	0	0	0	0	0	0	0	0	0	0		0	0	0	0	0	0	0	0	0
AC090907.2	0	0	0	0	0	0	0	0	0	0	0	0	0	.	0		0	0	0	0	0	0	0	0	0	0	-1	0		0	0	0	0	0	0	0	0	0
AC090948.2	0	0	0	0	0	0	0	0	0	0	0	-1	0	.	0		0	0	0	0	0	0	0	0	0	-1	0	-1		0	0	0	0	0	0	0	0	0
AC090948.3	0	0	0	0	0	0	0	0	0	0	0	0	0	.	0		0	0	0	0	0	0	0	0	0	0	0	-1		0	0	0	0	0	0	0	0	0
AC091057.2	0	0	0	0	0	0	0	0	0	-1	0	0	0	.	0		0	0	0	0	0	0	0	0	0	0	0	0		0	0	0	0	0	0	0	0	0
AC091057.4	0	0	0	0	0	0	0	0	0	0	0	0	0	.	0		0	0	0	0	0	0	0	0	0	0	-1	0		0	0	0	0	0	0	0	0	0
AC091153.3	0	0	0	0	0	0	0	0	0	0	0	-1	0	.	0		0	0	0	0	0	0	0	0	0	-1	-1	0		0	0	0	0	0	0	0	0	0
AC091173.1	0	0	0	0	0	0	0	0	0	0	-1	-1	0	.	0		0	0	0	0	0	0	0	0	0	0	0	0		0	0	0	0	0	0	0	0	0
AC091488.1	0	0	0	0	0	0	0	0	0	0	0	0	0	.	0		0	0	0	0	0	0	0	0	0	0	0	1		0	0	0	0	0	0	0	0	0
AC091563.1	0	0	0	0	0	0	0	0	0	0	0	0	0	.	0		0	0	0	0	0	0	0	0	0	0	1	1		0	0	0	0	0	0	0	0	0
AC091588.3	0	0	0	0	0	0	0	0	0	0	1	0	0	.	0		0	0	0	0	0	0	0	0	0	0	0	0		0	0	0	0	0	0	0	0	0
AC091729.3	0	0	0	0	0	0	0	0	0	-1	0	-1	0	.	0		0	0	0	0	0	0	0	0	0	-1	-1	-1		0	0	0	0	0	0	0	0	0
AC091849.2	0	0	0	0	0	0	0	0	0	0	0	0	0	.	0		0	0	0	0	0	0	0	0	0	0	0	-1		0	0	0	0	0	0	0	0	0
AC091948.1	0	0	0	0	0	0	0	0	0	0	1	0	0	.	0		0	0	0	0	0	0	0	0	0	0	1	1		0	0	0	0	0	0	0	0	0
AC092115.2	0	0	0	0	0	0	0	0	0	0	0	0	0	.	0		0	0	0	0	0	0	0	0	0	0	1	0		0	0	0	0	0	0	0	0	0
AC092115.3	0	0	0	0	0	0	0	0	0	-1	-1	-1	0	.	0		0	0	0	0	0	0	0	0	0	-1	-1	-1		0	0	0	0	0	0	0	0	0
AC092127.1	0	0	0	0	0	0	0	0	0	0	0	0	0	.	0		0	0	0	0	0	0	0	0	0	0	-1	0		0	0	0	0	0	0	0	0	0
AC092143.1	0	0	0	0	0	0	0	0	0	-1	-1	-1	0	.	0		0	0	0	0	0	0	0	0	0	-1	-1	-1		0	0	0	0	0	0	0	0	0
AC092143.2	0	0	0	0	0	0	0	0	0	0	-1	-1	0	.	0		0	0	0	0	0	0	0	0	0	-1	0	-1		0	0	0	0	0	0	0	0	0
AC092171.3	0	0	0	0	0	0	0	0	0	0	0	0	0	.	0		0	0	0	0	0	0	0	0	0	-1	-1	0		0	0	0	0	0	0	0	0	0
AC092279.1	0	0	0	0	0	0	0	0	0	0	1	0	0	.	0		0	0	0	0	0	0	0	0	0	0	0	0		0	0	0	0	0	0	0	0	0
AC092287.1	0	0	0	0	0	0	0	0	0	0	0	1	0	.	0		0	0	0	0	0	0	0	0	0	-1	-1	0		0	0	0	0	0	0	0	0	0
AC092354.1	0	0	0	0	0	0	0	0	0	0	0	0	0	.	0		0	0	0	0	0	0	0	0	0	0	1	0		0	0	0	0	0	0	0	0	0
AC092354.2	0	0	0	0	0	0	0	0	0	0	1	1	0	.	0		0	0	0	0	0	0	0	0	0	1	1	1		0	0	0	0	0	0	0	0	0
AC092375.2	0	0	0	0	0	0	0	0	0	0	1	1	0	.	0		0	0	0	0	0	0	0	0	0	0	1	0		0	0	0	0	0	0	0	0	0
AC092384.2	0	0	0	0	0	0	0	0	0	0	0	0	0	.	0		0	0	0	0	0	0	0	0	0	0	1	0		0	0	0	0	0	0	0	0	0
AC092490.1	0	0	0	0	0	0	0	0	0	0	0	1	0	.	0		0	0	0	0	0	0	0	0	0	0	1	0		0	0	0	0	0	0	0	0	0
AC092567.1	0	0	0	0	0	0	0	0	0	0	0	0	0	.	0		0	0	0	0	0	0	0	0	0	0	1	1		0	0	0	0	0	0	0	0	0
AC092574.1	0	0	0	0	0	0	0	0	0	0	0	-1	0	.	0		0	0	0	0	0	0	0	0	0	0	0	0		0	0	0	0	0	0	0	0	0
AC092614.1	0	0	0	0	0	0	0	0	0	0	0	0	0	.	0		0	0	0	0	0	0	0	0	0	0	-1	-1		0	0	0	0	0	0	0	0	0
AC092620.1	0	0	0	0	0	0	0	0	0	0	0	0	0	.	0		0	0	0	0	0	0	0	0	0	0	0	1		0	0	0	0	0	0	0	0	0
AC092634.3	0	0	0	0	0	0	0	0	0	0	0	0	0	.	0		0	0	0	0	0	0	0	0	0	0	1	0		0	0	0	0	0	0	0	0	0
AC092650.1	0	0	0	0	0	0	0	0	0	-1	0	0	0	.	0		0	0	0	0	0	0	0	0	0	0	1	1		0	0	0	0	0	0	0	0	0
AC092653.1	0	0	0	0	0	0	0	0	0	0	1	0	0	.	0		0	0	0	0	0	0	0	0	0	0	0	0		0	0	0	0	0	0	0	0	0
AC092675.1	0	0	0	0	-1	-1	0	0	0	0	-1	-1	0	.	0		0	0	0	0	0	0	0	0	0	0	0	0		0	0	0	0	0	0	0	0	0
AC092687.3	0	0	0	0	0	0	0	0	0	-1	-1	-1	0	.	0		0	0	0	0	0	0	0	0	0	-1	-1	-1		0	0	0	0	0	0	0	0	0
AC092718.6	0	0	0	0	0	0	0	0	0	0	0	0	0	.	0		0	0	0	0	0	0	0	0	0	-1	0	0		0	0	0	0	0	0	0	0	0
AC092720.1	0	0	0	0	0	0	0	0	0	0	0	0	0	.	0		0	0	0	0	0	0	0	0	0	0	0	0		0	0	0	0	0	0	0	0	0
AC092803.2	0	0	0	0	0	0	0	0	0	0	0	0	0	.	0		0	0	0	0	0	0	0	0	0	0	-1	0		0	0	0	0	0	0	0	0	0
AC092807.1	0	0	0	0	0	0	0	0	0	0	-1	-1	0	.	0		0	0	0	0	0	0	0	0	0	0	0	0		0	0	0	0	0	0	0	0	0
AC092835.1	0	0	0	0	0	0	0	0	0	0	0	1	0	.	0		0	0	0	0	0	0	0	0	0	0	0	0		0	0	0	0	0	0	0	0	0
AC092839.1	0	0	0	0	0	0	0	0	0	0	-1	-1	0	.	0		0	0	0	0	0	0	0	0	0	0	0	0		0	0	0	0	0	0	0	0	0
AC092839.2	0	0	0	0	0	0	0	0	0	0	0	-1	0	.	0		0	0	0	0	0	0	0	0	0	0	0	0		0	0	0	0	0	0	0	0	0
AC092902.2	0	0	0	0	0	0	0	0	0	0	1	1	0	.	0		0	0	0	0	0	0	0	0	0	0	1	1		0	0	0	0	0	0	0	0	0
AC092910.3	0	0	0	0	0	0	0	0	0	-1	-1	-1	0	.	0		0	0	0	0	0	0	0	0	0	-1	-1	-1		0	0	0	0	0	0	0	0	0
AC092919.1	0	0	0	0	0	0	0	0	0	0	0	0	0	.	0		0	0	0	0	0	0	0	0	0	-1	-1	-1		0	0	0	0	0	0	0	0	0
AC092944.1	0	0	0	0	0	0	0	0	0	-1	-1	-1	0	.	0		0	0	0	0	0	0	1	0	-1	-1	-1	0		0	0	0	0	0	0	0	0	0
AC092966.1	0	0	0	0	0	0	0	0	0	0	0	-1	0	.	0		0	0	0	0	0	0	0	0	0	0	0	0		0	0	0	0	0	0	0	0	0
AC092969.1	0	0	0	0	0	0	0	0	0	0	0	0	0	.	0		0	0	0	0	0	0	0	0	0	0	0	1		0	0	0	0	0	0	0	0	0
AC093001.1	0	0	0	0	0	0	0	0	0	0	1	0	0	.	0		0	0	0	0	0	0	0	0	-1	0	0	0		0	0	0	0	0	0	0	0	0
AC093010.3	0	0	0	0	0	0	0	0	0	0	0	0	0	.	0		0	0	0	0	0	0	0	0	0	0	0	1		0	0	0	0	0	0	0	0	0
AC093151.3	0	0	0	0	0	0	0	0	0	0	0	0	0	.	0		0	0	0	0	0	0	0	0	0	0	-1	0		0	0	0	0	0	0	0	0	0
AC093157.1	0	0	-1	0	0	0	0	0	-1	0	0	0	0	.	0		0	0	0	0	0	0	0	-1	-1	0	0	0		0	0	0	0	0	0	0	0	0
AC093249.2	0	0	0	0	0	0	0	-1	0	0	0	0	0	.	0		0	0	0	0	0	0	0	0	0	0	0	0		0	0	0	0	0	0	0	0	0
AC093249.6	0	0	0	0	0	0	0	0	0	0	0	-1	0	.	0		0	0	0	0	0	0	0	0	0	-1	-1	-1		0	0	0	0	0	0	0	0	0
AC093323.1	0	0	0	0	0	0	0	0	0	0	0	0	0	.	0		0	0	0	0	0	0	0	0	0	0	0	0		0	0	0	0	0	0	0	0	0
AC093388.1	0	0	0	0	0	0	0	0	0	0	-1	-1	0	.	0		0	0	0	0	0	0	0	0	0	0	0	-1		0	0	0	0	0	0	0	0	0
AC093458.1	0	0	0	0	0	0	0	0	0	-1	0	0	0	.	0		0	0	0	0	0	0	0	0	0	0	0	0		0	0	0	0	0	0	0	0	0
AC093495.1	0	0	0	0	0	0	0	0	0	0	0	0	0	.	0		0	0	0	0	0	0	0	0	-1	0	0	0		0	0	0	0	0	0	0	0	0
AC093512.2	0	1	-1	0	0	0	0	0	0	0	0	0	0	.	0		0	-1	1	0	1	1	0	0	0	1	1	0		0	0	0	0	0	0	0	0	0
AC093525.7	0	0	0	0	0	0	0	0	0	0	0	1	0	.	0		0	0	0	0	0	0	0	0	0	0	1	1		0	0	0	0	0	0	0	0	0
AC093567.1	0	0	0	0	0	0	0	0	0	0	0	1	0	.	0		0	0	0	0	0	0	0	0	0	1	1	1		0	0	0	0	0	0	0	0	0
AC093627.3	0	0	0	0	0	0	0	0	0	0	0	0	0	.	0		0	0	0	0	0	0	0	0	0	0	-1	0		0	0	0	0	0	0	0	0	0
AC093627.5	0	0	0	0	0	0	0	0	0	0	0	0	0	.	0		0	0	-1	0	0	0	0	0	0	0	0	0		0	0	0	0	0	0	0	0	0
AC093673.1	0	0	0	0	0	0	0	0	0	-1	-1	-1	0	.	0		0	0	0	0	0	0	0	0	0	-1	-1	-1		0	0	0	0	0	0	0	0	0
AC093726.2	0	0	0	0	0	0	0	0	0	1	0	1	0	.	0		0	0	0	0	0	0	0	0	0	0	0	1		0	0	0	0	0	0	0	0	0
AC093732.1	0	0	0	0	0	0	0	0	0	0	0	1	0	.	0		0	0	0	0	0	0	0	0	0	0	0	0		0	0	0	0	0	0	0	0	0
AC093788.1	0	0	0	0	0	0	0	0	0	0	0	1	0	.	0		0	0	0	0	0	0	0	0	0	0	0	0		0	0	0	0	0	0	0	0	0
AC093799.1	0	0	0	0	0	0	0	0	0	0	0	0	0	.	0		0	0	0	0	0	0	0	0	0	0	0	-1		0	0	0	0	0	0	0	0	0
AC093827.5	0	0	0	0	0	0	0	0	0	0	0	0	0	.	0		0	1	1	0	0	0	0	1	1	0	-1	-1		0	0	0	0	0	0	0	0	0
AC093904.2	0	0	0	0	0	0	0	0	0	0	0	-1	0	.	0		0	0	0	0	0	0	0	0	0	0	0	0		0	0	0	0	0	0	0	0	0
AC093904.4	0	0	0	0	0	0	0	0	0	-1	-1	-1	0	.	0		0	0	0	0	0	0	0	0	0	0	0	0		0	0	0	0	0	0	0	0	0
AC095055.1	0	0	0	0	0	0	0	0	0	0	1	1	0	.	0		0	0	0	0	0	0	0	0	0	0	1	1		0	0	0	0	0	0	0	0	0
AC096537.1	0	0	0	0	0	0	0	0	0	0	0	0	0	.	0		0	0	0	0	0	0	0	0	0	0	-1	-1		0	0	0	0	0	0	0	0	0
AC096649.1	0	0	0	0	0	0	0	0	0	0	0	0	0	.	0		0	0	0	0	0	0	0	0	0	-1	-1	-1		0	0	0	0	0	0	0	0	0
AC096677.2	0	0	0	0	0	0	0	0	0	0	0	0	0	.	0		0	0	0	0	0	0	0	0	0	0	0	1		0	0	0	0	0	0	0	0	0
AC096992.2	0	0	0	0	0	0	0	0	0	0	-1	0	0	.	0		0	0	0	0	0	0	0	0	0	0	-1	0		0	0	0	0	0	0	0	0	0
AC097059.1	0	0	0	0	0	0	0	0	0	0	-1	-1	0	.	0		0	0	0	0	0	0	0	0	0	0	0	0		0	0	0	0	0	0	0	0	0
AC097059.2	0	0	0	0	0	0	0	0	0	0	-1	0	0	.	0		0	0	0	0	0	0	0	0	0	0	0	0		0	0	0	0	0	0	0	0	0
AC097359.2	0	0	0	0	0	0	0	0	0	0	0	0	0	.	0		0	0	0	0	0	0	0	0	0	-1	0	0		0	0	0	0	0	0	0	0	0
AC097376.2	0	0	0	0	0	0	0	0	0	0	0	0	0	.	0		0	0	0	0	0	0	0	0	0	0	0	1		0	0	0	0	0	0	0	0	0
AC097461.1	0	0	0	0	0	0	0	0	0	1	1	1	0	.	0		0	0	0	0	0	0	0	0	0	1	1	1		0	0	0	0	0	0	0	0	0
AC097534.2	0	0	0	0	0	0	0	0	0	0	-1	-1	0	.	0		0	0	0	0	0	0	0	0	0	-1	-1	-1		0	0	0	0	0	0	0	0	0
AC097662.1	0	0	0	0	0	0	0	0	0	0	0	0	0	.	0		0	0	0	0	0	0	0	0	0	0	0	0		0	0	0	0	0	0	0	0	0
AC097717.1	0	0	0	0	0	0	0	0	0	0	-1	0	0	.	0		0	0	0	0	0	0	0	0	0	0	-1	-1		0	0	0	0	0	0	0	0	0
AC098484.2	0	0	0	0	0	0	0	0	0	0	1	0	0	.	0		0	0	0	0	0	0	0	0	0	0	0	0		0	0	0	0	0	0	0	0	0
AC098487.1	0	0	0	0	0	0	0	0	0	0	0	0	0	.	0		0	0	0	0	0	0	0	0	0	0	-1	0		0	0	0	0	0	0	0	0	0
AC098613.1	0	0	0	0	0	0	0	0	0	0	-1	-1	0	.	0		0	0	0	0	0	0	0	0	0	0	0	0		0	0	0	0	0	0	0	0	0
AC098820.2	0	0	0	0	0	0	0	0	0	0	-1	0	0	.	0		0	0	0	0	0	0	0	0	0	-1	-1	0		0	0	0	0	0	0	0	0	0
AC099314.1	0	0	0	0	0	0	0	0	0	0	0	1	0	.	0		0	0	0	0	0	0	0	0	0	0	0	0		0	0	0	0	0	0	0	0	0
AC099518.4	0	0	0	0	0	0	0	0	0	0	0	0	0	.	0		0	0	0	0	0	0	0	0	0	0	0	-1		0	0	0	0	0	0	0	0	0
AC099518.5	0	0	0	0	0	0	0	0	0	0	0	-1	0	.	0		0	0	0	0	0	0	0	0	0	0	0	0		0	0	0	0	0	0	0	0	0
AC099522.2	0	0	0	0	0	0	0	0	0	0	0	0	0	.	0		0	0	0	0	0	0	0	0	0	0	0	-1		0	0	0	0	0	0	0	0	0
AC099568.2	0	0	0	0	0	0	0	0	0	0	1	0	0	.	0		0	0	0	0	0	0	0	0	0	0	0	0		0	0	0	0	0	0	0	0	0
AC099684.2	0	0	0	0	0	0	0	0	0	0	-1	-1	0	.	0		0	0	0	0	0	0	0	0	0	0	0	0		0	0	0	0	0	0	0	0	0
AC099778.1	0	0	0	0	0	0	0	0	0	0	0	1	0	.	0		0	0	0	0	0	0	0	0	0	0	0	0		0	0	0	0	0	0	0	0	0
AC099850.1	0	0	0	0	0	0	0	0	0	-1	-1	-1	0	.	0		0	0	0	0	0	0	0	0	0	-1	-1	-1		0	0	0	0	0	0	-1	-1	-1
AC099850.3	0	0	0	0	0	0	0	0	0	0	0	0	0	.	0		0	0	0	0	0	0	0	0	0	0	0	-1		0	0	0	0	0	0	0	0	0
AC100771.2	0	0	0	0	0	0	0	0	0	0	0	0	0	.	0		0	0	0	0	0	0	0	0	0	-1	0	0		0	0	0	0	0	0	0	0	0
AC100793.3	0	0	0	0	0	0	0	0	0	0	1	1	0	.	0		0	0	0	0	0	0	0	0	0	0	1	1		0	0	0	0	0	0	0	0	0
AC100803.1	0	0	0	0	0	0	0	0	0	0	0	0	0	.	0		0	0	0	0	0	0	0	0	0	0	0	0		0	0	0	0	0	0	0	0	0
AC100803.3	0	0	0	0	0	0	0	0	0	0	1	1	0	.	0		0	0	0	0	0	0	0	0	0	0	0	1		0	0	0	0	0	0	0	0	0
AC100830.3	0	0	0	0	0	0	0	0	0	0	1	0	0	.	0		0	0	0	0	0	0	0	0	0	0	0	0		0	0	0	0	0	0	0	0	0
AC100860.1	0	0	0	0	0	0	0	0	0	0	0	0	0	.	0		0	0	0	0	0	0	0	0	0	0	-1	0		0	0	0	0	0	0	0	0	0
AC100861.1	0	0	0	0	0	0	0	0	0	-1	-1	-1	0	.	0		0	0	0	0	0	0	0	0	0	-1	-1	-1		0	0	0	0	0	0	0	0	0
AC102953.1	0	0	0	0	0	0	0	0	0	0	0	0	0	.	0		0	0	0	0	0	0	0	0	0	0	0	-1		0	0	0	0	0	0	0	0	0
AC102953.2	0	0	0	0	0	0	0	0	0	0	0	0	0	.	0		0	0	0	0	0	0	0	0	0	0	1	0		0	0	0	0	0	0	0	0	0
AC103591.3	0	0	0	0	0	0	0	0	0	1	0	0	0	.	0		0	0	0	0	0	0	0	0	0	0	0	0		0	0	0	0	0	0	0	0	0
AC103702.2	0	0	0	0	0	0	-1	0	0	0	0	0	0	.	0		0	0	0	0	0	0	0	0	0	0	0	0		0	0	0	0	0	0	0	0	0
AC103740.1	0	0	0	0	0	0	0	0	0	0	0	1	0	.	0		0	0	0	0	0	0	0	0	0	0	0	0		0	0	0	0	0	0	0	0	0
AC103740.2	0	0	0	0	0	0	0	0	0	0	-1	-1	0	.	0		0	0	0	0	0	0	0	0	0	-1	0	0		0	0	0	0	0	0	0	0	0
AC103876.1	0	0	0	0	0	0	0	0	0	-1	-1	0	0	.	0		0	0	0	0	0	0	0	0	0	-1	-1	0		0	0	0	0	0	0	0	0	0
AC104041.1	0	0	0	0	0	0	0	0	0	0	0	0	0	.	0		0	0	0	0	0	0	0	0	0	0	0	1		0	0	0	0	0	0	0	0	0
AC104113.1	0	0	0	0	0	0	0	0	0	0	0	0	0	.	0		0	0	0	0	0	0	0	0	0	0	-1	0		0	0	0	0	0	0	0	0	0
AC104118.1	0	0	0	0	0	0	0	0	0	0	1	0	0	.	0		0	0	0	0	0	0	0	0	0	0	1	1		0	0	0	0	0	0	0	0	0
AC104135.1	0	0	0	0	0	0	0	0	0	0	0	0	0	.	0		0	0	0	0	0	0	0	0	0	-1	0	0		0	0	0	0	0	0	0	0	0
AC104137.1	0	0	0	0	0	0	0	0	0	0	0	0	0	.	0		0	0	0	0	0	0	0	0	0	0	0	1		0	0	0	0	0	0	0	0	0
AC104248.1	0	0	0	0	0	0	0	0	0	0	0	0	0	.	0		0	0	0	0	0	0	0	0	0	0	0	0		0	0	0	0	0	0	0	0	0
AC104389.4	0	0	0	0	0	0	0	0	0	0	0	1	0	.	0		0	0	0	0	0	0	0	0	0	0	0	0		0	0	0	0	0	0	0	0	0
AC104411.1	0	0	0	0	0	0	0	0	0	0	-1	0	0	.	0		0	0	0	0	0	0	0	0	0	0	0	-1		0	0	0	0	0	0	0	0	0
AC104461.1	0	0	0	0	0	0	0	0	0	0	0	0	0	.	0		0	0	0	0	0	0	0	0	0	0	1	1		0	0	0	0	0	0	0	0	0
AC104532.2	0	0	0	0	0	0	0	0	0	0	0	0	0	.	0		0	0	0	0	0	0	0	0	0	0	1	1		0	0	0	0	0	0	0	0	0
AC104561.1	0	0	0	0	0	0	0	0	0	-1	-1	-1	0	.	0		0	0	0	0	0	0	0	0	0	-1	-1	-1		0	0	0	0	0	0	0	0	0
AC104596.1	0	0	0	0	0	0	0	0	0	0	0	0	0	.	0		0	0	0	0	0	0	0	0	0	-1	-1	0		0	0	0	0	0	0	0	0	0
AC104791.1	0	0	0	0	0	0	0	0	0	0	0	-1	0	.	0		0	0	0	0	0	0	0	0	0	0	0	0		0	0	0	0	0	0	0	0	0
AC104794.4	0	0	0	0	0	0	0	0	0	0	0	0	0	.	0		0	0	0	0	0	0	0	0	0	0	0	1		0	0	0	0	0	0	0	0	0
AC104806.2	0	0	0	0	0	0	0	0	0	0	1	0	0	.	0		0	0	0	0	0	0	0	0	0	1	1	1		0	0	0	0	0	0	0	0	0
AC104819.3	0	0	0	0	0	0	0	0	0	0	-1	0	0	.	0		0	0	0	0	0	0	0	0	0	0	0	0		0	0	0	0	0	0	0	0	0
AC104825.1	0	0	0	0	0	0	0	0	0	0	0	0	0	.	0		0	0	0	0	0	0	0	0	0	0	-1	-1		0	0	0	0	0	0	0	0	0
AC104971.1	0	0	0	0	0	0	0	0	0	0	-1	0	0	.	0		0	0	0	0	0	0	0	0	0	0	-1	-1		0	0	0	0	0	0	0	0	0
AC104986.2	0	0	0	0	0	0	0	0	0	0	0	0	0	.	0		0	0	0	0	0	0	0	0	0	-1	-1	0		0	0	0	0	0	0	0	0	0
AC105020.1	0	0	0	1	1	1	0	0	0	1	1	1	0	.	0		0	0	0	1	1	1	0	0	0	1	1	1		0	0	0	0	0	0	1	1	1
AC105020.3	0	0	0	0	0	0	0	0	0	0	0	0	0	.	0		0	0	0	0	0	0	0	0	0	1	0	0		0	0	0	0	0	0	0	0	0
AC105020.4	0	0	0	0	0	0	0	0	0	0	1	1	0	.	0		0	0	0	0	0	0	0	0	0	1	1	1		0	0	0	0	0	0	0	0	0
AC105118.1	0	0	0	0	0	0	0	0	0	0	0	0	0	.	0		0	0	0	0	0	0	0	0	0	0	0	1		0	0	0	0	0	0	0	0	0
AC105219.2	0	0	0	0	0	0	0	0	0	0	1	1	0	.	0		0	0	0	0	0	0	0	0	0	1	1	1		0	0	0	0	0	0	0	0	0
AC105219.3	0	0	0	0	0	0	0	0	0	0	1	1	0	.	0		0	0	0	0	0	0	0	0	0	0	1	1		0	0	0	0	0	0	0	0	0
AC105277.1	0	0	0	0	0	0	0	0	0	-1	-1	-1	0	.	0		0	0	0	0	0	0	0	0	0	-1	-1	-1		0	0	0	0	0	0	0	0	0
AC105285.1	0	0	0	0	0	0	0	0	0	0	0	0	0	.	0		0	0	1	0	0	0	0	0	0	0	0	0		0	0	0	0	0	0	0	0	0
AC105345.1	0	0	0	0	0	0	0	0	0	0	1	1	0	.	0		0	0	0	0	0	0	0	0	0	-1	0	0		0	0	0	0	0	0	0	0	0
AC105446.1	0	0	0	0	0	0	0	0	0	0	0	0	0	.	0		0	0	0	0	0	0	0	0	0	0	0	0		0	0	0	0	0	0	0	0	0
AC105942.1	0	0	0	0	0	0	0	0	0	0	0	0	0	.	0		0	0	0	0	0	0	0	0	0	-1	0	0		0	0	0	0	0	0	0	0	0
AC106047.1	0	0	0	0	0	0	0	0	0	0	0	-1	0	.	0		0	0	0	0	0	0	0	0	0	0	0	-1		0	0	0	0	0	0	0	0	0
AC106707.1	0	0	0	0	0	0	0	0	0	0	1	0	0	.	0		0	0	0	0	0	0	0	0	0	0	0	0		0	0	0	0	0	0	0	0	0
AC106738.1	0	0	0	0	0	0	0	0	0	0	0	0	0	.	0		0	0	0	0	0	0	0	0	0	0	-1	-1		0	0	0	0	0	0	0	0	0
AC106772.2	0	0	0	0	0	0	0	0	0	0	0	0	0	.	0		0	0	0	0	0	0	0	0	0	1	1	1		0	0	0	0	0	0	0	0	0
AC106779.1	0	0	0	0	0	0	0	0	0	0	0	0	0	.	0		0	0	0	0	0	0	0	0	0	-1	0	0		0	0	0	0	0	0	0	0	0
AC106782.2	0	0	0	0	0	0	0	0	0	0	0	0	0	.	0		0	0	0	0	0	0	0	0	0	-1	-1	-1		0	0	0	0	0	0	0	0	0
AC106786.2	0	0	0	0	0	0	-1	-1	0	0	0	0	0	.	0		0	0	0	0	0	0	-1	-1	-1	0	0	0		0	0	0	0	0	0	0	0	0
AC106791.1	0	0	0	0	0	0	0	0	0	0	0	0	0	.	0		0	0	0	0	0	0	0	0	0	-1	-1	-1		0	0	0	0	0	0	0	0	0
AC106864.1	0	0	0	0	0	0	0	0	0	0	1	0	0	.	0		0	0	0	0	0	0	0	0	-1	0	0	0		0	0	0	0	0	0	0	0	0
AC106869.1	0	0	0	0	0	0	0	0	0	0	0	0	0	.	0		0	0	0	0	0	0	0	0	0	0	0	1		0	0	0	0	0	0	0	0	0
AC106881.1	0	0	0	0	0	0	0	0	0	0	0	0	0	.	0		0	0	0	0	0	0	0	0	0	0	0	1		0	0	0	0	0	0	0	0	0
AC106886.2	0	0	0	0	0	0	-1	-1	0	0	0	-1	0	.	0		0	0	0	0	0	0	0	0	0	-1	-1	-1		0	0	0	0	0	0	0	0	0
AC106900.1	0	0	0	0	0	0	0	0	0	0	0	1	0	.	0		0	0	0	0	0	0	0	0	0	1	1	1		0	0	0	0	0	0	0	0	0
AC107032.2	0	0	0	0	0	0	0	0	0	0	0	1	0	.	0		0	0	0	0	0	0	0	0	0	0	0	0		0	0	0	0	0	0	0	0	0
AC107068.1	0	0	0	0	0	0	0	0	0	0	0	-1	0	.	0		0	0	0	0	0	0	0	0	0	0	-1	-1		0	0	0	0	0	0	0	0	0
AC107081.2	0	0	0	0	0	0	-1	0	-1	0	0	0	0	.	0		0	0	0	0	0	0	0	-1	-1	0	0	0		0	0	0	0	0	0	0	0	0
AC107214.1	0	0	0	0	0	0	0	0	-1	0	0	0	0	.	0		0	0	0	0	0	0	0	-1	0	0	0	0		0	0	0	0	0	0	0	0	0
AC107294.1	0	0	0	0	0	0	0	0	0	0	0	0	0	.	0		0	0	0	0	0	0	0	0	0	0	0	1		0	0	0	0	0	0	0	0	0
AC107294.2	0	0	0	0	0	0	0	0	0	0	0	0	0	.	0		0	0	0	0	0	0	0	0	0	1	1	1		0	0	0	0	0	0	0	0	0
AC107294.3	0	0	0	0	0	0	0	0	0	0	0	0	0	.	0		0	0	0	0	0	0	0	0	0	0	1	1		0	0	0	0	0	0	0	0	0
AC107375.1	0	0	0	0	0	0	0	0	0	0	1	1	0	.	0		0	0	0	0	0	0	0	0	0	0	0	1		0	0	0	0	0	0	0	0	0
AC107952.2	0	0	0	0	0	0	0	0	0	0	0	1	0	.	0		0	0	0	0	0	0	0	0	0	0	0	1		0	0	0	0	0	0	0	0	0
AC107959.1	0	0	0	0	0	0	0	0	0	-1	-1	-1	0	.	0		0	0	0	0	0	0	0	0	0	-1	-1	-1		0	0	0	0	0	0	0	0	0
AC107959.2	0	0	0	0	0	0	0	0	0	0	0	0	0	.	0		0	0	0	0	0	0	0	0	0	0	0	-1		0	0	0	0	0	0	0	0	0
AC107959.3	0	0	0	0	0	0	0	0	0	0	0	0	0	.	0		0	0	0	0	0	0	0	0	0	0	-1	0		0	0	0	0	0	0	0	0	0
AC108047.1	0	0	0	0	0	0	0	0	0	0	0	0	0	.	0		0	0	0	0	0	0	0	0	0	0	0	1		0	0	0	0	0	0	0	0	0
AC108058.1	0	0	0	0	0	0	0	0	0	0	-1	0	0	.	0		0	0	0	0	0	0	0	0	0	0	0	0		0	0	0	0	0	0	0	0	0
AC108062.1	0	0	0	0	0	0	0	0	0	0	1	1	0	.	0		0	0	0	0	0	0	0	0	0	0	1	1		0	0	0	0	0	0	0	0	0
AC108134.1	0	0	0	0	0	0	0	0	0	0	0	0	0	.	0		0	0	0	0	0	0	0	0	0	0	0	1		0	0	0	0	0	0	0	0	0
AC108134.2	0	0	0	0	0	0	0	0	0	0	0	0	0	.	0		0	0	0	0	0	0	0	0	0	0	-1	-1		0	0	0	0	0	0	0	0	0
AC108136.1	0	0	0	0	0	0	0	0	0	0	0	-1	0	.	0		0	0	0	0	0	0	0	0	0	0	0	0		0	0	0	0	0	0	0	0	0
AC108210.1	0	0	0	0	0	0	0	0	0	0	-1	0	0	.	0		0	0	0	0	0	0	0	0	0	0	0	0		0	0	0	0	0	0	0	0	0
AC108488.1	0	0	0	0	0	0	0	0	0	0	0	0	0	.	0		0	0	0	0	0	0	0	0	0	-1	0	-1		0	0	0	0	0	0	0	0	0
AC108673.2	0	0	0	0	0	0	0	0	0	0	0	-1	0	.	0		0	0	0	0	0	0	0	0	0	0	-1	0		0	0	0	0	0	0	0	0	0
AC108865.1	0	0	0	0	0	0	0	0	0	0	0	0	0	.	0		0	0	0	0	0	0	0	0	0	0	0	1		0	0	0	0	0	0	0	0	0
AC108866.1	0	0	0	0	0	0	0	-1	-1	0	0	0	0	.	0		0	0	0	0	0	0	-1	0	-1	0	-1	0		0	0	0	0	0	0	0	0	0
AC109322.1	0	0	0	0	0	0	0	0	0	0	0	-1	0	.	0		0	0	0	0	0	0	0	0	0	-1	0	0		0	0	0	0	0	0	0	0	0
AC109347.1	0	0	0	0	0	0	0	0	0	0	0	0	0	.	0		0	0	0	0	0	0	0	0	0	0	-1	-1		0	0	0	0	0	0	0	0	0
AC109449.1	0	0	0	0	0	0	0	0	0	0	1	1	0	.	0		0	0	0	0	0	0	0	0	0	0	1	1		0	0	0	0	0	0	0	0	0
AC109460.1	0	0	0	0	0	0	0	0	0	0	0	0	0	.	0		0	0	0	0	0	0	0	0	0	0	1	0		0	0	0	0	0	0	0	0	0
AC109587.1	0	0	0	0	0	0	0	0	0	0	0	0	0	.	0		0	0	0	0	0	0	0	0	0	0	0	0		0	0	0	0	0	0	0	0	0
AC110079.1	0	0	0	0	0	0	0	-1	0	0	0	0	0	.	0		0	0	1	0	0	0	-1	-1	-1	0	0	0		0	0	0	0	0	0	0	0	0
AC110285.1	0	0	0	0	0	0	0	0	0	0	0	0	0	.	0		0	0	0	0	0	0	0	0	0	-1	0	0		0	0	0	0	0	0	0	0	0
AC110285.2	0	0	0	0	0	0	0	0	0	0	0	0	0	.	0		0	0	0	0	0	0	0	0	0	0	0	0		0	0	0	0	0	0	0	0	0
AC110285.3	0	0	0	0	0	0	0	0	0	0	1	0	0	.	0		0	0	0	0	0	0	0	0	0	0	0	0		0	0	0	0	0	0	0	0	0
AC110285.4	0	0	0	0	0	0	0	0	0	0	0	0	0	.	0		0	0	0	0	0	0	0	0	0	-1	0	0		0	0	0	0	0	0	0	0	0
AC111188.1	0	0	0	0	0	0	0	0	0	0	0	0	0	.	0		0	0	0	0	0	0	0	0	0	0	1	0		0	0	0	0	0	0	0	0	0
AC112211.1	0	0	0	0	0	0	0	0	0	0	0	0	0	.	0		0	0	0	0	0	0	0	0	0	0	-1	0		0	0	0	0	0	0	0	0	0
AC112220.2	0	0	0	0	0	0	0	0	0	0	0	0	0	.	0		0	0	0	0	0	0	0	0	0	0	0	1		0	0	0	0	0	0	0	0	0
AC112236.2	0	0	0	0	0	0	0	0	0	1	0	0	0	.	0		0	0	0	0	0	0	0	0	0	0	0	0		0	0	0	0	0	0	0	0	0
AC112484.1	0	0	0	0	0	0	0	0	0	0	0	0	0	.	0		0	0	0	0	0	0	0	0	0	0	-1	0		0	0	0	0	0	0	0	0	0
AC112503.2	0	0	0	0	0	0	0	0	0	0	0	0	0	.	0		0	0	0	0	0	0	0	0	0	0	0	1		0	0	0	0	0	0	0	0	0
AC112719.2	0	0	0	0	0	0	0	0	0	-1	0	0	0	.	0		0	0	0	0	0	0	0	0	0	0	0	0		0	0	0	0	0	0	0	0	0
AC112721.2	0	0	0	0	0	0	0	0	0	0	-1	-1	0	.	0		-1	0	0	0	0	0	0	0	0	0	0	-1		0	0	0	0	0	0	0	0	0
AC112907.3	0	0	0	0	0	0	0	0	0	-1	0	0	0	.	0		0	0	0	0	0	0	0	0	0	0	0	0		0	0	0	0	0	0	0	0	0
AC113194.1	0	0	0	0	0	0	0	0	0	0	0	0	0	.	0		0	0	0	0	0	0	0	0	0	0	1	1		0	0	0	0	0	0	0	0	0
AC113208.3	0	0	0	0	0	0	0	0	0	1	0	0	0	.	0		0	0	0	0	0	0	0	0	0	0	0	0		0	0	0	0	0	0	0	0	0
AC113382.1	0	0	0	0	0	0	0	0	0	0	0	1	0	.	0		0	0	0	0	0	0	0	0	0	0	0	0		0	0	0	0	0	0	0	0	0
AC114488.1	0	0	0	0	0	0	0	0	0	-1	-1	-1	0	.	0		0	0	0	0	0	0	0	0	0	0	0	1		0	0	0	0	0	0	0	0	0
AC114490.1	0	0	0	0	0	0	0	0	0	0	1	1	0	.	0		0	0	0	0	0	0	0	0	0	0	1	1		0	0	0	0	0	0	0	0	0
AC114730.1	0	0	0	0	0	0	0	0	0	0	-1	0	0	.	0		0	0	0	0	0	0	0	0	0	0	-1	0		0	0	0	0	0	0	0	0	0
AC114781.2	0	0	0	0	0	0	0	0	0	0	1	1	0	.	0		0	0	0	0	0	0	0	0	0	0	0	0		0	0	0	0	0	0	0	0	0
AC114811.2	0	0	0	0	0	0	0	0	0	-1	0	0	0	.	0		0	0	0	0	0	0	0	0	0	0	1	1		0	0	0	0	0	0	0	0	0
AC114956.3	0	0	0	0	0	0	0	0	0	0	0	0	0	.	0		0	0	0	0	0	0	0	0	0	0	0	0		0	0	0	0	0	0	0	0	0
AC115618.2	0	0	0	0	0	0	0	0	0	0	1	0	0	.	0		0	0	0	0	0	0	0	0	0	0	0	1		0	0	0	0	0	0	0	0	0
AC116021.1	0	0	0	0	0	0	0	0	0	0	0	0	0	.	0		0	0	0	0	0	0	0	0	0	0	1	1		0	0	0	0	0	0	0	0	0
AC116036.2	0	0	0	0	0	0	0	0	0	0	0	1	0	.	0		0	0	0	0	0	0	0	0	0	0	0	0		0	0	0	0	0	0	0	0	0
AC116158.1	0	0	0	0	0	0	0	0	0	0	0	0	0	.	0		0	0	0	0	0	0	0	0	0	0	1	1		0	0	0	0	0	0	0	0	0
AC116351.1	0	0	0	0	0	0	0	0	0	0	0	0	0	.	0		0	0	0	0	0	0	0	0	0	0	0	1		0	0	0	0	0	0	0	0	0
AC116351.2	0	0	0	0	0	0	0	0	0	0	0	1	0	.	0		0	0	0	0	0	0	0	0	0	0	0	0		0	0	0	0	0	0	0	0	0
AC116366.2	0	0	0	0	0	0	0	0	0	0	0	-1	0	.	0		0	0	0	0	0	0	0	0	0	0	0	0		0	0	0	0	0	0	0	0	0
AC116535.1	0	0	0	0	0	0	0	0	0	0	0	0	0	.	0		0	0	0	0	0	0	0	-1	0	-1	0	-1		0	0	0	0	0	0	0	0	0
AC116913.1	0	0	0	0	0	0	0	0	0	0	0	0	0	.	0		0	0	0	0	0	0	0	0	0	-1	0	0		0	0	0	0	0	0	0	0	0
AC116914.1	0	0	0	0	0	0	0	0	0	0	0	0	0	.	0		0	0	0	0	0	0	0	0	0	0	0	1		0	0	0	0	0	0	0	0	0
AC117383.1	0	0	0	0	0	0	0	0	0	0	0	0	0	.	0		0	0	0	0	0	0	0	0	0	0	0	1		0	0	0	0	0	0	0	0	0
AC117386.1	0	0	0	0	0	0	0	0	0	0	0	0	0	.	0		0	0	0	0	0	0	0	0	0	0	0	1		0	0	0	0	0	0	0	0	0
AC117395.1	0	0	0	0	0	0	0	0	0	0	0	0	0	.	0		0	0	0	0	0	0	0	0	0	0	-1	0		0	0	0	0	0	0	0	0	0
AC117498.1	0	0	0	0	0	0	0	0	0	0	-1	0	0	.	0		0	0	0	0	0	0	0	0	0	0	0	0		0	0	0	0	0	0	0	0	0
AC118549.1	0	0	0	0	0	0	0	0	0	0	0	0	0	.	0		0	-1	0	0	1	1	0	-1	-1	0	0	0		0	0	0	0	0	0	0	0	0
AC118553.1	0	0	0	0	0	0	0	0	0	0	0	0	0	.	0		0	0	0	0	0	0	0	0	0	0	-1	0		0	0	0	0	0	0	0	0	0
AC118755.2	0	0	0	0	0	0	0	0	0	0	0	1	0	.	0		0	0	0	0	0	0	0	0	0	-1	0	0		0	0	0	0	0	0	0	0	0
AC119403.1	0	0	0	0	0	0	0	0	0	0	0	0	0	.	0		0	0	0	0	0	0	0	0	0	0	0	0		0	0	0	0	0	0	0	0	0
AC120053.1	0	0	0	0	0	0	0	0	0	0	0	0	0	.	0		0	0	0	0	0	0	0	0	0	0	0	1		0	0	0	0	0	0	0	0	0
AC120114.1	0	0	0	0	0	0	0	0	0	-1	-1	-1	0	.	0		0	0	0	0	0	0	0	0	0	-1	-1	-1		0	0	0	0	0	0	0	0	0
AC121757.1	0	0	0	0	0	0	0	0	0	0	1	0	0	.	0		0	0	0	0	0	0	0	0	0	0	0	0		0	0	0	0	0	0	0	0	0
AC121761.1	0	0	0	0	0	0	0	0	0	0	0	0	0	.	0		0	0	0	0	0	0	0	0	0	0	1	1		0	0	0	0	0	0	0	0	0
AC122710.2	0	0	0	0	0	0	0	0	0	1	0	0	0	.	0		0	0	0	0	0	0	0	0	0	-1	-1	-1		0	0	0	0	0	0	0	0	0
AC122710.3	0	0	0	0	0	0	0	0	0	0	1	0	0	.	0		0	0	0	0	0	0	0	0	0	0	0	0		0	0	0	0	0	0	0	0	0
AC123768.2	0	0	0	0	0	0	0	0	0	0	-1	0	0	.	0		0	0	0	0	0	0	0	0	0	0	0	-1		0	0	0	0	0	0	0	0	0
AC123768.3	0	0	0	0	0	0	0	0	0	0	0	-1	0	.	0		0	0	0	0	0	0	0	0	0	0	0	1		0	0	0	0	0	0	0	0	0
AC123788.1	0	0	0	0	0	0	0	0	0	0	0	0	0	.	0		0	0	0	0	0	0	0	0	0	0	1	1		0	0	0	0	0	0	0	0	0
AC124016.2	0	0	0	0	0	0	0	0	0	0	1	0	0	.	0		0	0	0	0	0	0	0	0	0	0	1	0		0	0	0	0	0	0	0	0	0
AC124068.2	0	0	0	0	0	0	0	0	0	0	0	0	0	.	0		0	0	0	0	0	0	0	0	0	0	-1	-1		0	0	0	0	0	0	0	0	0
AC124242.1	0	0	0	0	0	0	0	0	0	0	0	0	0	.	0		0	0	0	0	0	0	0	0	0	0	0	1		0	0	0	0	0	0	0	0	0
AC124276.1	0	0	0	0	0	0	0	0	0	0	0	-1	0	.	0		0	0	0	0	0	0	0	0	0	0	-1	-1		0	0	0	0	0	0	0	0	0
AC124276.2	0	0	0	0	0	0	0	0	0	0	0	0	0	.	0		0	0	0	0	0	0	0	0	0	-1	-1	0		0	0	0	0	0	0	0	0	0
AC124283.1	0	0	0	0	0	0	0	0	0	-1	0	0	0	.	0		0	0	0	0	0	0	0	0	0	0	0	0		0	0	0	0	0	0	0	0	0
AC124283.2	0	0	0	0	0	0	0	0	0	0	1	1	0	.	0		0	0	0	0	0	0	0	0	0	0	0	1		0	0	0	0	0	0	0	0	0
AC124319.2	0	0	0	0	0	0	0	0	0	0	0	0	0	.	0		0	0	0	0	0	0	0	0	0	0	1	0		0	0	0	0	0	0	0	0	0
AC124854.1	0	0	0	0	0	0	0	0	0	0	0	0	0	.	0		0	0	0	0	0	0	0	0	0	0	0	1		0	0	0	0	0	0	0	0	0
AC124861.1	0	0	0	0	0	0	0	0	0	0	0	1	0	.	-1		0	0	0	0	0	0	0	0	0	1	0	0		0	0	0	0	0	0	0	0	0
AC125611.3	0	0	0	0	0	0	0	0	-1	0	0	0	0	.	0		0	0	0	0	0	0	0	0	-1	0	0	0		0	0	0	0	0	0	0	0	0
AC125611.4	0	0	0	0	0	0	0	0	0	0	0	-1	0	.	0		0	0	0	0	0	0	0	0	0	0	0	1		0	0	0	0	0	0	0	0	0
AC125618.1	0	0	0	0	0	0	0	0	0	0	0	0	0	.	0		0	0	0	0	0	0	0	0	0	0	-1	0		0	0	0	0	0	0	0	0	0
AC126696.3	0	0	0	0	0	0	0	0	0	0	0	0	0	.	0		0	0	0	0	0	0	0	0	0	0	1	0		0	0	0	0	0	0	0	0	0
AC126755.2	0	-1	1	0	0	0	0	0	0	0	0	0	0	.	0		0	-1	1	0	0	0	0	0	0	0	0	0		0	0	0	0	0	0	0	0	0
AC127024.5	0	0	0	0	0	0	0	0	0	0	0	0	0	.	0		0	0	0	0	0	0	0	0	0	0	0	-1		0	0	0	0	0	0	0	0	0
AC127164.1	0	0	0	0	0	0	0	0	0	0	-1	0	0	.	0		0	0	0	0	0	0	0	0	0	0	0	0		0	0	0	0	0	0	0	0	0
AC127496.2	0	0	0	0	0	0	0	0	0	0	0	0	0	.	0		0	0	0	0	0	0	0	0	0	-1	0	0		0	0	0	0	0	0	0	0	0
AC127521.1	0	0	0	0	0	0	0	0	0	0	0	0	0	.	0		0	0	0	0	0	0	0	0	0	0	1	0		0	0	0	0	0	0	0	0	0
AC128709.3	0	0	0	0	0	0	0	0	0	0	1	1	0	.	0		0	0	0	0	0	0	0	0	0	0	0	0		0	0	0	0	0	0	0	0	0
AC129492.4	0	0	0	0	0	0	0	0	0	0	0	0	0	.	0		0	0	0	0	0	0	0	0	0	0	-1	0		0	0	0	0	0	0	0	0	0
AC129510.1	0	0	0	0	0	0	0	0	0	-1	0	0	0	.	0		0	0	0	0	0	0	0	0	0	0	-1	0		0	0	0	0	0	0	0	0	0
AC130324.2	0	0	0	0	0	0	0	0	0	0	0	0	0	.	0		0	0	0	0	0	0	0	0	0	-1	0	0		0	0	0	0	0	0	0	0	0
AC130343.1	0	0	0	0	0	0	0	0	0	0	0	0	0	.	0		0	0	0	0	0	0	0	0	0	0	-1	0		0	0	0	0	0	0	0	0	0
AC130456.2	0	0	0	0	0	0	0	0	0	-1	0	0	0	.	0		0	0	0	0	0	0	0	0	0	0	0	0		0	0	0	0	0	0	0	0	0
AC131009.1	0	0	0	0	0	0	0	-1	-1	0	0	0	0	.	0		0	0	0	0	0	0	-1	0	0	0	0	0		0	0	0	0	0	0	0	0	0
AC131011.1	0	0	0	0	0	0	0	0	0	0	0	0	0	.	0		0	0	0	0	0	0	0	0	0	0	0	1		0	0	0	0	0	0	0	0	0
AC131025.1	0	0	0	0	0	0	0	0	0	0	0	0	0	.	0		0	0	0	0	0	0	0	0	0	-1	-1	0		0	0	0	0	0	0	0	0	0
AC131097.4	0	0	0	0	0	0	0	0	0	0	0	0	0	.	0		0	0	0	0	0	0	0	0	0	0	0	1		0	0	0	0	0	0	0	0	0
AC131235.3	0	0	0	0	0	0	0	0	0	0	0	0	0	.	0		0	0	0	0	0	0	0	0	0	-1	0	0		0	0	0	0	0	0	0	0	0
AC131235.4	0	0	0	0	0	0	0	0	0	0	0	0	0	.	0		0	0	0	0	0	0	0	0	0	0	-1	0		0	0	0	0	0	0	0	0	0
AC131254.1	0	0	0	0	0	0	0	0	0	0	0	-1	0	.	0		0	0	0	0	0	0	0	0	0	0	0	0		0	0	0	0	0	0	0	0	0
AC132192.2	0	0	0	0	0	0	0	0	0	0	0	-1	0	.	0		0	0	0	0	0	0	0	0	0	0	0	0		0	0	0	0	0	0	0	0	0
AC132872.1	0	0	0	0	0	0	0	0	0	-1	0	0	0	.	0		0	0	0	0	0	0	0	0	0	0	-1	0		0	0	0	0	0	0	0	0	0
AC132872.2	0	0	0	0	0	0	0	0	0	0	1	1	0	.	0		0	0	0	0	0	0	0	0	0	-1	0	0		0	0	0	0	0	0	0	0	1
AC132938.1	0	0	0	0	0	0	0	0	0	0	0	0	0	.	0		0	0	0	0	0	0	0	0	0	0	-1	-1		0	0	0	0	0	0	0	0	0
AC132938.3	0	0	0	0	0	0	0	0	0	-1	-1	-1	0	.	0		0	0	0	0	0	0	0	0	0	-1	-1	-1		0	0	0	0	0	0	0	0	0
AC133528.1	0	0	0	0	0	0	0	0	0	1	1	1	0	.	0		0	0	0	0	0	0	0	0	0	1	1	1		0	0	0	0	0	0	0	0	0
AC134682.1	0	0	0	0	0	0	0	0	0	0	0	1	0	.	0		0	0	0	0	0	0	0	0	0	0	0	0		0	0	0	0	0	0	0	0	0
AC135050.3	0	0	0	0	0	0	0	0	0	1	1	1	0	.	0		0	0	0	0	0	0	0	0	0	0	1	1		0	0	0	0	0	0	0	0	0
AC135178.3	0	0	0	0	0	0	0	0	0	0	0	0	0	.	0		0	0	0	0	0	0	0	0	0	0	0	1		0	0	0	0	0	0	0	0	0
AC135178.5	0	0	0	0	0	0	0	0	0	0	0	0	0	.	0		0	0	0	0	0	0	0	0	0	0	0	1		0	0	0	0	0	0	0	0	0
AC135782.1	0	0	0	0	0	0	0	0	0	0	0	0	0	.	0		0	0	0	0	0	0	0	0	0	0	1	1		0	0	0	0	0	0	0	0	0
AC136443.3	0	0	0	0	0	0	0	0	0	1	0	0	0	.	0		0	0	0	0	0	0	0	0	0	0	0	0		0	0	0	0	0	0	0	0	0
AC136475.2	0	0	0	0	0	0	0	0	0	0	1	0	0	.	0		0	0	0	0	0	0	0	0	0	0	0	0		0	0	0	0	0	0	0	0	0
AC136475.3	0	0	0	0	0	0	0	0	0	0	0	1	0	.	0		0	0	0	0	0	0	0	0	0	1	0	0		0	0	0	0	0	0	0	0	0
AC136475.9	0	0	0	0	0	0	0	0	0	0	0	1	0	.	0		0	0	0	0	0	0	0	0	0	0	0	0		0	0	0	0	0	0	0	0	0
AC137767.1	0	0	0	0	0	0	0	0	0	0	-1	0	0	.	0		0	0	0	0	0	0	0	0	0	-1	-1	-1		0	0	0	0	0	0	0	0	0
AC137770.1	0	0	0	0	0	0	0	0	0	0	1	0	0	.	0		0	0	0	0	0	0	0	0	0	0	0	1		0	0	0	0	0	0	0	0	0
AC137894.1	0	0	0	0	0	0	0	0	0	0	0	1	0	.	0		0	0	0	0	0	0	0	0	0	0	1	1		0	0	0	0	0	0	0	0	0
AC137932.1	0	0	0	0	0	0	0	0	0	0	0	-1	0	.	0		0	0	0	0	0	0	0	0	0	0	0	0		0	0	0	0	0	0	0	1	1
AC137932.2	0	0	0	0	0	0	0	0	0	0	-1	-1	0	.	0		0	0	0	0	0	0	0	0	0	-1	-1	-1		0	0	0	0	0	0	0	0	0
AC137932.3	0	0	0	0	1	1	0	0	0	1	0	1	0	.	0		0	0	0	0	1	1	0	0	0	1	1	1		0	0	0	0	0	0	0	0	0
AC138028.1	0	0	0	0	0	0	0	0	0	0	0	0	0	.	0		0	0	0	0	0	0	0	0	0	0	0	-1		0	0	0	0	0	0	0	0	0
AC138028.2	0	0	0	0	0	0	0	0	0	0	0	0	0	.	0		0	0	0	0	0	0	0	0	0	-1	0	-1		0	0	0	0	0	0	0	0	0
AC138028.5	0	0	0	0	0	0	0	0	0	0	0	0	0	.	0		0	0	0	0	0	0	0	0	0	0	-1	0		0	0	0	0	0	0	0	0	0
AC138123.1	0	0	0	0	0	0	0	0	0	0	0	0	0	.	0		0	0	0	0	0	0	0	0	0	0	0	0		0	0	0	0	0	0	0	0	0
AC138150.1	0	0	0	0	0	0	0	0	0	0	0	0	0	.	0		0	0	0	0	0	0	0	0	0	0	0	0		0	0	0	0	0	0	0	0	0
AC138150.2	0	0	0	0	0	0	0	0	0	0	0	0	0	.	0		0	0	0	0	0	0	0	0	0	-1	-1	-1		0	0	0	0	0	0	0	0	0
AC138207.2	0	0	0	0	0	0	0	0	0	0	0	-1	0	.	0		0	0	0	0	0	0	0	0	0	0	-1	-1		0	0	0	0	0	0	0	0	0
AC138304.1	0	0	0	0	0	0	0	0	0	0	1	1	0	.	0		0	0	0	0	0	0	0	0	0	0	0	1		0	0	0	0	0	0	0	0	0
AC138512.1	0	0	0	0	0	0	0	0	0	0	0	1	0	.	0		0	0	0	0	0	0	0	0	0	0	0	0		0	0	0	0	0	0	0	0	0
AC138696.1	0	0	0	0	0	0	0	0	0	-1	-1	0	0	.	0		0	0	0	0	0	0	0	0	0	-1	-1	-1		0	0	0	0	0	0	0	0	0
AC138696.2	0	0	0	0	0	0	0	0	0	0	0	0	0	.	0		0	0	0	0	0	0	0	0	0	-1	-1	0		0	0	0	0	0	0	0	0	0
AC138904.1	0	0	0	0	0	0	0	0	0	0	-1	-1	0	.	0		0	0	0	0	0	0	0	0	0	-1	-1	-1		0	0	0	0	0	0	0	0	0
AC138956.1	0	0	0	0	0	0	0	0	0	0	-1	0	0	.	0		0	0	0	0	0	0	0	0	0	0	0	0		0	0	0	0	0	0	0	0	0
AC139100.1	0	0	0	0	0	0	0	0	0	0	-1	-1	0	.	0		0	0	0	0	0	0	0	0	0	-1	-1	0		0	0	0	0	0	0	0	0	0
AC139149.1	0	0	0	0	0	0	0	0	0	0	0	0	0	.	0		0	0	0	0	0	0	0	0	0	0	1	1		0	0	0	0	0	0	0	0	0
AC139491.2	0	0	0	0	0	0	0	0	0	0	0	0	0	.	0		0	0	1	0	0	0	0	0	0	0	0	0		0	0	0	0	0	0	0	0	0
AC139530.1	0	0	0	0	0	0	0	0	0	0	0	1	0	.	0		0	0	0	0	0	0	0	0	0	-1	-1	-1		0	0	0	0	0	0	0	0	0
AC139749.1	0	0	0	0	0	0	0	0	0	0	1	0	0	.	0		0	0	0	0	0	0	0	0	0	0	0	0		0	0	0	0	0	0	0	0	0
AC139795.2	0	0	0	0	0	0	0	0	0	0	0	0	0	.	0		0	0	0	0	0	0	0	0	0	-1	0	0		0	0	0	0	0	0	0	0	0
AC139887.4	0	0	0	0	0	0	0	0	0	0	-1	0	0	.	0		0	0	0	0	0	0	0	0	0	0	0	0		0	0	0	0	0	0	0	0	0
AC140479.5	0	0	0	0	0	0	0	0	0	0	-1	0	0	.	0		0	1	0	0	0	0	0	0	0	0	0	0		0	0	0	0	0	0	0	0	0
AC144652.1	0	0	0	0	0	0	0	0	0	-1	-1	-1	0	.	0		0	0	0	0	0	0	0	0	0	-1	-1	-1		0	0	0	0	0	0	-1	-1	-1
AC144831.1	0	0	0	0	0	0	0	0	0	0	0	1	0	.	0		0	0	0	0	0	0	0	0	0	0	1	1		0	0	0	0	0	0	0	0	0
AC145098.1	0	0	0	0	0	0	0	0	0	0	0	0	0	.	0		0	0	0	0	0	0	0	0	0	0	0	1		0	0	0	0	0	0	0	0	0
AC145124.1	0	0	0	0	0	0	0	0	0	0	0	0	0	.	0		0	0	0	0	0	0	0	0	0	1	0	-1		0	0	0	0	0	0	0	0	0
AC145146.1	0	0	0	0	0	0	0	0	0	0	0	0	0	.	0		0	0	0	0	0	0	0	0	0	-1	0	0		0	0	0	0	0	0	0	0	0
AC145285.2	0	0	0	0	0	0	0	0	0	0	0	0	0	.	0		0	0	0	0	0	0	0	0	0	0	1	0		0	0	0	0	0	0	0	0	0
AC145343.1	0	0	0	0	0	0	0	0	0	-1	0	0	0	.	0		0	0	0	0	0	0	0	0	0	0	-1	0		0	0	0	0	0	0	0	0	0
AC145422.1	0	0	0	0	0	0	0	0	0	1	-1	0	0	.	0		0	0	0	0	0	0	0	0	0	0	0	0		0	0	0	0	0	0	0	0	0
AC146944.4	0	0	0	0	0	0	0	0	0	0	0	0	0	.	0		0	0	0	0	0	0	0	0	0	0	0	1		0	0	0	0	0	0	0	0	0
AC147067.1	0	0	0	0	0	0	0	0	0	0	0	0	0	.	0		0	1	0	0	0	0	0	0	0	0	0	0		0	0	0	0	0	0	0	0	0
AC147651.3	0	0	0	0	0	0	0	0	0	-1	-1	-1	0	.	0		0	0	0	0	0	0	0	0	0	0	0	0		0	0	0	0	0	0	0	0	0
AC156455.1	0	0	0	0	0	0	0	0	0	-1	-1	-1	0	.	0		-1	0	0	0	0	0	0	0	0	0	0	0		0	0	1	0	0	0	0	0	0
AC211476.2	0	0	0	0	0	0	0	0	0	0	0	0	0	.	0		0	0	0	0	0	0	0	0	0	0	-1	0		0	0	0	0	0	0	0	0	0
AC231533.1	0	0	0	0	0	0	0	0	0	0	0	-1	0	.	0		0	0	0	0	0	0	0	0	0	0	0	0		0	0	0	0	0	0	0	0	0
AC231981.1	0	0	0	0	0	0	0	0	0	0	0	0	0	.	0		0	0	0	0	0	0	0	0	0	-1	0	0		0	0	0	0	0	0	0	0	0
AC233266.2	0	0	0	0	0	0	0	0	0	0	0	0	0	.	0		0	0	0	0	0	0	0	0	0	0	0	1		0	0	0	0	0	0	0	0	0
AC234582.1	0	0	0	0	0	0	0	0	0	0	0	0	0	.	0		0	0	0	0	0	0	0	0	0	0	-1	-1		0	0	0	0	0	0	0	0	0
AC234582.2	0	0	0	0	0	0	0	0	0	0	0	0	0	.	0		0	0	0	0	0	0	0	0	0	0	0	0		0	0	0	0	0	0	0	0	0
AC234781.1	0	0	0	0	0	0	0	0	0	0	-1	-1	0	.	0		0	0	0	0	0	0	0	0	0	0	0	0		0	0	0	0	0	0	0	0	0
AC243964.2	0	0	0	0	0	0	0	0	0	0	0	0	0	.	0		0	0	0	0	0	0	0	0	0	0	0	-1		0	0	0	0	0	0	0	0	0
AC244035.2	0	0	0	0	0	0	0	0	0	0	0	0	0	.	0		0	0	0	0	0	0	0	0	0	0	-1	0		0	0	0	0	0	0	0	0	0
AC244197.2	0	0	0	0	0	0	0	0	0	0	0	0	0	.	0		0	0	0	0	0	0	0	0	0	0	0	1		0	0	0	0	0	0	0	0	0
AC244453.1	0	0	0	0	0	0	0	0	0	0	0	0	0	.	0		0	0	0	0	0	0	0	0	0	0	0	-1		0	0	0	0	0	0	0	0	0
AC244517.1	0	0	0	0	0	0	0	0	0	0	0	0	0	.	0		0	0	0	0	0	0	0	0	0	0	1	1		0	0	0	0	0	0	0	0	0
AC245052.7	0	0	0	0	0	0	0	0	0	0	1	0	0	.	0		0	0	0	0	0	0	0	0	0	1	1	1		0	0	0	0	0	0	0	0	0
AC245297.2	0	0	0	0	0	0	0	0	0	0	0	0	0	.	0		0	0	0	0	0	0	0	0	0	0	0	1		0	0	0	0	0	0	0	0	0
AC245452.1	0	0	0	0	0	0	0	0	0	0	0	1	0	.	0		0	0	0	0	0	0	0	0	0	0	1	1		0	0	0	0	0	0	0	0	0
AC245595.1	0	-1	-1	0	0	0	0	0	0	0	0	0	0	.	0		0	0	-1	0	0	0	0	1	1	0	0	0		0	0	0	0	0	0	0	0	0
AC245748.1	0	0	0	0	0	0	0	0	0	0	1	1	0	.	0		0	0	0	0	0	0	0	0	0	0	0	0		0	0	0	0	0	0	0	0	0
ACAA1	0	0	1	0	0	0	0	0	0	0	0	0	0	.	0		0	1	1	0	0	0	0	0	0	0	0	0		0	0	0	0	0	0	0	0	0
ACAA2	0	0	0	1	1	1	0	0	0	1	1	1	0	.	0		-1	0	-1	0	0	1	0	0	0	0	1	1		0	0	0	0	0	0	1	0	0
ACACB	-1	0	0	0	0	0	0	0	1	0	-1	-1	0	.	0		0	-1	-1	0	0	0	0	0	0	-1	0	0		-1	1	-1	0	1	0	0	0	1
ACAD10	0	0	0	0	0	0	0	0	0	-1	-1	-1	0	.	0		0	0	0	0	0	0	0	0	0	-1	-1	-1		0	0	0	0	0	0	-1	-1	-1
ACAD11	0	0	-1	0	0	0	0	-1	-1	0	0	0	0	.	0		0	-1	0	0	0	0	-1	-1	-1	0	0	0		0	0	0	0	0	1	0	0	0
ACAD8	0	0	0	0	0	1	0	0	0	0	0	0	0	.	0		0	0	0	0	1	1	0	0	0	0	0	0		0	0	-1	0	0	0	0	0	0
ACAD9	0	0	-1	0	0	0	0	0	0	0	0	0	0	.	0		0	0	0	0	0	0	0	0	0	0	0	0		0	0	0	0	0	0	0	0	0
ACADM	0	0	0	0	0	0	0	0	0	0	0	0	0	.	0		0	1	0	0	0	0	0	0	0	0	0	0		-1	-1	-1	0	0	0	0	0	0
ACADS	0	0	0	0	0	0	0	0	0	0	0	0	0	.	0		0	-1	0	0	0	0	0	0	0	0	0	-1		0	1	1	0	0	0	1	0	0
ACADSB	0	1	1	0	0	0	0	0	0	0	0	0	0	.	0		0	0	0	0	0	0	0	0	0	0	0	0		0	0	0	0	0	0	0	0	0
ACADVL	0	0	0	0	0	0	0	0	0	0	0	-1	0	.	0		0	1	1	0	0	0	0	0	0	0	0	-1		0	0	0	0	0	0	0	0	0
ACAP1	0	0	0	0	0	-1	0	0	0	0	0	0	0	.	0		0	0	0	0	0	0	0	0	0	0	0	0		0	0	0	0	0	0	0	1	1
ACAP2	0	0	0	0	0	0	0	0	0	0	0	0	0	.	0		0	0	0	0	0	0	0	0	0	0	0	0		0	0	0	0	0	0	0	0	-1
ACAP3	0	0	0	0	0	0	0	0	0	0	0	0	0	.	0		0	0	0	0	0	0	0	0	0	0	0	0		0	0	-1	0	0	0	0	0	0
ACAT2	0	0	0	0	0	0	0	0	0	0	0	0	0	.	0		0	0	0	-1	0	-1	0	0	0	0	0	0		0	0	0	0	0	0	0	0	0
ACBD3-AS1	0	0	0	0	0	0	0	0	0	0	0	0	0	.	0		0	0	0	0	0	0	0	0	0	0	0	1		0	0	0	0	0	0	0	0	0
ACBD4	0	1	1	0	0	0	-1	-1	-1	0	0	0	0	.	0		0	1	0	0	0	0	0	0	-1	-1	-1	0		0	0	0	0	0	0	0	0	1
ACBD5	0	0	0	0	1	0	0	0	0	0	0	0	0	.	0		0	0	0	0	0	0	0	0	0	0	0	0		-1	-1	-1	0	0	0	0	0	0
ACBD6	0	0	0	0	0	1	0	0	0	0	0	0	0	.	0		0	0	-1	0	0	0	0	0	0	0	0	0		0	-1	-1	0	0	0	0	0	1
ACBD7	0	0	0	0	-1	-1	0	0	0	0	-1	-1	0	.	0		0	0	0	-1	-1	-1	0	0	0	0	0	0		0	0	0	0	0	0	0	0	0
ACCS	-1	-1	0	0	0	1	0	0	0	0	0	-1	0	.	0		0	0	0	0	0	1	0	0	0	-1	-1	-1		0	0	0	0	0	0	0	0	-1
ACD	0	1	1	0	0	0	0	0	0	0	0	0	0	.	0		0	0	0	0	0	0	0	0	0	0	0	0		0	0	0	0	0	0	0	0	0
ACE	0	0	0	0	0	0	0	0	0	0	0	1	0	.	0		0	1	1	0	0	0	0	0	0	0	0	0		0	0	0	0	0	0	0	0	1
ACER2	0	0	0	0	-1	0	0	0	0	0	0	0	0	.	0		0	0	0	0	-1	-1	0	0	0	0	0	0		0	0	0	0	0	0	0	0	0
ACER3	0	0	0	0	0	0	0	0	0	0	-1	-1	0	.	0		0	1	-1	0	0	0	-1	-1	-1	0	0	0		0	1	1	0	0	0	0	0	0
ACHE	0	0	0	-1	0	-1	0	0	0	0	0	0	0	.	0		0	-1	0	-1	-1	-1	0	0	0	0	0	0		0	0	0	0	0	0	0	0	0
ACIN1	0	0	0	0	0	0	0	0	0	0	0	0	0	.	0		1	0	-1	0	0	0	0	0	0	0	0	0		0	0	0	0	0	0	0	0	1
ACKR2	0	0	0	0	0	0	0	0	0	0	-1	0	0	.	0		0	0	0	0	0	0	0	0	0	0	-1	0		0	0	0	0	0	0	0	0	0
ACKR3	0	0	0	0	0	0	0	0	0	0	0	0	0	.	0		0	0	0	0	0	0	0	0	0	0	0	1		0	0	0	0	0	0	0	0	0
ACLY	0	0	1	0	0	0	0	0	0	0	0	0	0	.	0		0	0	0	0	0	0	0	0	0	0	0	0		0	0	0	0	0	0	0	0	0
ACO1	0	-1	0	0	0	0	0	0	0	0	0	0	0	.	0		0	0	0	0	0	0	0	0	0	0	0	1		0	0	0	0	0	0	1	1	1
ACO2	0	0	1	0	0	0	0	0	0	0	0	0	0	.	0		-1	0	1	0	0	0	0	0	0	0	-1	-1		0	0	0	0	0	0	0	0	0
ACOT1	0	0	0	0	0	0	0	0	0	-1	-1	-1	0	.	0		0	0	0	0	0	0	0	0	0	0	0	0		0	0	0	0	0	0	-1	-1	-1
ACOT11	0	1	0	0	0	0	0	0	0	0	0	0	0	.	0		0	0	1	0	0	0	0	0	0	0	0	0		0	0	0	0	0	0	0	0	1
ACOT12	0	0	0	0	0	0	0	0	0	0	0	0	0	.	0		0	0	0	0	0	0	0	0	0	0	0	1		0	0	0	0	0	0	0	0	0
ACOT13	0	0	-1	0	0	0	0	0	0	0	0	0	0	.	0		0	-1	-1	0	0	0	0	0	0	0	0	0		0	0	0	0	0	0	0	0	0
ACOT2	0	0	1	0	0	1	0	0	0	0	0	0	0	.	0		0	1	1	0	0	1	0	0	0	0	0	0		1	1	1	0	0	0	-1	0	-1
ACOT4	0	0	0	0	0	0	0	0	0	0	0	0	0	.	0		0	0	0	0	0	0	0	0	0	-1	0	0		0	0	0	0	0	0	0	0	0
ACOT7	0	0	0	0	0	0	0	0	1	0	0	0	0	.	0		0	1	1	0	0	0	1	1	1	0	0	0		0	0	0	0	0	0	0	0	0
ACOT8	0	0	0	0	0	0	0	0	0	0	0	0	0	.	0		1	0	1	0	0	0	0	0	0	0	0	0		0	0	0	0	0	0	0	0	0
ACOT9	0	0	-1	0	0	0	0	0	0	0	0	0	0	.	0		0	1	0	0	0	0	0	0	0	0	0	0		0	0	0	0	1	0	0	1	0
ACOX2	0	0	-1	0	0	0	0	0	0	0	0	0	0	.	0		0	0	0	0	0	0	0	0	0	-1	-1	-1		0	0	0	0	0	0	0	0	0
ACOX3	0	0	0	0	0	0	0	0	1	0	0	0	0	.	0		0	0	0	-1	-1	-1	1	1	1	-1	-1	-1		0	0	0	1	1	1	0	0	0
ACOXL	0	0	0	0	0	0	0	0	0	0	0	0	0	.	0		0	1	1	0	0	0	0	1	1	0	0	0		0	0	0	0	0	0	0	0	0
ACOXL-AS1	0	0	0	0	0	0	0	0	0	0	0	0	0	.	0		0	0	0	0	0	0	0	0	0	-1	0	0		0	0	0	0	0	0	0	0	0
ACP1	0	0	0	0	0	1	0	0	0	0	0	0	0	.	0		0	0	0	0	0	1	0	0	0	0	0	0		0	0	0	0	0	0	0	0	0
ACP2	0	0	0	0	-1	-1	0	0	0	0	0	0	0	.	0		0	1	0	-1	-1	0	0	0	0	0	0	0		-1	0	1	0	0	0	0	0	0
ACP5	0	0	0	0	0	0	0	0	0	0	0	1	0	.	0		0	0	0	0	0	0	0	0	0	0	0	0		0	0	0	0	0	0	0	1	1
ACP7	0	0	0	0	0	0	0	0	0	0	0	0	0	.	0		0	0	0	0	0	1	0	0	0	0	1	1		0	0	0	0	0	0	0	0	0
ACR	0	0	0	0	0	0	0	0	0	0	0	0	0	.	0		0	0	0	0	0	0	0	0	0	-1	-1	-1		0	0	0	0	0	0	0	0	0
ACRBP	0	0	0	0	0	0	0	0	0	-1	0	-1	0	.	0		0	0	0	0	0	0	0	0	0	-1	-1	-1		0	0	0	0	0	0	-1	-1	0
ACRV1	0	0	0	0	0	0	0	0	0	0	0	0	0	.	0		0	0	0	0	0	0	0	0	0	-1	0	0		0	0	0	0	0	0	0	0	0
ACSF2	0	1	1	0	0	0	0	0	0	0	0	0	0	.	0		0	0	1	0	0	0	0	0	0	0	0	0		0	0	0	0	0	0	0	0	1
ACSF3	1	1	1	1	0	0	0	1	1	0	0	0	0	.	-1		0	0	1	0	0	0	1	1	1	-1	-1	-1		0	0	0	0	0	1	0	0	0
ACSL1	0	1	1	0	0	0	0	0	0	0	0	0	0	.	0		0	0	1	0	0	0	0	0	0	0	0	0		0	0	0	0	0	0	0	0	0
ACSL3	0	-1	-1	0	0	0	0	0	0	0	0	0	0	.	0		-1	1	0	0	0	0	0	0	0	0	-1	-1		0	0	0	0	0	0	0	0	0
ACSL4	0	0	0	0	0	0	0	0	0	0	0	0	0	.	0		0	0	0	0	0	0	0	0	-1	0	0	0		0	0	0	0	0	0	0	0	0
ACSL5	-1	0	0	0	0	0	0	0	0	0	-1	-1	0	.	0		0	0	0	0	0	0	0	0	0	0	0	0		1	1	1	0	0	0	0	0	0
ACSM3	1	0	1	0	-1	0	0	0	0	0	0	0	0	.	0		0	0	0	0	0	0	0	0	0	0	0	0		0	0	0	0	0	0	0	0	1
ACSS1	0	0	0	0	0	0	0	0	0	0	0	0	0	.	0		0	0	0	0	0	0	0	1	1	0	-1	-1		0	0	0	0	0	1	0	0	0
ACTA2-AS1	0	0	0	0	0	0	0	0	0	0	0	-1	0	.	0		0	0	0	0	0	0	0	0	0	0	0	0		0	0	0	0	0	0	0	0	0
ACTB	-1	0	1	0	0	0	0	0	0	0	0	0	0	.	0		0	0	0	0	0	0	0	0	0	0	0	0		0	0	0	0	0	0	0	0	0
ACTG1	0	0	1	0	0	0	0	0	0	0	0	0	0	.	0		0	0	0	0	0	0	0	0	0	0	0	0		0	0	0	0	0	0	0	0	0
ACTL6A	0	-1	0	0	0	0	0	0	0	0	0	-1	0	.	-1		0	0	0	0	0	0	0	0	0	0	-1	-1		0	0	0	0	0	0	0	0	0
ACTN1	0	0	0	0	0	0	0	0	0	0	0	0	0	.	0		0	1	1	1	1	1	0	0	0	0	0	0		0	1	1	0	0	0	0	0	0
ACTN1-AS1	0	0	0	0	0	0	0	0	0	-1	0	0	0	.	0		0	0	0	0	0	0	0	0	0	0	0	0		0	0	0	0	0	0	0	0	0
ACTN2	0	0	0	0	0	0	0	0	0	0	0	-1	0	.	0		0	0	0	0	0	0	0	0	0	0	0	0		0	0	1	0	0	0	0	0	0
ACTN4	-1	1	1	0	0	0	0	0	0	0	0	-1	0	.	0		0	-1	0	0	-1	0	0	0	0	0	0	-1		0	0	0	0	0	0	0	0	0
ACTR10	0	0	0	0	0	0	0	0	0	0	0	0	0	.	0		0	0	1	0	0	0	0	0	0	0	0	0		0	0	0	0	0	0	0	0	-1
ACTR1A	0	0	0	0	0	0	0	0	0	0	0	0	0	.	0		0	1	1	0	0	0	0	0	0	0	0	0		0	-1	1	0	0	0	0	1	0
ACTR1B	0	0	0	1	0	1	0	0	0	0	0	0	0	.	0		0	0	0	0	0	1	0	0	0	0	-1	-1		0	0	0	0	0	0	0	0	0
ACTR2	0	0	0	0	0	0	0	0	0	0	0	0	0	.	0		0	0	0	1	1	1	0	0	0	0	0	0		0	0	0	0	0	0	0	0	0
ACTR3	0	0	-1	0	0	0	0	0	0	0	0	0	0	.	0		0	0	1	0	0	0	0	0	0	0	0	0		0	0	0	0	0	0	1	0	0
ACTR3B	-1	0	1	0	0	0	0	0	0	0	0	0	0	.	0		0	0	0	0	0	0	0	0	0	-1	-1	-1		0	0	0	0	0	0	-1	-1	-1
ACTR3C	0	1	0	0	0	0	0	1	1	0	0	0	0	.	0		0	-1	0	-1	0	0	0	0	1	0	0	0		0	0	0	0	0	0	1	1	1
ACTR5	0	0	0	0	0	0	0	0	0	0	0	0	0	.	0		0	0	0	0	0	0	-1	0	-1	0	0	0		0	0	0	0	0	0	0	0	0
ACTR8	0	0	-1	0	0	0	0	0	0	0	0	0	0	.	0		0	0	0	0	0	0	0	0	0	0	0	0		0	0	0	0	0	0	0	0	0
ACTRT3	0	0	0	0	0	0	0	0	0	0	1	0	0	.	0		0	0	0	0	0	0	0	0	0	0	0	0		0	0	0	0	0	0	0	0	0
ACVR1	0	0	0	0	0	0	0	0	0	0	0	0	0	.	0		0	0	0	0	0	0	0	0	0	0	0	0		0	0	0	0	0	0	0	0	0
ACVR1B	0	0	0	0	1	0	0	0	0	0	0	0	0	.	0		0	0	0	0	0	1	0	0	0	0	0	0		0	0	0	0	0	0	0	0	1
ACVR2B	0	0	0	0	0	0	0	0	-1	0	0	0	0	.	0		0	0	1	0	0	0	0	0	0	0	0	0		0	0	0	0	0	0	0	1	0
ACVR2B-AS1	0	0	0	0	0	0	0	0	0	0	-1	0	0	.	0		0	0	0	0	0	0	0	0	0	-1	-1	-1		0	0	0	0	0	0	0	0	0
ACVRL1	0	0	0	0	0	0	0	0	0	0	0	1	0	.	0		0	0	0	0	0	0	0	0	0	0	0	0		0	0	0	0	0	0	0	0	1
ACY1	0	1	1	0	0	0	0	0	0	0	-1	-1	0	.	0		0	0	1	0	0	0	0	0	0	-1	-1	-1		0	0	0	0	0	0	0	0	0
ACY3	0	0	0	0	0	0	0	0	0	0	0	0	0	.	0		0	0	0	0	0	0	0	0	0	1	0	0		0	0	0	0	0	0	0	1	1
ACYP1	0	0	0	0	0	0	0	0	0	0	-1	-1	0	.	0		0	-1	0	0	0	0	0	0	0	0	0	-1		0	-1	1	0	0	0	0	0	0
ACYP2	0	0	0	0	0	0	0	0	0	0	-1	-1	0	.	0		0	0	0	0	0	0	0	0	0	0	-1	-1		0	0	0	0	0	0	0	-1	-1
ADA	0	0	0	0	0	0	0	0	0	0	0	0	0	.	0		0	0	1	0	0	0	0	0	0	0	0	0		0	0	0	0	0	0	0	0	1
ADAL	0	0	-1	0	0	0	0	0	0	0	0	0	0	.	0		0	0	-1	0	0	0	0	0	0	0	0	0		0	0	0	0	0	0	0	0	0
ADAM10	0	0	1	0	0	0	0	0	0	0	0	0	0	.	0		0	1	1	0	0	0	0	0	0	0	-1	0		0	0	0	1	0	0	1	0	-1
ADAM11	0	1	0	0	0	0	0	0	0	-1	-1	-1	0	.	0		0	1	-1	0	0	0	0	0	0	0	0	0		0	0	0	0	0	0	0	1	1
ADAM12	0	0	0	0	0	0	0	0	0	0	0	-1	0	.	0		0	0	0	0	0	0	0	0	0	0	0	0		0	0	0	0	0	0	0	0	0
ADAM15	0	0	0	0	0	0	0	0	0	0	-1	-1	0	.	0		0	1	0	0	0	0	0	0	0	0	-1	-1		-1	1	0	0	0	0	0	0	1
ADAM17	0	0	0	0	0	0	0	0	0	0	0	0	0	.	0		0	0	0	0	0	0	0	0	0	0	0	0		0	0	0	0	0	0	0	0	0
ADAM20	0	0	0	0	0	0	0	0	0	1	1	1	0	.	1		0	0	0	0	0	0	0	0	0	0	1	1		0	0	0	0	0	0	0	1	0
ADAM21	0	0	0	0	0	0	0	0	0	0	0	0	0	.	0		0	0	0	0	0	0	0	0	0	0	1	0		0	0	0	0	0	0	0	1	1
ADAM22	0	0	0	0	0	0	0	1	0	0	0	0	0	.	0		1	0	0	0	0	0	0	0	0	0	0	0		0	0	0	0	0	0	0	0	0
ADAM23	0	0	0	0	0	0	0	0	0	0	0	0	0	.	0		0	0	-1	0	0	0	0	1	0	0	-1	0		0	0	0	0	0	0	-1	0	0
ADAM32	0	0	0	0	0	0	0	0	0	0	0	0	0	.	0		0	0	0	0	0	0	0	0	0	0	0	1		0	0	0	0	0	0	0	0	0
ADAM33	0	0	0	0	0	0	0	0	0	0	0	0	0	.	0		0	0	0	0	0	0	0	0	0	0	0	1		0	0	0	0	0	0	0	0	0
ADAM8	0	0	0	-1	-1	-1	0	0	0	0	0	0	0	.	0		0	1	0	-1	-1	-1	0	0	0	0	0	0		1	1	1	0	0	0	0	-1	-1
ADAM9	1	1	0	0	0	0	0	0	0	0	0	0	0	.	0		0	0	0	0	0	0	0	0	0	0	0	0		0	0	0	0	0	0	0	0	-1
ADAMTS1	0	0	0	0	0	0	0	0	0	0	-1	0	0	.	0		0	0	0	0	0	0	0	0	0	0	0	1		0	0	0	0	0	0	0	0	0
ADAMTS10	0	0	0	0	0	0	0	0	0	0	0	0	0	.	0		0	0	0	0	0	0	0	0	0	-1	-1	-1		0	0	0	0	0	0	0	0	0
ADAMTS13	0	0	0	0	0	0	0	0	0	0	0	0	0	.	0		0	0	0	0	0	0	0	0	0	-1	0	0		0	0	0	0	0	0	0	0	-1
ADAMTS15	0	0	1	0	0	0	0	0	0	0	0	0	0	.	0		0	0	0	0	0	0	0	0	0	0	1	1		0	0	-1	0	0	0	0	0	0
ADAMTS16	0	0	0	0	0	0	0	0	0	0	0	0	0	.	0		0	0	0	0	0	0	0	0	0	1	1	0		0	0	0	0	0	0	0	1	0
ADAMTS17	0	0	0	0	0	0	1	1	0	0	0	1	0	.	0		0	0	0	0	0	0	1	1	1	-1	-1	-1		0	0	0	0	0	0	0	-1	0
ADAMTS2	0	0	0	0	0	0	0	0	0	0	0	1	0	.	0		0	0	0	0	0	0	0	0	0	0	-1	0		0	0	0	0	0	0	0	0	0
ADAMTS3	0	0	0	0	0	0	0	0	0	0	0	-1	0	.	0		0	0	0	0	0	0	0	0	0	0	-1	-1		0	0	0	0	0	0	0	-1	-1
ADAMTS4	0	0	0	0	0	0	0	0	0	0	-1	0	0	.	0		0	0	0	0	0	0	0	0	0	0	0	0		0	0	0	0	0	0	0	0	0
ADAMTS6	0	0	0	0	0	0	0	0	0	0	-1	-1	0	.	0		0	0	0	0	0	0	0	0	0	0	0	0		0	0	0	0	0	0	0	0	0
ADAMTSL1	0	0	0	0	0	0	0	0	0	0	-1	0	0	.	0		0	0	0	0	0	0	0	0	0	-1	0	0		0	0	0	0	0	0	0	0	0
ADAMTSL4	0	1	1	0	0	0	0	0	0	0	0	0	0	.	0		0	0	0	0	0	0	0	0	0	0	0	0		0	0	0	0	0	0	0	1	1
ADAMTSL5	0	1	1	0	0	0	0	0	0	0	0	0	0	.	0		0	1	1	0	0	0	0	0	0	0	0	0		0	0	0	0	0	0	0	0	1
ADAP1	0	-1	-1	0	0	0	-1	-1	0	0	0	0	0	.	0		-1	1	1	0	1	0	0	0	0	0	0	0		0	0	0	0	0	0	0	0	0
ADAP2	0	0	0	0	0	0	0	0	0	0	0	0	0	.	0		0	1	0	0	0	1	0	0	0	0	0	1		0	0	0	0	0	0	0	0	0
ADARB1	1	1	1	0	0	0	1	1	1	0	0	0	0	.	0		1	1	1	0	0	0	1	1	1	0	0	0		0	0	0	1	1	1	-1	-1	-1
ADARB2	0	0	0	0	0	0	0	0	0	0	0	0	0	.	0		0	0	0	0	0	0	0	0	0	0	0	1		1	1	1	0	0	0	0	0	0
ADARB2-AS1	0	0	0	0	0	0	0	0	0	0	0	0	0	.	0		0	0	0	0	0	0	0	0	0	0	0	1		0	0	0	0	0	0	0	0	0
ADAT1	0	0	0	-1	-1	-1	0	0	0	-1	-1	-1	0	.	0		0	0	0	-1	-1	-1	0	0	0	-1	-1	-1		0	0	0	0	0	0	-1	-1	-1
ADAT2	-1	-1	0	0	0	0	0	0	0	0	0	0	0	.	0		0	0	0	0	0	0	0	0	-1	0	0	0		0	0	0	0	0	0	0	0	0
ADCK1	0	1	0	0	0	0	0	0	0	0	0	0	0	.	0		0	0	0	0	0	0	0	0	0	0	0	0		0	0	-1	0	0	0	0	0	1
ADCK2	0	0	0	0	0	0	0	0	0	-1	-1	-1	0	.	0		0	0	0	0	0	0	0	0	0	-1	-1	-1		0	0	0	0	0	0	-1	-1	-1
ADCK5	0	0	0	0	0	0	0	0	0	0	-1	-1	0	.	0		0	0	0	0	0	0	0	0	0	-1	-1	-1		0	0	0	0	0	0	0	0	0
ADCY10	0	0	0	0	0	0	0	0	0	0	0	0	0	.	0		0	0	0	0	0	0	0	0	0	0	0	1		0	0	0	0	0	0	0	0	0
ADCY3	0	0	0	0	-1	0	0	0	0	-1	-1	-1	0	.	-1		0	0	0	0	0	0	1	1	0	-1	-1	-1		0	0	0	0	0	0	-1	-1	-1
ADCY4	0	0	0	0	0	0	0	0	0	0	0	1	0	.	0		0	0	0	0	0	0	0	0	0	0	0	0		0	0	0	0	0	0	0	0	0
ADCY5	0	0	0	0	0	0	0	0	0	0	0	0	0	.	0		0	0	0	0	0	0	0	0	0	0	1	1		0	0	0	0	0	0	0	0	1
ADCY6	0	0	0	0	0	0	0	0	0	0	0	0	0	.	0		0	1	0	0	0	0	0	0	0	0	0	0		0	1	0	0	0	0	0	0	0
ADCY7	0	0	0	0	0	0	0	0	0	0	0	0	0	.	0		1	1	1	0	0	0	0	0	0	0	0	0		0	0	0	0	0	0	0	0	0
ADCY9	0	0	0	0	0	0	1	1	1	-1	-1	-1	0	.	0		0	0	0	0	0	0	1	1	1	-1	0	0		0	0	0	1	1	1	-1	-1	-1
ADD1	0	0	0	0	-1	0	0	0	0	0	0	0	0	.	0		1	1	1	0	0	0	0	0	0	0	0	0		0	0	0	0	0	0	0	0	0
ADGRA1	0	0	0	0	0	0	0	0	0	0	0	0	0	.	0		0	0	0	0	0	0	0	0	0	0	0	1		0	0	0	0	0	0	0	0	0
ADGRA2	0	0	0	0	0	0	0	0	0	0	0	0	0	.	0		0	0	0	0	0	0	0	0	0	0	-1	-1		0	0	0	0	0	0	0	0	0
ADGRA3	0	-1	-1	0	0	0	0	0	0	-1	0	0	0	.	0		0	0	0	0	0	0	0	0	0	0	-1	-1		0	0	0	0	0	0	0	0	0
ADGRB1	0	0	0	0	0	0	0	0	0	0	0	0	0	.	0		0	-1	1	0	0	0	0	0	0	0	0	0		0	0	0	0	0	0	0	0	0
ADGRD1	0	0	0	0	0	0	0	0	0	0	0	0	0	.	0		0	0	0	0	0	0	0	0	0	0	0	1		0	0	0	0	0	0	0	0	0
ADGRE2	0	-1	-1	0	0	0	0	0	0	0	0	0	0	.	0		0	0	-1	0	0	0	0	0	0	0	0	0		0	0	0	0	0	0	0	0	0
ADGRE5	1	1	0	0	-1	-1	0	0	0	0	0	-1	0	.	0		-1	0	0	0	0	-1	0	0	0	0	-1	-1		0	0	0	0	0	0	0	0	0
ADGRF1	0	0	0	0	0	0	0	0	0	0	0	1	0	.	0		0	0	0	0	0	0	0	0	0	0	0	0		0	0	0	0	0	0	0	0	0
ADGRG2	0	0	0	0	0	0	0	0	0	0	0	0	0	.	0		0	0	0	0	-1	-1	0	0	0	0	0	0		0	0	0	0	0	0	0	0	0
ADGRG6	-1	-1	-1	0	-1	-1	0	0	0	0	0	0	0	.	0		-1	1	1	1	0	0	0	0	0	0	0	0		0	0	0	0	0	0	0	0	0
ADGRL1	-1	0	0	-1	-1	-1	0	0	0	0	-1	-1	0	.	0		0	0	0	-1	-1	-1	0	0	0	0	-1	-1		0	0	0	0	0	0	0	0	0
ADGRL2	0	0	0	0	0	0	0	0	0	0	0	-1	0	.	0		0	0	-1	0	0	1	0	0	0	0	0	0		0	0	0	0	0	0	0	0	0
ADGRL3	0	0	0	0	0	0	0	0	0	-1	-1	-1	0	.	0		0	0	0	0	0	0	0	0	0	0	0	1		0	0	0	0	0	0	0	0	0
ADGRL3-AS1	0	0	0	0	0	0	0	0	0	0	0	-1	0	.	0		0	0	0	0	0	0	0	0	0	0	0	0		0	0	0	0	0	0	0	0	0
ADH5	0	0	0	1	1	1	0	0	0	0	0	0	0	.	0		0	0	0	0	0	1	0	0	0	0	0	0		0	0	0	0	0	0	0	0	0
ADHFE1	0	0	0	0	-1	0	0	0	0	0	0	0	0	.	0		0	1	1	0	0	0	0	0	0	0	0	0		0	0	0	0	0	0	1	1	1
ADI1	0	0	0	0	0	0	0	0	0	0	0	0	0	.	0		0	0	0	0	0	1	0	0	0	0	-1	0		0	0	0	0	0	0	0	0	0
ADIPOR1	0	0	0	0	0	0	0	0	0	0	0	0	0	.	0		0	0	1	0	0	0	0	0	0	0	0	0		1	1	1	0	0	0	0	0	0
ADIPOR2	0	0	0	0	0	1	0	0	0	0	0	0	0	.	0		0	0	1	0	0	0	0	0	0	0	0	0		-1	-1	1	0	0	0	0	0	0
ADIRF	0	0	0	0	1	1	0	0	0	0	1	1	0	.	0		0	1	1	0	0	0	0	0	0	0	0	0		0	0	0	0	0	0	0	0	0
ADK	0	0	-1	0	0	0	0	0	0	0	0	0	0	.	0		0	1	0	0	0	0	0	0	0	1	0	1		-1	0	0	0	0	0	1	1	1
ADM	0	0	0	0	0	0	0	0	0	0	-1	-1	0	.	0		0	0	1	0	0	0	0	0	0	1	0	0		0	0	0	0	0	0	1	1	1
ADM2	0	0	0	0	0	0	0	0	0	0	0	0	0	.	0		0	0	0	0	0	0	0	0	0	0	0	1		0	0	0	0	0	0	0	0	1
ADM5	0	0	0	0	0	0	0	0	0	0	1	1	0	.	0		0	0	0	0	0	0	0	0	0	0	1	1		0	0	0	0	0	0	1	1	1
ADNP	0	0	0	0	0	0	0	0	0	0	0	0	0	.	0		0	0	-1	0	0	0	0	0	0	0	0	0		0	0	0	0	0	0	0	0	0
ADNP-AS1	0	0	0	0	0	0	0	0	-1	0	0	0	0	.	0		0	0	0	0	0	0	0	0	0	0	0	0		0	0	0	0	0	0	0	0	0
ADNP2	0	0	0	0	0	0	0	0	0	0	0	0	0	.	0		0	1	0	0	0	0	0	0	0	0	0	0		0	0	0	0	0	0	0	0	0
ADO	0	0	0	1	1	1	0	0	0	0	0	0	0	.	0		0	0	0	0	1	1	0	0	0	0	0	0		0	0	0	0	0	0	0	0	0
ADORA2A	0	0	0	0	0	0	0	0	0	0	-1	0	0	.	0		0	0	0	0	0	0	0	0	0	0	0	0		0	0	0	0	0	0	0	0	0
ADORA2B	0	0	0	0	0	-1	1	1	1	0	-1	-1	0	.	0		0	0	1	0	-1	-1	1	1	1	0	-1	-1		0	0	0	1	1	1	0	0	-1
ADPGK	0	0	0	0	0	0	0	0	0	0	0	0	0	.	0		-1	-1	-1	0	0	0	0	0	0	0	0	0		0	0	1	0	0	0	0	0	0
ADPRH	0	0	0	0	0	0	0	0	0	-1	-1	-1	0	.	0		0	0	0	0	0	0	0	0	0	-1	-1	-1		0	0	0	0	0	0	-1	-1	-1
ADPRHL1	0	0	0	0	0	0	0	0	0	-1	-1	-1	0	.	0		0	0	0	0	0	0	0	1	1	-1	-1	-1		0	0	0	0	0	0	-1	-1	-1
ADPRHL2	0	0	0	0	0	0	0	0	0	0	0	0	0	.	0		0	0	0	0	0	0	0	0	0	0	0	0		1	1	1	0	0	0	0	0	0
ADRA1B	0	0	0	0	0	0	0	0	0	0	0	0	0	.	0		0	0	0	0	-1	0	0	0	0	0	0	0		0	0	0	0	1	0	-1	-1	-1
ADRA1D	0	0	0	0	0	0	0	0	0	0	0	0	0	.	0		0	0	0	0	0	0	0	0	0	0	1	1		0	0	0	0	0	0	0	0	0
ADRA2A	0	0	0	0	0	0	0	0	0	0	0	1	0	.	0		0	0	0	0	0	0	0	0	0	0	1	1		0	0	0	0	0	0	0	0	0
ADRB1	0	0	0	0	0	1	0	0	0	0	0	0	0	.	0		0	0	0	1	0	1	0	0	0	0	0	0		0	0	0	0	0	0	0	0	0
ADRB2	0	0	0	0	0	0	0	0	0	0	-1	-1	0	.	0		-1	-1	0	1	1	0	0	0	0	0	0	0		0	0	0	0	0	0	1	0	0
ADRM1	-1	1	1	-1	0	0	0	0	0	0	0	0	0	.	0		-1	1	1	0	0	-1	0	0	0	0	0	-1		0	0	0	0	0	0	0	0	0
ADSL	0	0	1	0	0	0	0	0	0	0	1	0	0	.	0		0	1	-1	0	0	0	0	0	0	0	0	0		0	0	0	0	0	0	0	0	0
ADSSL1	0	0	1	0	0	0	0	0	0	0	0	0	0	.	0		0	-1	-1	0	0	0	0	0	0	-1	0	0		0	0	-1	0	0	0	0	0	1
ADTRP	0	0	0	0	0	0	0	0	0	-1	-1	-1	0	.	-1		0	0	0	0	0	0	0	0	0	0	0	0		0	0	0	0	0	0	0	-1	-1
AEBP2	0	0	0	0	0	0	1	1	1	-1	-1	-1	0	.	0		1	1	0	-1	-1	0	1	1	1	0	-1	-1		0	0	0	0	1	1	1	0	-1
AEN	0	0	0	0	0	0	0	0	0	0	-1	-1	0	.	-1		0	0	0	0	0	0	0	0	0	0	0	-1		0	0	0	0	0	0	0	-1	0
AES	0	0	-1	0	0	0	0	0	0	0	0	0	0	.	0		0	-1	-1	0	0	0	0	0	0	0	0	0		0	0	0	0	0	0	0	0	0
AF001548.2	0	0	0	0	0	0	0	0	0	-1	-1	-1	0	.	0		0	0	0	0	0	0	0	0	0	-1	-1	-1		0	0	0	0	0	0	0	0	0
AF064860.2	0	0	0	0	0	0	0	0	0	0	0	1	0	.	0		0	0	0	0	0	0	0	0	0	0	0	0		0	0	0	0	0	0	0	0	0
AF111167.2	0	0	0	0	0	0	0	0	0	0	0	0	0	.	0		0	0	0	0	0	0	0	0	0	-1	-1	0		0	0	0	0	0	0	0	0	0
AF117829.1	0	0	0	0	0	0	0	0	0	0	0	0	0	.	0		0	0	0	0	0	0	0	0	0	0	0	0		0	0	0	0	0	0	0	0	0
AF274858.1	0	0	0	0	0	0	0	0	0	0	0	0	0	.	0		0	0	0	0	0	0	0	0	0	0	1	1		0	0	0	0	0	0	0	0	0
AF279873.3	0	0	0	0	0	0	0	0	0	0	0	-1	0	.	0		0	0	0	0	0	0	0	0	0	0	0	0		0	0	0	0	0	0	0	0	0
AFAP1	0	-1	0	0	0	0	0	0	0	0	0	0	0	.	0		0	1	1	0	0	0	1	1	1	0	0	0		0	0	0	1	0	0	0	-1	-1
AFAP1-AS1	0	0	0	0	0	0	0	0	0	0	0	0	0	.	0		0	0	0	0	0	0	0	0	0	0	0	0		0	0	0	0	0	0	0	0	0
AFAP1L2	0	0	0	0	0	1	0	0	0	0	0	0	0	.	0		0	-1	-1	0	0	0	0	0	0	0	0	0		0	1	1	0	0	0	0	0	0
AFDN	0	-1	0	0	0	0	0	0	0	0	0	0	0	.	0		0	1	0	0	0	0	0	0	0	0	0	0		0	0	0	0	0	0	0	0	0
AFF1	0	0	0	0	0	0	0	0	0	0	0	0	0	.	0		0	1	1	0	0	0	0	0	0	0	0	0		0	0	0	0	0	0	0	0	0
AFF2	0	0	0	0	0	0	0	0	0	0	0	0	0	.	0		0	0	0	0	0	0	0	0	0	0	0	1		0	0	0	0	0	0	0	0	0
AFF4	0	0	0	0	0	0	0	0	0	0	0	0	0	.	0		0	0	1	0	0	0	0	0	0	0	0	0		0	0	0	0	0	0	0	0	-1
AFG1L	1	0	-1	0	0	0	0	0	0	0	0	0	0	.	0		0	-1	-1	0	0	0	0	0	0	0	0	0		0	0	0	0	0	0	0	0	0
AFG3L2	0	-1	-1	0	0	-1	0	0	0	0	0	0	0	.	0		0	0	0	0	0	0	0	0	0	0	-1	-1		0	0	0	0	0	0	0	0	0
AFMID	-1	1	1	0	0	0	0	0	0	0	0	0	0	.	0		1	1	1	0	0	0	0	0	0	0	0	0		0	0	0	0	0	0	1	0	1
AFTPH	0	0	0	0	0	0	0	0	0	0	0	0	0	.	0		0	0	1	0	0	0	0	0	0	0	0	0		0	0	0	0	0	0	0	0	0
AGA	0	0	0	0	0	0	0	0	0	-1	-1	-1	0	.	0		0	0	0	0	0	0	0	0	0	-1	-1	-1		0	0	0	0	0	0	0	0	-1
AGAP1	1	-1	1	0	0	0	1	0	1	0	1	0	0	.	-1		1	-1	1	0	0	0	1	0	1	0	1	-1		0	0	0	1	1	1	0	-1	-1
AGAP2	1	1	1	0	0	0	0	0	0	0	0	0	0	.	0		0	0	0	0	0	0	0	0	0	0	0	1		0	-1	0	0	0	0	0	1	1
AGAP3	0	0	0	0	0	0	0	0	0	0	0	0	0	.	0		0	0	0	0	0	0	0	0	0	0	0	0		0	0	0	0	0	0	0	0	0
AGAP4	0	0	0	0	0	0	0	0	0	0	0	0	0	.	0		0	0	0	0	0	0	0	0	0	0	-1	-1		0	0	0	0	0	0	0	0	0
AGAP5	0	0	0	0	0	0	0	0	0	-1	0	0	0	.	0		0	0	0	-1	-1	0	0	0	0	0	0	0		0	0	0	0	0	0	0	0	0
AGAP6	0	0	0	0	0	1	0	0	0	0	0	0	0	.	0		0	0	0	0	0	0	0	0	0	-1	-1	-1		0	1	1	0	0	0	0	-1	-1
AGBL3	0	1	0	0	0	0	0	0	-1	0	0	0	0	.	0		0	0	0	0	0	0	0	0	-1	0	0	0		0	0	0	0	0	0	0	0	1
AGBL5	-1	0	0	0	0	0	0	0	0	0	-1	-1	0	.	0		0	0	0	0	0	-1	0	0	0	0	-1	-1		0	0	0	0	0	0	0	0	1
AGFG1	0	0	0	0	0	0	0	0	0	0	-1	-1	0	.	0		0	1	1	0	0	0	0	0	0	0	0	0		0	0	0	0	0	0	0	0	-1
AGFG2	1	0	1	0	0	0	0	0	0	0	0	0	0	.	0		0	0	0	0	0	0	0	0	0	0	0	0		0	0	0	0	0	0	1	0	1
AGGF1	-1	0	0	0	0	0	0	0	0	0	0	0	0	.	0		0	0	0	0	-1	-1	0	0	0	-1	0	0		0	0	0	0	0	0	0	0	0
AGK	0	0	0	0	0	0	0	0	0	0	1	0	0	.	0		1	0	0	0	0	0	0	0	0	0	1	1		0	0	0	0	0	0	1	1	1
AGL	0	0	0	0	0	0	0	0	0	0	0	0	0	.	0		-1	-1	0	0	0	0	0	0	0	0	0	0		0	0	0	0	0	0	0	0	-1
AGMAT	0	0	0	0	0	0	0	0	0	0	0	0	0	.	0		0	0	0	0	-1	-1	0	0	0	0	0	0		0	0	0	0	0	0	0	0	0
AGMO	0	0	0	0	0	0	0	0	0	-1	0	0	0	.	0		0	0	0	0	0	0	0	0	0	0	0	0		0	0	0	0	0	0	0	0	0
AGO1	0	0	0	1	0	0	0	0	0	0	0	0	0	.	0		0	-1	0	0	1	1	0	0	0	0	0	0		0	1	-1	0	0	0	0	0	0
AGO2	0	0	0	0	-1	-1	0	1	0	0	0	0	0	.	0		0	1	1	-1	-1	-1	1	1	1	0	-1	-1		0	0	0	1	0	1	0	1	-1
AGO3	0	-1	-1	0	0	0	0	1	0	0	0	0	0	.	0		0	-1	1	0	0	0	0	-1	-1	0	0	0		0	0	0	1	1	1	0	-1	-1
AGO4	0	0	0	0	0	-1	0	0	0	0	0	0	0	.	0		0	0	0	0	0	0	0	0	0	0	0	0		1	1	1	0	0	0	0	0	0
AGPAT3	0	0	0	0	0	0	1	1	1	0	0	0	0	.	1		0	0	0	-1	-1	-1	1	1	1	0	-1	-1		0	0	0	1	1	0	0	0	0
AGPAT4	0	0	0	0	0	0	0	0	0	0	0	0	0	.	0		0	1	1	0	0	0	0	0	0	0	0	0		0	0	0	0	0	0	-1	0	-1
AGPAT5	0	0	0	0	0	0	0	0	0	0	-1	-1	0	.	0		0	0	0	0	0	0	0	0	0	0	-1	-1		0	0	0	0	0	0	0	-1	-1
AGR2	0	0	1	0	0	0	0	0	0	0	0	0	0	.	0		0	0	1	0	0	0	0	0	0	0	0	0		0	0	0	0	0	0	0	0	0
AGR3	0	1	1	0	0	0	0	0	0	0	0	0	0	.	0		0	0	0	0	0	0	0	0	0	0	-1	-1		0	0	0	0	0	0	0	1	1
AGRN	0	-1	-1	0	0	0	0	0	-1	0	0	0	0	.	0		-1	1	0	0	0	0	0	0	0	0	0	-1		0	1	1	0	0	0	0	0	0
AGT	0	0	0	0	0	0	0	0	0	0	0	1	0	.	0		0	0	0	0	0	0	0	0	0	0	0	0		0	0	0	0	0	0	1	1	1
AGTPBP1	0	0	0	0	0	0	0	0	0	0	0	0	0	.	0		0	1	1	1	1	1	0	0	0	0	0	0		0	0	0	0	0	0	0	0	0
AGTRAP	0	-1	0	0	0	1	0	0	0	0	0	0	0	.	0		0	-1	0	0	1	1	0	0	0	0	0	0		0	0	0	0	0	0	0	0	1
AHCTF1	1	0	1	0	0	0	0	0	0	0	0	0	0	.	0		0	0	0	0	0	0	0	0	0	0	0	0		0	0	0	0	0	0	0	0	0
AHCY	0	0	0	0	0	0	0	0	0	0	0	0	0	.	0		0	-1	0	0	-1	-1	0	0	0	0	0	0		0	0	0	0	0	0	0	0	0
AHCYL1	0	0	0	0	0	0	0	0	0	0	0	0	0	.	0		0	0	1	0	0	0	0	0	0	0	0	0		0	0	0	0	0	0	0	0	0
AHCYL2	0	0	0	0	0	0	0	0	0	0	0	0	0	.	0		1	0	0	0	0	0	0	0	0	0	0	0		0	0	0	0	0	0	0	0	0
AHDC1	0	0	1	0	0	0	0	0	0	0	0	0	0	.	0		0	0	0	0	0	0	0	-1	0	0	0	0		-1	1	0	0	0	0	0	0	0
AHI1	0	0	0	0	0	0	0	0	-1	0	0	0	0	.	0		0	-1	0	0	0	0	0	-1	-1	0	0	0		0	0	0	0	0	0	0	0	0
AHNAK	0	0	0	0	0	0	0	0	0	0	0	0	0	.	0		0	0	0	0	0	0	0	0	0	0	0	-1		0	1	1	0	0	0	0	-1	-1
AHNAK2	1	0	1	0	0	0	0	-1	-1	0	0	0	0	.	-1		0	1	1	-1	-1	-1	-1	-1	-1	0	0	0		1	1	1	0	0	0	0	-1	-1
AHR	0	0	0	0	0	0	0	0	0	0	0	0	0	.	0		0	0	0	0	0	0	0	0	0	0	0	0		0	0	0	0	0	0	0	0	0
AHRR	0	1	0	0	0	0	0	0	0	0	0	1	0	.	0		1	1	1	0	0	0	1	1	1	0	0	0		0	0	0	0	1	0	0	0	1
AHSA1	0	0	0	0	0	0	0	0	0	1	1	0	0	.	0		0	0	0	0	0	0	0	0	0	0	0	0		0	0	0	0	0	0	0	0	0
AHSA2P	0	0	0	0	0	0	0	0	0	0	0	0	0	.	0		0	-1	0	0	0	0	0	0	0	0	0	0		0	0	0	0	0	0	0	0	0
AIDA	0	0	0	0	-1	-1	0	0	0	0	0	0	0	.	0		0	0	0	0	0	0	0	0	0	0	0	0		0	0	0	0	0	0	0	0	0
AIF1L	0	0	-1	0	0	0	0	0	0	0	-1	0	0	.	0		0	0	-1	0	0	0	0	0	0	0	0	0		0	0	0	0	0	0	0	1	1
AIFM1	0	0	0	1	0	0	0	0	0	0	0	-1	0	.	0		0	0	0	0	0	0	0	0	0	0	0	-1		0	0	0	0	0	0	0	0	0
AIFM2	-1	0	0	0	-1	0	0	0	0	0	-1	-1	0	.	0		-1	0	0	-1	-1	-1	0	0	0	0	-1	-1		0	0	0	0	0	0	-1	-1	-1
AIFM3	0	0	0	0	0	0	0	0	0	0	1	1	0	.	1		0	1	1	0	0	0	0	0	0	0	0	0		0	0	0	0	0	0	0	1	1
AIG1	0	0	1	-1	-1	-1	0	1	1	0	0	0	0	.	0		0	0	1	0	-1	-1	0	0	0	-1	-1	-1		0	0	0	1	1	1	1	-1	0
AIMP1	0	0	0	0	0	0	-1	-1	-1	0	0	0	0	.	0		0	0	0	0	0	0	-1	-1	-1	0	0	0		0	0	0	-1	-1	-1	0	0	0
AIMP2	0	0	0	0	0	-1	0	0	0	0	0	0	0	.	0		-1	0	0	-1	-1	-1	0	0	0	0	0	0		0	0	0	0	0	0	0	0	0
AIP	0	1	1	0	0	0	0	0	0	0	0	0	0	.	0		1	1	1	0	0	1	0	0	0	0	0	0		0	1	0	0	0	0	0	0	1
AJ003147.2	0	0	0	0	0	0	0	0	0	0	0	0	0	.	0		0	0	0	0	0	0	0	0	0	0	1	0		0	0	0	0	0	0	0	0	0
AJM1	0	0	0	-1	0	0	0	0	0	0	0	0	0	.	0		0	0	0	-1	-1	-1	0	0	0	0	0	-1		0	0	0	0	0	0	0	0	0
AJUBA	0	0	-1	0	0	0	0	0	0	0	0	0	0	.	0		0	-1	0	0	0	0	0	0	0	0	0	-1		0	0	0	0	0	0	0	0	-1
AK1	0	0	0	0	0	0	0	0	0	0	0	0	0	.	0		0	0	0	0	1	1	0	0	0	0	0	0		0	0	0	0	0	0	0	0	0
AK2	0	1	-1	0	0	0	0	0	0	0	0	0	0	.	0		1	1	1	0	0	0	1	0	-1	0	0	0		0	0	0	0	0	0	1	1	1
AK3	0	0	-1	0	-1	-1	0	0	0	0	-1	0	0	.	0		0	0	0	0	0	0	0	-1	0	0	0	0		0	0	0	0	0	0	0	0	0
AK6	0	0	0	0	0	0	0	0	0	0	-1	-1	0	.	0		0	0	-1	0	0	0	0	0	0	0	-1	-1		0	0	0	0	0	0	0	0	0
AK7	0	0	0	0	0	0	0	0	0	0	0	-1	0	.	0		0	0	0	0	0	0	0	0	0	-1	-1	0		0	0	0	0	0	0	-1	-1	-1
AK8	0	0	0	0	0	0	0	0	0	0	0	0	0	.	0		0	0	0	0	0	0	0	0	0	-1	0	0		0	0	0	0	0	0	0	0	0
AK9	0	0	0	0	0	0	0	1	1	-1	-1	-1	0	.	0		0	0	0	0	0	0	0	0	0	-1	-1	-1		0	0	0	1	1	0	0	-1	-1
AKAP1	-1	0	0	0	0	0	0	0	0	0	0	0	0	.	0		0	0	0	0	1	0	0	0	0	0	0	0		0	0	0	0	0	0	0	0	0
AKAP10	0	0	0	0	-1	-1	0	0	0	0	0	0	0	.	0		0	0	0	0	0	-1	0	0	0	0	0	0		0	0	0	0	0	0	0	0	0
AKAP11	0	0	0	0	0	0	0	0	0	0	0	0	0	.	1		0	0	-1	0	0	0	0	0	0	0	0	0		0	0	0	0	0	0	0	0	-1
AKAP12	0	0	0	0	0	0	0	0	0	-1	-1	-1	0	.	-1		0	0	0	0	0	0	0	0	0	0	1	1		0	0	0	0	0	0	1	-1	-1
AKAP13	-1	0	0	0	0	0	0	0	0	0	0	0	0	.	0		0	1	1	0	0	0	0	0	0	0	0	0		0	-1	-1	0	0	0	0	0	1
AKAP5	0	0	0	0	0	0	0	0	0	0	0	0	0	.	0		0	0	0	0	0	0	0	0	0	0	0	0		0	0	1	0	0	0	0	0	0
AKAP7	0	0	0	0	0	0	0	0	0	0	-1	-1	0	.	0		0	0	0	0	0	0	0	0	0	0	-1	0		0	0	0	0	0	0	0	0	-1
AKAP8	0	0	0	0	0	0	0	0	0	0	0	0	0	.	0		0	0	0	0	0	0	0	0	0	0	0	0		0	0	0	0	0	0	0	0	1
AKAP8L	0	0	0	0	0	-1	0	0	0	0	0	0	0	.	0		0	0	0	0	0	-1	0	0	0	0	0	0		0	0	0	0	0	0	0	0	0
AKAP9	0	0	1	0	0	0	0	0	0	0	0	0	0	.	0		0	1	0	0	0	-1	0	0	0	0	0	1		0	0	0	0	0	0	0	0	0
AKIP1	0	-1	0	0	0	1	0	0	0	0	0	-1	0	.	0		1	-1	-1	0	0	0	0	0	0	0	0	0		0	0	0	0	0	0	0	0	0
AKIRIN1	0	0	-1	0	0	0	0	0	0	0	0	0	0	.	0		0	-1	0	0	1	1	0	0	0	0	0	0		0	1	0	0	0	0	0	0	0
AKIRIN2	0	0	0	0	0	0	0	0	0	0	0	0	0	.	0		0	0	0	0	0	0	0	0	0	0	0	0		0	0	0	1	1	1	0	0	0
AKR1A1	1	1	0	0	0	0	0	0	0	0	0	0	0	.	0		1	1	1	0	0	0	0	0	0	0	0	0		0	0	0	0	0	0	0	0	0
AKR1B1	0	0	0	0	1	0	0	0	0	0	0	0	0	.	0		0	0	0	1	1	1	0	0	0	0	0	0		0	0	0	0	0	0	0	0	0
AKR1B10	0	0	0	0	0	0	0	0	0	0	0	0	0	.	0		0	0	0	0	0	0	0	0	0	0	0	1		0	0	0	0	0	0	0	0	0
AKR1C2	0	0	0	0	1	1	0	0	0	0	1	0	0	.	0		0	0	0	0	0	0	0	0	0	0	0	0		0	0	0	0	0	0	1	1	1
AKR1E2	0	0	0	0	0	0	0	0	0	0	0	0	0	.	0		0	0	1	0	0	1	0	0	0	0	0	0		0	0	0	0	0	0	1	1	1
AKR7A2	0	0	1	0	-1	-1	0	0	0	-1	-1	-1	0	.	0		0	0	0	-1	-1	-1	0	0	0	-1	-1	-1		0	0	-1	0	0	0	0	-1	0
AKR7A3	0	0	1	0	0	0	0	0	0	0	0	0	0	.	0		0	0	1	0	0	0	0	0	0	-1	-1	-1		0	1	1	0	0	0	0	0	0
AKR7L	0	0	0	0	0	0	0	0	0	0	0	0	0	.	0		0	-1	0	0	0	0	0	0	0	-1	0	-1		0	1	0	0	0	0	0	0	0
AKT1	0	0	0	0	0	0	0	0	0	0	-1	-1	0	.	0		1	-1	0	0	0	0	0	0	0	0	0	-1		0	0	0	0	0	0	0	0	0
AKT1S1	0	1	0	0	0	0	0	0	0	0	0	0	0	.	0		0	0	0	0	0	0	0	0	0	0	0	0		0	0	0	0	0	0	0	0	0
AKT2	0	0	-1	0	0	1	0	0	0	0	1	0	0	.	0		1	1	-1	0	0	1	0	0	0	0	0	1		0	0	0	0	0	0	0	1	0
AKT3	-1	-1	0	0	0	0	1	1	1	0	0	-1	0	.	0		0	-1	-1	0	0	0	0	1	1	-1	0	0		0	0	1	0	1	1	1	1	1
AKTIP	0	1	0	0	0	0	0	0	0	0	0	0	0	.	1		0	0	1	0	0	0	0	0	0	0	0	0		0	0	0	0	0	0	0	0	0
AL008723.1	0	0	0	0	0	0	0	0	0	0	0	0	0	.	0		0	0	0	0	0	0	0	0	0	1	1	1		0	0	0	0	0	0	0	0	0
AL020995.1	0	0	0	0	0	0	0	0	0	0	0	-1	0	.	0		0	0	0	0	0	0	0	0	0	0	0	0		0	0	0	0	0	0	0	0	0
AL020996.1	0	0	0	0	0	0	0	0	0	-1	0	0	0	.	0		0	0	0	0	0	0	0	0	0	0	0	0		0	0	0	0	0	0	0	0	0
AL021154.1	0	0	0	0	0	0	0	0	0	-1	0	-1	0	.	0		0	0	0	0	0	0	0	0	0	-1	0	0		0	0	0	0	0	0	0	0	0
AL021368.2	0	0	0	0	0	0	0	0	0	0	0	0	0	.	0		0	0	0	0	0	0	0	0	0	-1	-1	0		0	0	0	0	0	0	0	0	0
AL021392.1	0	0	0	0	0	0	0	0	0	0	0	0	0	.	0		0	0	0	0	0	0	0	0	0	0	0	1		0	0	0	0	0	0	0	0	0
AL021408.1	0	0	0	0	0	0	0	0	0	0	-1	0	0	.	0		0	0	0	0	0	0	0	0	0	0	0	0		0	0	0	0	0	0	0	0	0
AL021807.1	0	0	0	0	0	0	0	0	0	-1	-1	-1	0	.	0		0	0	0	0	0	0	0	0	0	-1	0	0		0	0	0	0	0	0	0	0	0
AL022313.2	0	0	0	0	0	0	0	0	0	0	0	0	0	.	0		0	0	0	0	0	0	0	0	0	0	-1	0		0	0	0	0	0	0	0	0	0
AL022318.4	0	0	0	0	0	0	0	0	0	0	0	0	0	.	0		0	-1	-1	0	0	0	0	0	0	0	0	0		0	0	0	0	0	0	0	0	0
AL022326.1	0	0	0	0	0	0	0	0	0	0	0	0	0	.	0		0	0	0	0	0	0	0	0	0	0	0	1		0	0	0	0	0	0	0	0	0
AL022328.1	0	0	0	0	0	0	0	0	0	0	1	0	0	.	0		0	0	0	0	0	0	0	0	0	0	0	0		0	0	0	0	0	0	0	0	0
AL022328.2	0	0	0	0	0	0	0	0	0	0	0	0	0	.	0		0	0	0	0	0	0	0	0	0	0	0	0		0	0	0	0	0	0	0	0	0
AL022328.3	0	0	0	0	0	0	0	0	0	0	0	0	0	.	0		0	0	0	0	0	0	0	0	0	0	0	-1		0	0	0	0	0	0	0	0	0
AL022341.1	0	0	0	0	0	0	0	0	0	0	1	1	0	.	0		0	0	0	0	0	0	0	0	0	0	1	1		0	0	0	0	0	0	0	0	0
AL022344.2	0	0	0	0	0	0	0	0	0	0	0	1	0	.	0		0	0	0	0	0	0	0	0	0	0	0	0		0	0	0	0	0	0	0	0	0
AL024498.1	0	0	0	0	0	0	0	0	0	0	0	0	0	.	0		0	0	0	0	0	0	0	0	0	-1	-1	-1		0	0	0	0	0	0	0	0	0
AL024507.2	0	0	0	0	0	0	0	0	0	0	0	0	0	.	0		0	0	0	0	0	0	0	0	0	-1	0	0		0	0	0	0	0	0	0	0	0
AL024508.1	0	0	0	0	0	0	0	0	0	0	0	-1	0	.	0		0	0	0	0	0	0	0	0	0	0	0	0		0	0	0	0	0	0	0	0	0
AL024508.2	0	0	0	0	0	0	0	0	0	0	0	0	0	.	0		0	0	0	0	0	0	0	0	0	0	1	0		0	0	0	0	0	0	0	0	0
AL031058.1	0	0	0	0	0	0	0	0	0	0	0	-1	0	.	0		0	0	0	0	0	0	0	0	0	-1	-1	-1		0	0	0	0	0	0	0	0	0
AL031118.1	0	0	0	0	0	0	0	0	0	0	0	0	0	.	0		0	0	0	0	0	0	0	0	0	0	-1	0		0	0	0	0	0	0	0	0	0
AL031123.2	0	0	0	0	0	0	0	0	0	1	0	1	0	.	0		0	0	0	0	0	0	0	0	0	0	0	1		0	0	0	0	0	0	0	0	0
AL031283.1	0	0	0	0	0	0	0	0	0	0	0	0	0	.	0		0	0	0	0	0	0	0	0	0	0	0	1		0	0	0	0	0	0	0	0	0
AL031289.1	0	0	0	0	0	0	0	0	0	-1	-1	-1	0	.	0		0	0	0	0	0	0	0	0	0	-1	-1	-1		0	0	0	0	0	0	0	0	0
AL031320.2	0	0	0	0	0	0	0	-1	0	0	0	0	0	.	0		0	0	0	0	0	0	0	0	0	0	0	-1		0	0	0	0	0	0	0	0	0
AL031428.1	0	0	0	0	0	0	0	0	0	0	-1	0	0	.	0		0	0	0	0	0	0	0	0	0	-1	0	-1		0	0	0	0	0	0	0	0	0
AL031598.1	0	0	0	0	0	0	0	0	0	0	1	1	0	.	0		0	0	0	0	0	0	0	0	0	0	1	1		0	0	0	0	0	0	0	0	0
AL031705.1	0	0	0	0	0	0	0	0	0	0	0	0	0	.	0		0	0	0	0	0	0	0	0	0	0	-1	0		0	0	0	0	0	0	0	0	0
AL031714.1	0	0	0	0	0	0	0	0	0	0	0	0	0	.	0		0	0	0	0	0	0	0	0	0	0	1	0		0	0	0	0	0	0	0	0	0
AL031772.1	0	0	0	0	0	0	0	0	0	0	0	0	0	.	0		0	0	0	0	0	0	0	0	0	0	0	1		0	0	0	0	0	0	0	0	0
AL031775.1	0	0	0	0	0	0	0	0	0	0	0	0	0	.	0		0	0	0	0	0	0	0	0	0	0	1	1		0	0	0	0	0	0	0	0	0
AL031847.1	0	0	0	0	0	0	0	0	0	-1	0	0	0	.	0		0	0	0	0	0	0	0	0	0	0	0	0		0	0	0	0	0	0	0	0	0
AL031963.3	0	0	0	0	0	0	0	0	0	0	0	1	0	.	0		0	0	0	0	0	0	0	0	0	0	0	0		0	0	0	0	0	0	0	0	0
AL033384.2	0	0	0	0	0	0	0	0	0	0	0	0	0	.	0		0	0	0	0	0	0	0	0	0	0	1	0		0	0	0	0	0	0	0	0	0
AL033397.2	0	0	0	0	0	0	0	0	0	0	0	0	0	.	0		0	0	0	0	0	0	0	0	0	0	0	-1		0	0	0	0	0	0	0	0	0
AL033528.2	0	0	0	0	0	0	0	0	0	0	0	0	0	.	0		0	0	0	0	0	0	0	0	0	-1	-1	0		0	0	0	0	0	0	0	0	0
AL034346.1	0	0	0	0	0	0	0	0	0	0	0	0	0	.	0		0	0	-1	0	0	0	0	0	0	0	0	1		0	0	0	0	0	0	0	0	0
AL034374.1	0	0	0	0	0	0	0	0	0	0	-1	-1	0	.	0		0	0	0	0	0	0	0	0	0	0	0	-1		0	0	0	0	0	0	0	0	0
AL034417.2	0	0	0	0	0	0	0	0	0	-1	-1	-1	0	.	0		0	0	0	0	0	0	0	0	0	-1	-1	0		0	0	0	0	0	0	0	0	0
AL035413.1	0	0	0	0	0	0	-1	-1	-1	0	0	0	0	.	0		0	0	0	0	0	0	0	0	0	-1	-1	-1		0	0	0	0	0	0	0	0	0
AL035446.1	0	0	0	0	0	0	0	0	0	0	0	0	0	.	0		0	0	0	0	0	0	0	0	0	0	-1	0		0	0	0	0	0	0	0	0	0
AL035530.2	0	0	0	0	0	0	-1	1	-1	0	0	0	0	.	0		0	0	0	0	0	0	0	0	-1	-1	-1	1		0	0	0	0	0	0	0	0	0
AL035587.1	0	0	0	0	0	0	0	0	0	1	0	0	0	.	0		0	0	0	0	0	0	0	0	0	1	0	0		0	0	0	0	0	0	0	0	0
AL049597.2	0	0	0	0	0	0	0	0	0	0	0	0	0	.	0		0	0	0	0	0	0	0	0	0	-1	-1	0		0	0	0	0	0	0	0	0	0
AL049629.1	0	0	0	0	0	0	0	0	0	-1	-1	-1	0	.	0		0	0	0	0	0	0	0	0	0	-1	0	0		0	0	0	0	0	0	0	0	0
AL049775.1	0	0	0	0	0	0	0	0	0	0	0	0	0	.	0		0	0	0	0	0	0	0	0	0	-1	0	0		0	0	0	0	0	0	0	0	0
AL049775.2	0	0	0	0	0	0	0	0	0	0	0	0	0	.	0		0	0	0	0	0	0	0	0	0	0	0	0		0	0	0	0	0	0	0	0	0
AL049780.1	0	0	0	0	0	0	0	0	0	0	0	0	0	.	0		0	0	0	0	0	0	-1	0	0	0	0	-1		0	0	0	0	0	0	0	0	0
AL049780.2	0	0	0	0	0	0	0	0	0	0	0	0	0	.	0		0	0	0	0	0	0	0	0	0	0	0	0		0	0	0	0	0	0	0	0	0
AL049795.1	0	0	0	0	0	0	0	0	0	0	0	0	0	.	0		0	0	0	0	0	0	0	0	0	0	0	1		0	0	0	0	0	0	0	0	0
AL049796.1	0	0	0	0	0	0	0	0	0	0	0	0	0	.	0		0	0	0	0	0	0	0	0	0	0	1	1		0	0	0	0	0	0	0	0	0
AL049840.2	0	0	0	0	0	0	0	0	0	0	1	1	0	.	0		0	0	0	0	0	0	0	0	0	0	0	0		0	0	0	0	0	0	0	0	0
AL049870.2	0	0	0	0	0	0	0	0	0	0	0	0	0	.	0		0	0	0	0	0	0	0	0	0	0	-1	0		0	0	0	0	0	0	0	0	0
AL050343.1	0	0	0	0	0	0	0	0	0	0	-1	-1	0	.	0		0	0	0	0	0	0	0	0	0	0	0	0		0	0	0	0	0	0	0	0	0
AL078459.1	0	0	0	0	0	0	-1	0	0	0	0	-1	0	.	0		0	0	0	0	0	0	0	0	0	0	0	0		0	0	0	0	0	0	0	0	0
AL078604.2	0	0	0	0	0	0	0	0	0	-1	0	0	0	.	0		0	0	0	0	0	0	0	0	0	0	0	0		0	0	0	0	0	0	0	0	0
AL078644.1	0	0	0	0	0	0	0	0	0	-1	-1	-1	0	.	0		0	0	0	0	0	0	0	0	0	-1	0	0		0	0	0	0	0	0	0	0	0
AL080276.2	0	0	0	0	0	0	0	0	0	0	-1	-1	0	.	0		0	0	0	0	0	0	0	0	0	-1	-1	-1		0	0	0	0	0	0	0	0	0
AL080317.1	0	0	0	0	0	0	0	0	0	1	1	0	0	.	0		0	0	0	0	0	0	0	0	0	0	0	0		0	0	0	0	0	0	0	0	0
AL080317.2	0	0	0	0	0	0	0	0	0	0	0	0	0	.	0		0	0	0	0	0	0	0	0	0	0	1	0		0	0	0	0	0	0	0	0	0
AL096865.1	0	0	0	0	0	0	0	0	0	0	-1	0	0	.	0		0	0	0	0	0	0	0	0	0	0	0	0		0	0	0	0	0	0	0	0	0
AL109613.1	0	0	0	0	0	0	0	0	0	0	0	-1	0	.	0		0	0	0	0	0	0	0	0	0	0	-1	0		0	0	0	0	0	0	0	0	0
AL109811.2	0	0	0	0	0	0	0	0	0	-1	-1	-1	0	.	0		0	0	0	0	0	0	0	0	0	-1	-1	-1		0	0	0	0	0	0	0	0	0
AL109917.1	0	0	0	0	0	0	0	0	0	0	1	1	0	.	0		0	0	0	0	0	0	0	0	0	1	1	1		0	0	0	0	0	0	0	0	0
AL117329.1	0	0	0	0	0	0	0	0	0	0	0	0	0	.	0		0	0	0	0	0	0	0	-1	0	0	1	1		0	0	0	0	0	0	0	0	0
AL117336.3	0	0	0	0	0	0	0	0	0	-1	-1	0	0	.	0		0	0	0	0	0	0	0	0	0	0	0	0		0	0	0	0	0	0	0	0	0
AL117339.4	0	0	0	0	0	0	0	0	0	0	1	1	0	.	0		0	0	0	0	0	0	0	0	0	0	1	0		0	0	0	0	0	0	0	0	0
AL117350.1	0	0	0	0	0	0	0	0	0	0	0	0	0	.	0		0	0	0	0	0	0	0	0	0	0	1	0		0	0	0	0	0	0	0	0	0
AL118506.1	0	0	0	0	0	0	0	0	0	0	0	0	0	.	-1		0	0	0	0	0	0	0	0	0	1	0	0		0	0	0	0	0	0	0	0	0
AL118511.1	0	0	0	0	0	0	0	-1	0	0	0	0	0	.	0		0	0	0	0	0	0	0	0	0	0	0	0		0	0	0	0	0	0	0	0	0
AL118516.1	0	0	0	0	0	0	0	0	0	0	0	0	0	.	0		0	0	0	0	0	0	0	0	0	-1	0	0		0	0	0	0	0	0	0	0	0
AL121574.1	0	0	0	0	0	0	0	0	0	0	0	1	0	.	0		0	0	0	0	0	0	0	0	0	0	0	0		0	0	0	0	0	0	0	0	0
AL121601.1	0	0	0	0	0	0	0	0	0	0	0	0	0	.	0		0	0	0	0	0	0	0	0	0	0	-1	0		0	0	0	0	0	0	0	0	0
AL121603.2	0	0	0	0	0	0	0	0	0	-1	-1	-1	0	.	0		0	0	0	0	0	0	0	0	0	-1	-1	-1		0	0	0	0	0	0	0	0	0
AL121748.2	0	0	0	0	0	0	0	0	0	0	0	0	0	.	0		0	0	0	0	0	0	0	0	0	1	0	0		0	0	0	0	0	0	0	0	0
AL121790.1	0	0	0	0	0	0	0	0	0	0	1	0	0	.	0		0	0	0	0	0	0	0	0	0	0	0	0		0	0	0	0	0	0	0	0	0
AL121821.1	0	0	0	0	0	0	0	0	0	0	0	0	0	.	0		0	0	0	0	0	0	0	0	0	-1	0	0		0	0	0	0	0	0	0	0	0
AL121928.1	0	0	0	0	0	0	0	0	0	0	0	1	0	.	0		0	0	0	0	0	0	0	0	0	0	0	1		0	0	0	0	0	0	0	0	0
AL121944.1	0	0	0	0	0	0	0	0	0	0	0	0	0	.	0		0	0	0	0	0	0	0	0	0	0	-1	0		0	0	0	0	0	0	0	0	0
AL121972.1	0	0	0	0	0	0	0	0	0	0	0	0	0	.	0		0	0	0	0	0	0	0	0	0	0	0	0		0	0	0	0	0	0	0	0	0
AL121987.2	0	0	0	0	0	0	0	0	0	0	0	0	0	.	0		0	0	0	0	0	0	0	0	0	1	1	1		0	0	0	0	0	0	0	0	0
AL121988.1	0	0	0	0	0	0	0	0	0	0	0	0	0	.	0		0	0	0	0	0	0	0	0	0	1	0	1		0	0	0	0	0	0	0	0	0
AL121990.1	0	0	0	0	0	0	0	0	0	0	0	0	0	.	0		0	0	0	0	0	0	0	0	0	0	0	-1		0	0	0	0	0	0	0	0	0
AL132639.2	0	0	0	0	0	0	0	0	0	-1	0	0	0	.	0		0	0	0	0	0	0	0	0	0	0	0	0		0	0	0	0	0	0	0	0	0
AL132639.3	0	0	0	0	0	0	0	0	0	0	0	-1	0	.	0		0	0	0	0	0	0	0	0	0	0	0	0		0	0	0	0	0	0	0	0	0
AL132712.2	0	0	0	0	0	0	0	0	0	0	-1	-1	0	.	0		0	0	0	0	0	0	0	0	0	-1	-1	0		0	0	0	0	0	0	0	0	0
AL132780.1	0	0	0	0	0	0	0	0	0	0	0	0	0	.	0		0	0	0	0	0	0	0	0	0	0	0	0		0	0	0	0	0	0	0	0	0
AL132780.2	0	0	0	0	0	0	0	0	0	0	0	1	0	.	0		0	0	0	0	0	0	0	0	0	1	0	0		0	0	0	0	0	0	0	0	0
AL133153.2	0	0	0	0	0	0	0	0	0	1	0	1	0	.	0		0	0	0	0	0	0	0	0	0	0	0	-1		0	0	0	0	0	0	0	0	0
AL133215.1	0	-1	1	0	0	0	0	0	0	0	0	0	0	.	0		1	1	1	0	0	0	0	0	0	0	-1	-1		0	0	0	0	0	0	0	0	0
AL133215.2	0	0	0	0	0	0	0	0	0	0	0	0	0	.	0		0	0	0	0	0	0	0	0	0	-1	-1	-1		0	0	0	0	0	0	0	0	0
AL133338.1	0	0	0	0	0	0	0	0	0	0	0	0	0	.	0		0	0	0	0	0	0	0	0	0	0	0	1		0	0	0	0	0	0	0	0	0
AL133346.1	0	0	0	0	0	0	0	0	-1	0	-1	0	0	.	0		0	0	0	0	0	0	0	0	0	0	0	0		0	0	0	0	0	0	0	0	0
AL133367.1	0	0	0	0	0	0	0	0	0	0	0	0	0	.	0		0	0	0	0	0	0	0	0	0	-1	0	0		0	0	0	0	0	0	0	0	0
AL133375.1	0	0	0	0	0	0	0	0	0	0	0	0	0	.	0		0	0	0	0	0	0	0	0	0	-1	0	0		0	0	0	0	0	0	0	0	0
AL133406.3	0	0	0	0	0	0	0	0	0	0	0	0	0	.	0		0	0	0	0	0	0	0	0	0	0	0	1		0	0	0	0	0	0	0	0	0
AL133410.1	0	0	0	0	0	0	0	0	0	0	1	0	0	.	0		0	0	0	0	0	0	0	0	0	0	1	1		0	0	0	0	0	0	0	0	0
AL133523.1	0	0	0	0	0	0	0	0	0	-1	0	0	0	.	0		0	0	0	0	0	0	0	0	0	0	-1	-1		0	0	0	0	0	0	0	0	0
AL135744.1	0	0	0	0	0	0	0	0	0	0	-1	0	0	.	0		0	0	0	0	0	0	0	0	0	0	0	0		0	0	0	0	0	0	0	0	0
AL135787.1	0	0	0	0	0	0	0	0	0	0	0	0	0	.	0		0	0	0	0	0	0	0	0	0	0	-1	0		0	0	0	0	0	0	0	0	0
AL135791.1	0	0	0	0	0	0	0	0	0	0	0	0	0	.	0		0	0	0	0	0	0	0	0	0	-1	0	0		0	0	0	0	0	0	0	0	0
AL135905.1	0	0	0	0	0	0	0	0	0	-1	-1	-1	0	.	0		0	0	0	0	0	0	0	0	0	-1	-1	-1		0	0	0	0	0	0	0	0	0
AL135910.1	0	0	0	0	0	0	0	0	0	0	0	0	0	.	0		0	0	0	0	0	0	0	0	0	0	-1	-1		0	0	0	0	0	0	0	0	0
AL135925.1	0	0	0	0	0	0	0	0	0	-1	-1	0	0	.	0		0	0	0	0	0	0	0	0	0	0	-1	-1		0	0	0	0	0	0	0	0	0
AL135999.1	0	0	0	0	0	0	0	0	0	0	0	0	0	.	0		0	0	0	0	0	0	0	0	0	0	0	0		0	0	0	0	0	0	0	0	0
AL136038.3	0	0	0	0	0	0	0	0	0	-1	0	1	0	.	0		0	0	0	0	0	0	0	0	0	0	0	0		0	0	0	0	0	0	0	0	0
AL136162.1	0	0	0	0	0	0	0	0	0	0	0	1	0	.	0		0	0	0	0	0	0	0	0	0	0	0	0		0	0	0	0	0	0	0	0	0
AL136295.2	0	0	0	0	0	0	0	0	0	0	0	0	0	.	0		0	0	0	0	0	0	0	0	0	0	0	0		0	0	0	0	0	0	0	0	0
AL136418.1	0	0	0	0	0	0	0	0	0	0	0	0	0	.	0		0	0	0	0	0	0	0	0	0	0	0	1		0	0	0	0	0	0	0	0	0
AL137002.1	0	0	0	0	0	0	0	0	0	0	-1	-1	0	.	0		0	0	0	0	0	0	0	0	0	0	-1	-1		0	0	0	0	0	0	0	0	0
AL137003.1	0	0	0	0	0	0	0	0	0	-1	-1	-1	0	.	0		0	0	0	0	0	0	0	0	0	0	0	0		0	0	0	0	0	0	0	0	0
AL137003.2	0	0	0	0	0	0	0	0	0	-1	-1	-1	0	.	0		0	0	0	0	0	0	0	0	0	0	0	0		0	0	0	0	0	0	0	0	0
AL137009.1	0	0	0	0	0	0	0	0	0	-1	-1	-1	0	.	0		0	0	0	0	0	0	0	0	0	0	-1	0		0	0	0	0	0	0	0	0	0
AL137058.2	0	0	0	0	0	0	-1	-1	-1	0	0	0	0	.	0		0	0	1	0	0	0	-1	-1	-1	0	0	0		0	0	0	0	0	0	0	0	0
AL137145.1	0	0	0	0	0	0	0	0	0	0	-1	0	0	.	0		0	0	0	0	0	0	0	0	0	0	0	-1		0	0	0	0	0	0	0	0	0
AL137784.2	0	0	0	0	0	0	0	0	0	0	0	1	0	.	0		0	0	0	0	0	0	0	0	0	1	1	1		0	0	0	0	0	0	0	0	0
AL137802.2	0	0	0	0	0	0	0	0	0	0	0	1	0	.	0		0	0	0	0	0	0	0	0	0	0	0	0		0	0	0	0	0	0	0	0	0
AL138724.1	0	0	0	0	0	0	0	0	0	-1	-1	-1	0	.	0		0	0	0	0	0	0	0	0	0	-1	-1	-1		0	0	0	0	0	0	0	0	0
AL138762.1	0	0	0	0	0	0	0	0	0	0	0	1	0	.	0		0	0	0	0	0	0	0	0	0	0	0	0		0	0	0	0	0	0	0	0	0
AL138781.1	0	0	0	0	0	0	0	0	0	-1	-1	-1	0	.	0		0	0	0	0	0	0	0	0	0	-1	-1	-1		0	0	0	0	0	0	0	0	0
AL138789.1	0	0	0	0	0	0	0	0	0	0	0	-1	0	.	0		0	0	0	0	0	0	0	0	0	0	-1	-1		0	0	0	0	0	0	0	0	0
AL138902.1	0	0	0	0	0	0	0	0	0	0	1	1	0	.	0		0	0	0	0	0	0	0	0	0	0	1	1		0	0	0	0	0	0	0	0	0
AL139021.1	0	0	0	0	0	0	-1	0	0	0	0	0	0	.	0		0	0	0	0	0	0	0	0	-1	0	0	0		0	0	0	0	0	0	0	0	0
AL139022.2	0	0	0	0	0	0	0	0	0	0	0	0	0	.	0		0	0	0	0	0	0	0	0	0	0	0	1		0	0	0	0	0	0	0	0	0
AL139039.3	0	0	0	0	0	0	0	0	0	0	0	-1	0	.	0		0	0	0	0	0	0	0	0	0	0	0	0		0	0	0	0	0	0	0	0	0
AL139095.4	0	0	0	0	0	0	0	0	0	0	0	0	0	.	0		0	0	0	0	0	0	-1	-1	-1	0	0	0		0	0	0	0	0	0	0	0	0
AL139124.1	0	0	0	0	0	0	0	0	0	1	1	1	0	.	0		0	0	0	0	0	0	0	0	0	0	1	1		0	0	0	0	0	0	0	0	0
AL139220.2	0	0	0	0	0	0	0	0	0	0	-1	-1	0	.	0		0	0	0	0	0	0	0	0	0	0	0	-1		0	0	0	0	0	0	0	0	0
AL139246.2	0	0	0	0	0	0	0	0	0	0	0	1	0	.	0		0	0	0	0	0	0	0	0	0	1	0	0		0	0	0	0	0	0	0	0	0
AL139246.3	0	0	0	0	0	0	0	0	0	0	-1	-1	0	.	0		0	0	0	0	0	0	0	0	0	0	0	0		0	0	0	0	0	0	0	0	0
AL139246.5	0	0	0	0	0	0	0	0	0	0	0	1	0	.	0		0	0	0	0	0	0	0	0	0	0	0	0		0	0	0	0	0	0	0	0	0
AL139260.1	0	0	0	0	0	0	0	0	0	-1	0	0	0	.	0		0	0	0	0	0	0	0	0	0	0	-1	0		0	0	0	0	0	0	0	0	0
AL139289.2	0	0	0	0	0	0	0	0	0	-1	-1	0	0	.	0		0	0	0	0	0	0	0	0	0	-1	-1	-1		0	0	0	0	0	0	0	0	0
AL139317.3	0	0	0	0	0	0	0	0	0	0	0	0	0	.	0		0	0	0	0	0	0	0	0	0	1	0	0		0	0	0	0	0	0	0	0	0
AL139339.2	0	0	0	0	0	0	0	0	0	0	0	-1	0	.	0		0	0	0	0	0	0	0	0	0	0	0	-1		0	0	0	0	0	0	0	0	0
AL139352.1	0	0	0	0	0	0	0	0	0	0	0	0	0	.	0		0	0	0	0	0	0	0	0	0	0	0	1		0	0	0	0	0	0	0	0	0
AL139383.1	0	0	0	0	0	0	0	0	0	0	1	1	0	.	0		0	0	0	0	0	0	0	0	0	0	1	1		0	0	0	0	0	0	0	0	0
AL139412.1	0	0	0	0	0	0	0	0	0	0	0	0	0	.	0		0	0	0	0	0	0	0	0	0	-1	-1	-1		0	0	0	0	0	0	0	0	0
AL139423.1	0	0	0	0	0	0	0	0	0	-1	0	-1	0	.	0		0	0	0	0	0	0	0	0	0	0	0	0		0	0	0	0	0	0	0	0	0
AL139807.1	0	0	0	0	0	0	0	0	0	0	1	0	0	.	0		0	0	0	0	0	0	0	0	0	0	1	1		0	0	0	0	0	0	0	0	0
AL157400.2	0	0	0	0	0	0	0	0	0	0	-1	-1	0	.	0		0	0	0	0	0	0	0	0	0	0	-1	0		0	0	0	0	0	0	0	0	0
AL157702.2	0	0	0	0	0	0	0	0	0	0	0	-1	0	.	0		0	0	0	0	0	0	0	0	0	0	0	0		0	0	0	0	0	0	0	0	0
AL157756.1	0	0	0	0	0	0	0	0	0	0	0	1	0	.	0		0	0	0	0	0	0	0	0	0	0	0	0		0	0	0	0	0	0	0	0	0
AL157832.1	0	0	0	0	0	0	0	0	0	0	1	1	0	.	0		0	0	0	0	0	0	0	0	0	0	0	-1		0	0	0	0	0	0	0	0	0
AL157834.1	0	0	0	0	0	0	0	0	0	0	0	0	0	.	0		0	0	0	0	0	0	0	0	0	0	0	0		0	0	0	0	0	0	0	0	0
AL157834.2	0	0	0	0	0	0	0	0	0	0	0	-1	0	.	0		0	0	0	0	0	0	0	0	0	0	0	0		0	0	0	0	0	0	0	0	0
AL157871.1	0	0	0	0	0	0	0	0	0	0	0	1	0	.	0		0	0	0	0	0	0	0	0	0	0	0	0		0	0	0	0	0	0	0	0	0
AL157896.1	0	0	0	0	0	0	0	0	0	0	0	0	0	.	0		0	0	0	0	0	0	0	0	0	1	0	0		0	0	0	0	0	0	0	0	0
AL157911.1	0	0	0	0	0	0	0	0	0	0	0	0	0	.	0		0	0	0	0	0	0	0	0	0	-1	0	0		0	0	0	0	0	0	0	0	0
AL157935.1	0	0	0	0	0	0	0	0	0	0	0	0	0	.	0		0	0	0	0	0	0	0	0	0	0	-1	0		0	0	0	0	0	0	0	0	0
AL158071.2	0	0	0	0	0	0	0	0	0	-1	0	0	0	.	0		0	0	0	0	0	0	0	0	0	0	0	0		0	0	0	0	0	0	0	0	0
AL158151.4	0	0	0	0	0	0	0	0	0	0	1	0	0	.	0		0	0	0	0	0	0	0	0	0	0	0	0		0	0	0	0	0	0	0	0	0
AL158163.1	0	0	0	0	0	0	0	0	0	0	0	0	0	.	0		0	0	0	0	0	0	0	0	0	1	0	1		0	0	0	0	0	0	0	0	0
AL158835.1	0	0	0	0	0	0	0	0	0	0	0	1	0	.	0		0	0	0	0	0	0	0	0	0	0	0	0		0	0	0	0	0	0	0	0	0
AL160004.1	0	0	0	0	0	0	0	0	0	0	1	0	0	.	0		0	0	0	0	0	0	0	0	0	1	0	1		0	0	0	0	0	0	0	0	0
AL160006.1	0	0	0	0	0	0	0	0	0	0	0	0	0	.	0		0	0	0	0	0	0	0	0	0	-1	-1	-1		0	0	0	0	0	0	0	0	0
AL160290.2	0	0	0	0	0	0	0	0	0	0	0	0	0	.	0		0	0	0	0	0	0	0	0	0	-1	0	0		0	0	0	0	0	0	0	0	0
AL160314.2	0	0	0	0	0	0	0	0	0	0	0	0	0	.	0		0	0	0	0	0	0	0	0	0	0	0	0		0	0	0	0	0	0	0	0	0
AL160408.3	0	0	0	0	0	0	0	0	0	0	0	0	0	.	0		0	0	0	0	0	0	0	0	0	0	0	1		0	0	0	0	0	0	0	0	0
AL160408.4	0	0	0	0	0	0	0	0	0	0	0	0	0	.	0		0	0	0	0	0	0	0	0	0	0	0	0		0	0	0	0	0	0	0	0	0
AL160411.1	0	0	0	0	0	0	0	0	0	0	0	1	0	.	0		0	0	0	0	0	0	0	0	0	0	0	0		0	0	0	0	0	0	0	0	0
AL161668.3	0	0	0	0	0	0	0	0	0	0	0	0	0	.	0		0	0	0	0	0	0	0	0	0	0	1	0		0	0	0	0	0	0	0	0	0
AL161729.1	0	0	0	0	0	0	0	0	0	-1	-1	-1	0	.	0		0	0	0	0	0	0	0	0	0	-1	-1	0		0	0	0	0	0	0	0	0	0
AL161756.1	0	0	0	0	0	0	0	-1	0	0	0	0	0	.	0		0	0	0	0	0	0	0	-1	0	-1	0	0		0	0	0	0	0	0	0	0	0
AL161785.1	0	0	0	0	0	0	0	0	0	0	1	0	0	.	0		0	0	0	0	0	0	0	0	0	0	0	0		0	0	0	0	0	0	0	0	0
AL161804.1	0	0	0	0	0	0	0	0	0	0	0	0	0	.	0		0	0	0	0	0	0	0	0	0	0	0	1		0	0	0	0	0	0	0	0	0
AL161908.1	0	0	0	0	0	0	0	0	0	1	0	0	0	.	0		0	0	0	0	0	0	0	0	0	0	0	0		0	0	0	0	0	0	0	0	0
AL161937.2	0	0	0	0	0	0	0	0	0	0	0	0	0	.	0		0	0	0	0	0	0	0	0	-1	-1	0	0		0	0	0	0	0	0	0	0	0
AL162171.1	0	0	0	0	0	0	0	0	0	0	0	0	0	.	0		0	0	0	0	0	0	0	0	0	-1	0	0		0	0	0	0	0	0	0	0	0
AL162231.1	0	0	-1	0	0	0	0	0	0	0	0	0	0	.	0		0	0	0	0	0	-1	0	0	0	0	0	-1		0	0	0	0	0	0	0	0	0
AL162231.2	0	0	0	0	0	0	-1	-1	-1	0	0	0	0	.	0		0	0	1	0	0	0	-1	-1	-1	0	0	0		0	0	0	0	0	0	0	0	0
AL162258.2	0	0	0	0	0	0	0	0	0	0	-1	-1	0	.	0		0	0	0	0	0	0	0	0	0	-1	-1	-1		0	0	0	0	0	0	0	0	0
AL162311.3	0	0	0	0	0	0	-1	0	0	0	0	0	0	.	0		0	0	0	0	0	0	0	0	-1	-1	-1	0		0	0	0	0	0	0	0	0	0
AL162377.1	0	0	0	0	0	0	0	0	0	0	0	0	0	.	0		0	0	0	0	0	0	0	0	0	-1	0	-1		0	0	0	0	0	0	0	0	0
AL162411.1	0	0	0	0	0	0	0	0	0	0	0	0	0	.	0		0	0	0	0	0	0	0	0	0	0	-1	-1		0	0	0	0	0	0	0	0	0
AL162431.1	0	0	0	0	0	0	0	0	0	1	1	1	0	.	0		0	0	0	0	0	0	0	0	0	0	0	1		0	0	0	0	0	0	0	0	0
AL162586.1	0	0	0	0	0	0	0	0	0	0	1	1	0	.	0		0	0	0	0	0	0	0	0	0	0	0	1		0	0	0	0	0	0	0	0	0
AL162741.1	0	0	0	0	0	0	0	0	0	0	0	1	0	.	0		0	0	0	0	0	0	0	0	0	0	0	0		0	0	0	0	0	0	0	0	0
AL163051.1	0	0	0	0	0	0	0	0	0	0	0	0	0	.	0		0	0	0	0	0	0	0	0	0	-1	0	-1		0	0	0	0	0	0	0	0	0
AL353194.1	0	0	0	0	0	0	0	0	0	1	0	1	0	.	0		0	0	0	0	0	0	0	0	0	0	0	1		0	0	0	0	0	0	0	0	0
AL353593.1	0	0	0	0	0	0	0	0	0	0	0	0	0	.	0		0	0	0	0	0	0	0	0	0	1	1	0		0	0	0	0	0	0	0	0	0
AL353616.2	0	0	0	0	0	0	0	0	0	0	0	-1	0	.	0		0	0	0	0	0	0	0	0	0	0	0	0		0	0	0	0	0	0	0	0	0
AL353622.1	0	0	0	0	0	0	0	0	0	-1	0	0	0	.	0		0	0	0	0	0	0	0	0	0	0	0	0		0	0	0	0	0	0	0	0	0
AL353751.1	0	0	0	0	0	0	0	0	0	0	0	0	0	.	0		0	0	0	0	0	0	0	0	0	0	-1	0		0	0	0	0	0	0	0	0	0
AL353768.1	0	0	0	0	0	0	0	0	0	0	0	0	0	.	0		0	0	0	0	0	0	0	0	0	0	0	1		0	0	0	0	0	0	0	0	0
AL353807.2	0	0	0	0	0	0	0	0	0	0	0	1	0	.	0		0	0	0	0	0	0	0	0	0	0	0	0		0	0	0	0	0	0	0	0	0
AL354707.1	0	0	0	0	0	0	0	0	0	0	0	-1	0	.	0		0	0	0	0	0	0	0	0	0	-1	-1	-1		0	0	0	0	0	0	0	0	0
AL354740.1	0	0	0	0	0	0	0	0	0	-1	-1	-1	0	.	0		0	0	0	0	0	0	0	0	0	0	-1	0		0	0	0	0	0	0	0	0	0
AL354760.1	0	0	0	0	0	0	0	0	0	0	0	1	0	.	0		0	0	0	0	0	0	0	0	0	0	0	1		0	0	0	0	0	0	0	0	0
AL354836.1	0	0	0	0	0	0	0	0	0	0	0	0	0	.	0		0	0	0	0	0	0	0	0	0	0	0	-1		0	0	0	0	0	0	0	0	0
AL354864.1	0	0	0	0	0	0	0	0	0	0	0	-1	0	.	0		0	0	0	0	0	0	0	0	0	0	0	-1		0	0	0	0	0	0	0	0	0
AL354892.1	0	0	0	0	0	0	-1	0	0	0	-1	-1	0	.	0		0	0	0	0	0	0	0	0	0	-1	-1	-1		0	0	0	0	0	0	0	0	0
AL354920.1	0	0	0	0	0	0	0	0	0	0	0	-1	0	.	0		0	0	0	0	0	0	0	0	0	-1	-1	-1		0	0	0	0	0	0	0	0	0
AL355075.4	0	0	0	0	0	0	0	0	0	-1	0	0	0	.	0		0	0	0	0	0	0	0	0	0	0	0	0		0	0	0	0	0	0	0	0	0
AL355076.2	0	0	0	0	0	0	0	0	0	0	0	-1	0	.	0		0	0	0	0	0	0	0	0	0	0	0	0		0	0	0	0	0	0	0	0	0
AL355297.3	0	0	0	0	0	0	0	0	0	0	0	0	0	.	0		0	0	0	0	0	0	0	0	0	0	0	1		0	0	0	0	0	0	0	0	0
AL355297.4	0	0	0	0	0	0	0	0	0	0	1	0	0	.	0		0	0	0	0	0	0	0	0	0	0	0	0		0	0	0	0	0	0	0	0	0
AL355304.1	0	0	0	0	0	0	0	0	0	-1	1	0	0	.	0		0	0	0	0	0	0	0	0	0	0	0	0		0	0	0	0	0	0	0	0	0
AL355310.1	0	0	0	0	0	0	0	0	0	0	1	0	0	.	0		0	0	0	0	0	0	0	0	0	1	1	1		0	0	0	0	0	0	0	0	0
AL355310.2	0	0	0	0	0	0	0	0	0	0	0	0	0	.	0		0	0	0	0	0	0	0	0	0	0	-1	0		0	0	0	0	0	0	0	0	0
AL355312.2	0	0	0	0	0	0	0	0	0	0	-1	-1	0	.	0		0	0	0	0	0	0	0	0	0	-1	-1	-1		0	0	0	0	0	0	0	0	0
AL355312.3	0	0	0	0	0	0	0	0	0	0	0	0	0	.	0		0	1	1	0	0	0	0	0	0	0	0	0		0	0	0	0	0	0	0	0	0
AL355388.2	0	0	0	0	0	0	0	0	0	0	-1	0	0	.	0		0	0	0	0	0	0	0	0	0	0	0	-1		0	0	0	0	0	0	0	0	0
AL355472.1	0	0	0	0	0	0	0	0	0	-1	0	0	0	.	0		0	0	0	0	0	0	0	0	0	0	0	0		0	0	0	0	0	0	0	0	0
AL355488.1	0	0	0	0	0	0	0	0	0	0	-1	-1	0	.	0		0	0	0	0	0	0	0	0	0	-1	0	-1		0	0	0	0	0	0	0	0	0
AL355512.1	0	0	0	0	0	0	0	0	0	0	1	1	0	.	0		0	0	0	0	0	0	0	0	0	0	1	1		0	0	0	0	0	0	0	0	0
AL355574.1	0	0	0	0	0	0	0	0	0	-1	-1	0	0	.	0		0	-1	0	0	0	0	0	0	0	0	0	0		0	0	0	0	0	0	0	0	0
AL355773.1	0	0	0	0	0	0	0	0	0	0	0	0	0	.	0		0	0	0	0	0	0	0	0	0	0	1	1		0	0	0	0	0	0	0	0	0
AL355802.2	0	0	0	0	0	0	0	0	0	0	-1	-1	0	.	0		0	0	0	0	0	0	0	0	0	0	-1	-1		0	0	0	0	0	0	0	0	0
AL355987.3	0	0	0	0	0	0	0	0	0	0	0	0	0	.	0		0	0	0	0	0	0	0	0	0	0	0	1		0	0	0	0	0	0	0	0	0
AL356019.2	0	0	0	0	0	0	0	0	0	1	1	1	0	.	0		0	0	0	0	0	0	0	0	0	0	0	1		0	0	0	0	0	0	0	0	0
AL356056.2	0	0	0	0	0	0	0	1	0	1	0	1	0	.	0		0	0	0	0	0	0	0	0	0	0	1	1		0	0	0	0	0	0	0	0	0
AL356215.1	0	0	0	0	0	0	0	0	0	-1	-1	-1	0	.	0		0	0	0	0	0	0	0	0	0	-1	-1	0		0	0	0	0	0	0	0	0	0
AL356356.1	0	0	0	0	0	0	0	0	0	0	0	0	0	.	0		0	0	0	0	0	0	0	0	0	0	0	0		0	0	0	0	0	0	0	0	0
AL356481.1	0	0	0	0	0	0	0	0	0	0	0	0	0	.	0		0	0	0	0	0	0	0	0	0	0	0	0		0	0	0	0	0	0	0	0	0
AL356489.1	0	0	0	0	0	0	0	0	0	0	0	0	0	.	0		0	0	0	0	0	0	0	0	0	1	1	1		0	0	0	0	0	0	0	0	0
AL356599.1	0	0	0	0	0	0	0	0	1	-1	0	0	0	.	0		0	0	0	0	0	0	-1	1	0	0	0	1		0	0	0	0	0	0	0	0	0
AL357033.1	0	0	0	-1	0	0	0	0	0	0	0	0	0	.	0		0	0	0	-1	-1	-1	0	0	0	0	-1	0		0	0	0	0	0	0	0	0	0
AL357055.3	0	0	0	0	0	0	0	0	0	0	0	0	0	.	0		0	0	0	0	0	0	0	0	0	0	0	1		0	0	0	0	0	0	0	0	0
AL357060.1	0	0	0	0	0	0	0	0	0	0	0	-1	0	.	0		0	0	0	0	0	0	0	0	0	0	0	0		0	0	0	0	0	0	0	0	0
AL357079.1	0	0	0	0	0	0	0	0	0	0	-1	0	0	.	0		0	0	0	0	0	0	0	0	0	-1	0	-1		0	0	0	0	0	0	0	0	0
AL358072.1	0	0	0	0	0	0	0	0	0	0	0	1	0	.	0		0	0	0	0	0	0	0	0	0	0	0	0		0	0	0	0	0	0	0	0	0
AL358075.2	0	0	0	0	0	0	0	0	0	0	-1	0	0	.	0		0	0	0	0	0	0	0	0	0	-1	-1	-1		0	0	0	0	0	0	0	0	0
AL358115.1	0	0	0	0	0	0	0	0	0	0	0	0	0	.	0		0	0	0	0	0	0	0	0	0	1	0	0		0	0	0	0	0	0	0	0	0
AL358472.2	0	0	0	0	0	0	0	0	0	-1	0	0	0	.	0		0	0	0	0	0	0	0	0	0	0	0	0		0	0	0	0	0	0	0	0	0
AL358781.2	0	0	0	0	0	0	0	0	0	0	0	0	0	.	0		0	0	0	0	0	0	0	0	0	0	-1	0		0	0	0	0	0	0	0	0	0
AL359091.3	0	0	0	0	0	0	0	0	0	0	1	1	0	.	0		0	0	0	0	0	0	0	0	0	1	1	1		0	0	0	0	0	0	0	0	0
AL359091.4	0	0	0	0	0	0	0	0	0	0	0	1	0	.	0		0	0	0	0	0	0	0	0	0	0	1	0		0	0	0	0	0	0	0	0	0
AL359232.1	0	0	0	0	0	0	0	0	0	0	0	0	0	.	0		0	0	0	0	0	0	0	0	0	0	-1	-1		0	0	0	0	0	0	0	0	0
AL359313.1	0	0	0	0	0	0	0	0	0	0	0	0	0	.	0		0	0	0	0	0	0	0	0	0	0	0	1		0	0	0	0	0	0	0	0	0
AL359397.1	0	0	0	0	0	0	0	0	0	0	-1	-1	0	.	0		0	0	0	0	0	0	0	0	0	0	0	-1		0	0	0	0	0	0	0	0	0
AL359397.2	0	0	0	0	0	0	0	0	0	0	0	0	0	.	0		0	0	0	0	0	0	0	0	0	0	0	0		0	0	0	0	0	0	0	0	0
AL359399.1	0	0	0	0	0	0	0	0	0	0	0	0	0	.	0		0	0	0	0	0	0	0	0	0	0	-1	0		0	0	0	0	0	0	0	0	0
AL359504.2	0	0	0	0	0	0	0	0	0	0	0	0	0	.	0		0	0	0	0	0	0	0	0	0	-1	-1	-1		0	0	0	0	0	0	0	0	0
AL359643.2	0	0	0	0	0	0	0	0	0	0	-1	0	0	.	0		0	0	0	0	0	0	0	0	0	-1	-1	-1		0	0	0	0	0	0	0	0	0
AL359644.1	0	0	0	0	0	0	0	0	0	0	0	0	0	.	0		0	0	0	0	0	0	0	0	0	0	0	1		0	0	0	0	0	0	0	0	0
AL359710.1	0	0	0	0	0	0	0	0	0	0	-1	0	0	.	0		0	0	0	0	0	0	0	0	0	0	0	0		0	0	0	0	0	0	0	0	0
AL359715.1	0	0	0	0	0	0	0	0	0	0	0	0	0	.	0		0	0	0	0	0	0	0	0	0	-1	0	-1		0	0	0	0	0	0	0	0	0
AL359715.2	0	0	0	0	0	0	0	0	0	0	1	0	0	.	0		0	0	0	0	0	0	0	0	0	0	0	0		0	0	0	0	0	0	0	0	0
AL359715.3	0	0	0	0	0	0	0	0	0	0	-1	-1	0	.	0		0	0	0	0	0	0	0	0	0	0	0	-1		0	0	0	0	0	0	0	0	0
AL359851.1	0	0	0	0	0	0	0	0	0	0	0	0	0	.	0		0	0	0	0	0	0	0	0	0	0	0	1		0	0	0	0	0	0	0	0	0
AL359878.1	0	0	0	0	0	0	0	0	0	0	1	1	0	.	0		0	0	0	0	0	0	-1	0	0	0	0	1		0	0	0	0	1	1	0	0	0
AL359878.2	0	0	0	0	0	0	0	0	0	0	0	0	0	.	0		0	0	0	0	0	0	0	0	0	0	1	1		0	0	0	0	0	0	0	0	0
AL359915.2	0	0	0	0	0	0	0	0	0	-1	-1	-1	0	.	0		0	0	0	0	0	0	0	1	-1	-1	-1	0		0	0	0	0	0	0	0	0	0
AL359921.1	0	0	0	0	0	0	0	0	0	1	1	1	0	.	0		0	0	0	0	0	0	0	0	0	0	1	1		0	0	0	0	0	0	0	0	0
AL359921.2	0	0	0	0	0	0	0	0	0	-1	-1	-1	0	.	0		0	0	0	0	0	0	0	0	0	-1	-1	-1		0	0	0	0	0	0	0	0	0
AL359979.2	0	0	-1	0	0	0	0	0	0	0	-1	0	0	.	0		0	0	0	0	0	0	0	0	0	0	0	0		0	0	0	0	0	0	0	0	0
AL360012.1	0	0	0	0	0	0	0	0	0	-1	0	0	0	.	0		0	0	0	0	0	0	0	0	0	0	0	0		0	0	0	0	0	0	0	0	0
AL360181.1	0	0	0	0	0	0	0	0	0	1	1	1	0	.	0		0	0	0	0	0	0	0	0	0	1	1	1		0	0	0	0	0	0	0	0	0
AL360270.3	0	0	0	0	0	0	0	0	0	-1	-1	-1	0	.	0		0	0	0	0	0	0	0	0	0	0	-1	0		0	0	0	0	0	0	0	0	0
AL365181.2	0	0	0	0	0	0	0	0	0	0	0	1	0	.	0		0	0	0	0	0	0	0	0	0	-1	0	0		0	0	0	0	0	0	0	0	0
AL365181.4	0	0	0	0	0	0	0	0	0	0	0	0	0	.	0		0	0	0	0	0	0	0	0	0	-1	0	0		0	0	0	0	0	0	0	0	0
AL365203.2	0	0	0	0	0	0	0	0	0	1	1	1	0	.	0		0	0	0	0	0	0	0	0	0	1	1	1		0	0	0	0	0	0	0	0	0
AL365205.2	0	0	0	0	0	0	0	0	0	0	1	0	0	.	0		0	0	0	0	0	0	0	0	0	0	0	0		0	0	0	0	0	0	0	0	0
AL365259.1	0	0	0	0	0	0	0	0	0	0	0	0	0	.	0		0	0	0	0	0	0	0	0	0	0	0	1		0	0	0	0	0	0	0	0	0
AL365295.1	0	0	0	0	0	0	0	0	0	0	0	0	0	.	0		0	0	0	0	0	0	0	0	-1	0	-1	0		0	0	0	0	0	0	0	0	0
AL365356.4	0	0	0	0	0	0	0	0	0	0	-1	0	0	.	0		0	0	0	0	0	0	0	0	0	0	0	0		0	0	0	0	0	0	0	0	0
AL365356.5	0	0	0	0	0	0	0	0	0	0	-1	-1	0	.	0		0	0	0	0	0	0	0	0	0	0	0	0		0	0	0	0	0	0	0	0	0
AL390066.1	0	0	0	0	0	0	0	0	0	0	0	0	0	.	0		0	0	0	0	0	0	0	0	0	0	0	1		0	0	0	0	0	0	0	0	0
AL390729.1	0	0	0	0	0	0	0	0	1	0	-1	-1	0	.	0		0	0	0	0	0	0	0	0	0	-1	-1	0		0	0	0	0	0	0	0	0	0
AL390957.1	0	0	0	0	0	0	0	0	0	0	0	-1	0	.	0		0	0	0	0	0	0	0	0	0	0	0	0		0	0	0	0	0	0	0	0	0
AL391069.3	0	0	0	0	0	0	0	0	0	0	0	-1	0	.	0		0	0	0	0	0	0	0	0	0	-1	0	0		0	0	0	0	0	0	0	0	0
AL391121.1	0	0	0	0	0	0	0	0	0	0	0	0	0	.	0		0	0	0	0	0	0	0	0	0	0	-1	0		0	0	0	0	0	0	0	0	0
AL391422.4	0	0	0	0	0	0	0	0	0	-1	0	0	0	.	0		0	0	0	0	0	0	0	0	0	-1	-1	-1		0	0	0	0	0	0	0	0	0
AL391684.1	0	0	0	0	0	0	0	0	0	-1	-1	1	0	.	0		0	0	0	0	0	0	0	0	0	-1	-1	-1		0	0	0	0	0	0	0	0	0
AL391832.1	0	0	0	0	0	0	0	0	0	0	0	0	0	.	0		0	0	0	0	0	0	0	0	0	0	-1	0		0	0	0	0	0	0	0	0	0
AL391832.2	0	0	0	0	0	0	0	0	0	0	0	0	0	.	0		0	0	0	0	0	0	0	0	0	0	0	0		0	0	0	0	0	0	0	0	0
AL391832.3	0	0	0	0	0	0	0	0	0	0	0	0	0	.	0		0	0	0	0	0	0	0	0	0	1	0	0		0	0	0	0	0	0	0	0	0
AL391834.1	0	0	0	0	0	0	0	0	0	0	0	1	0	.	0		0	0	0	0	0	0	0	0	0	0	0	0		0	0	0	0	0	0	0	0	0
AL392172.1	0	0	0	0	0	0	0	0	0	0	-1	-1	0	.	0		0	0	0	0	0	0	0	0	0	0	-1	-1		0	0	0	0	0	0	0	0	0
AL441883.1	0	0	0	0	0	0	0	0	0	-1	0	0	0	.	0		0	0	0	0	0	0	0	0	0	-1	-1	0		0	0	0	0	0	0	0	0	0
AL441992.1	0	0	0	0	0	0	0	0	0	0	0	-1	0	.	0		0	0	0	0	0	0	0	0	0	-1	0	0		0	0	0	0	0	0	0	0	0
AL445231.1	0	0	0	0	0	0	0	0	0	0	0	0	0	.	0		0	0	0	0	0	0	0	0	0	-1	0	0		0	0	0	0	0	0	0	0	0
AL445472.1	0	0	0	0	0	0	0	0	0	0	0	0	0	.	0		0	0	0	0	0	0	0	0	0	0	0	1		0	0	0	0	0	0	0	0	0
AL445524.1	0	0	0	0	0	0	0	0	0	0	-1	-1	0	.	0		0	0	0	0	0	0	0	0	0	0	0	-1		0	0	0	0	0	0	0	0	0
AL445531.1	0	0	0	0	0	0	0	0	0	-1	0	0	0	.	0		0	0	0	0	0	0	0	0	0	0	0	0		0	0	0	0	0	0	0	0	0
AL445647.1	0	0	0	0	0	0	0	0	0	0	0	0	0	.	0		0	0	0	0	0	0	0	0	0	-1	0	-1		0	0	0	0	0	0	0	0	0
AL449106.1	0	0	0	0	0	0	0	0	0	-1	0	0	0	.	0		0	0	0	0	0	0	0	0	0	0	0	0		0	0	0	0	0	0	0	0	0
AL449266.1	0	0	-1	0	0	0	0	0	0	0	0	0	0	.	0		0	0	0	0	0	0	0	0	0	0	0	0		0	0	0	0	0	0	0	0	0
AL450326.1	0	0	0	0	0	0	0	0	0	-1	-1	-1	0	.	0		0	0	0	0	0	0	0	0	0	-1	-1	-1		0	0	0	0	0	0	0	0	0
AL450469.1	0	0	0	0	0	0	0	0	0	0	0	0	0	.	0		0	0	0	0	0	0	0	0	0	0	0	1		0	0	0	0	0	0	0	0	0
AL450992.2	0	0	0	0	0	0	0	0	0	-1	-1	-1	0	.	0		0	0	0	0	0	0	0	0	0	-1	-1	0		0	0	0	0	0	0	-1	0	0
AL451042.1	0	0	0	0	0	0	0	0	0	-1	-1	-1	0	.	0		0	0	0	0	0	0	0	0	0	0	0	0		0	0	0	0	0	0	0	0	0
AL451042.2	0	0	0	0	0	0	0	0	0	0	0	-1	0	.	0		0	0	0	0	0	0	0	0	0	0	-1	-1		0	0	0	0	0	0	0	0	0
AL451050.2	0	0	0	0	0	0	0	0	0	0	-1	0	0	.	0		0	0	0	0	0	0	0	0	0	0	0	0		0	0	0	0	0	0	0	0	0
AL451069.3	0	0	0	0	0	0	0	0	0	0	0	0	0	.	0		0	0	0	0	0	0	0	0	0	0	-1	-1		0	0	0	0	0	0	0	0	0
AL451074.6	0	0	0	0	0	0	0	0	0	0	0	0	0	.	0		0	0	0	0	0	0	0	0	0	0	0	1		0	0	0	0	0	0	0	0	0
AL451085.2	0	0	0	0	0	0	0	0	0	0	0	0	0	.	0		0	0	0	0	0	0	0	0	0	0	0	-1		0	0	0	0	0	0	0	0	0
AL499627.2	0	0	0	0	0	0	0	0	0	0	0	0	0	.	0		0	0	0	0	0	0	0	0	0	0	-1	-1		0	0	0	0	0	0	0	0	0
AL512306.2	0	0	0	0	0	0	0	0	0	0	0	0	0	.	0		0	0	0	0	0	0	0	0	0	-1	0	0		0	0	0	0	0	0	0	0	0
AL512353.1	0	0	0	0	0	0	0	0	0	-1	-1	-1	0	.	0		0	0	0	0	0	0	0	0	0	-1	0	0		0	0	0	0	0	0	0	0	0
AL512408.1	0	0	0	0	0	0	0	0	0	0	0	0	0	.	0		0	0	0	0	0	0	0	0	0	-1	-1	0		0	0	0	0	0	0	0	0	0
AL512413.1	0	0	0	0	0	0	0	0	0	0	1	1	0	.	0		0	0	0	0	0	0	0	0	0	0	0	0		0	0	0	0	0	0	0	0	0
AL512422.1	0	0	0	0	0	0	0	0	0	0	0	1	0	.	0		0	0	0	0	0	0	0	0	0	0	0	0		0	0	0	0	0	0	0	0	0
AL512604.3	0	0	0	0	0	0	0	0	0	0	0	0	0	.	0		0	0	0	0	0	0	0	0	0	0	0	-1		0	0	0	0	0	0	0	0	0
AL512622.1	0	0	0	0	0	0	0	0	0	0	0	-1	0	.	0		0	0	0	0	0	0	0	0	0	0	0	0		0	0	0	0	0	0	0	0	0
AL512625.1	-1	0	0	0	0	0	0	0	0	0	-1	-1	0	.	0		0	0	0	0	0	0	0	0	0	-1	-1	-1		0	0	0	0	0	0	0	0	0
AL512625.3	0	-1	-1	0	0	0	0	0	0	0	0	0	0	.	0		0	0	0	0	0	0	0	0	0	0	0	0		0	0	0	0	0	0	0	0	0
AL512791.1	0	0	0	0	0	0	0	-1	0	0	0	-1	0	.	0		0	0	0	0	0	0	0	0	0	0	0	0		0	0	0	0	0	0	0	0	0
AL513164.1	0	0	0	0	0	0	0	0	0	0	0	0	0	.	0		0	0	0	0	0	0	0	0	0	1	1	1		0	0	0	0	0	0	0	0	0
AL513165.1	0	0	0	0	0	0	0	0	0	0	-1	-1	0	.	0		0	0	0	0	0	0	0	0	0	0	0	0		0	0	0	0	0	0	0	0	0
AL513327.1	0	0	0	0	0	0	0	0	0	0	0	-1	0	.	0		0	0	0	0	0	0	0	0	0	0	0	0		0	0	0	0	0	0	0	0	0
AL513327.2	0	0	0	0	0	0	0	0	0	-1	-1	-1	0	.	0		0	0	0	0	0	0	0	0	0	-1	-1	-1		0	0	0	0	0	0	0	0	0
AL513365.2	0	0	0	0	0	0	0	0	0	0	0	0	0	.	0		0	0	0	0	0	0	0	0	0	-1	0	-1		0	0	0	0	0	0	0	0	0
AL513550.1	0	0	0	0	0	0	0	0	0	-1	-1	-1	0	.	0		0	0	0	0	0	0	0	0	0	-1	-1	-1		0	0	0	0	0	0	0	0	0
AL583722.1	0	0	0	0	0	0	0	0	0	-1	-1	-1	0	.	0		0	0	0	0	0	0	0	0	0	-1	-1	-1		0	0	0	0	0	0	0	0	0
AL583722.2	0	0	0	0	0	0	0	0	0	0	0	0	0	.	0		0	0	0	0	0	0	0	0	0	0	0	1		0	0	0	0	0	0	0	0	0
AL583722.3	0	0	0	0	0	0	0	0	0	0	0	-1	0	.	0		0	0	0	0	0	0	0	0	0	0	0	-1		0	0	0	0	0	0	0	0	0
AL590094.1	0	0	0	0	0	0	0	0	0	0	0	0	0	.	0		0	0	-1	0	0	0	0	0	0	-1	-1	0		0	0	0	0	0	0	0	0	0
AL590428.1	0	0	0	0	0	0	0	0	0	0	0	1	0	.	0		0	0	0	0	0	0	0	0	0	0	1	1		0	0	0	0	0	0	0	0	0
AL590652.1	0	0	0	0	0	0	0	0	0	0	0	0	0	.	0		0	0	0	0	0	0	0	0	0	-1	0	0		0	0	0	0	0	0	0	0	0
AL590666.2	0	0	0	0	0	0	0	0	0	0	0	0	0	.	0		0	0	0	0	0	0	0	0	0	-1	0	0		0	0	0	0	0	0	0	0	0
AL590822.1	0	0	0	0	0	0	0	0	0	0	0	0	0	.	0		0	0	0	0	0	0	0	0	0	-1	-1	0		0	0	0	0	0	0	0	0	0
AL591848.4	0	0	0	0	0	0	0	0	0	0	0	1	0	.	0		0	0	0	0	0	0	0	0	0	0	0	1		0	0	0	0	0	0	0	0	0
AL591895.1	0	0	0	0	0	0	0	0	0	0	0	0	0	.	0		0	0	0	0	0	0	0	0	0	-1	-1	-1		0	0	0	0	0	0	0	0	0
AL592494.3	0	0	0	0	0	0	0	0	0	0	0	-1	0	.	0		0	0	0	0	0	0	0	0	0	-1	-1	-1		0	0	0	0	0	0	0	0	0
AL596094.1	0	0	0	0	0	0	0	0	0	0	0	0	0	.	0		0	0	0	0	0	0	0	0	0	0	-1	-1		0	0	0	0	0	0	0	0	0
AL596202.1	0	0	0	0	0	0	0	0	0	0	0	1	0	.	0		0	0	0	0	0	0	0	0	0	0	0	1		0	0	0	0	0	0	0	0	0
AL596218.1	0	0	0	0	0	0	0	0	0	-1	-1	-1	0	.	0		0	0	0	0	0	0	0	0	0	0	0	0		0	0	0	0	0	0	0	0	0
AL596223.1	0	0	0	0	0	0	0	0	0	0	0	0	0	.	0		0	0	0	0	0	0	0	0	0	0	0	1		0	0	0	0	0	0	0	0	0
AL603910.1	0	0	0	0	0	0	0	0	0	0	0	1	0	.	0		0	0	0	0	0	0	0	0	0	0	0	0		0	0	0	0	0	0	0	0	0
AL606468.1	0	0	0	0	0	0	0	0	0	-1	0	0	0	.	0		0	0	0	0	0	0	0	0	0	0	0	0		0	0	0	0	0	0	0	0	0
AL606489.1	0	0	0	0	0	0	0	0	0	0	-1	-1	0	.	0		0	0	0	0	0	0	0	0	0	0	0	-1		0	0	0	0	0	0	0	0	0
AL606534.2	0	0	0	0	0	0	0	0	0	0	0	-1	0	.	0		0	0	0	0	0	0	0	0	0	0	0	0		0	0	0	0	0	0	0	0	0
AL606760.1	0	0	0	0	0	0	0	0	0	0	0	0	0	.	0		0	0	0	0	0	0	0	0	0	-1	-1	-1		0	0	0	0	0	0	0	0	0
AL606760.2	0	0	0	0	0	0	0	0	0	0	1	0	0	.	0		0	0	0	0	0	0	0	0	0	0	0	0		0	0	0	0	0	0	0	0	0
AL645608.7	0	0	0	0	0	0	0	0	0	1	1	1	0	.	0		0	0	0	0	0	0	0	0	0	1	1	1		0	0	0	0	0	0	0	0	0
AL645608.8	0	0	0	0	0	0	0	0	0	0	0	0	0	.	0		0	0	0	0	0	0	0	0	0	0	0	-1		0	0	0	0	0	0	0	0	0
AL663074.1	0	0	0	0	0	0	0	0	0	0	-1	0	0	.	0		0	0	0	0	0	0	0	0	0	0	-1	-1		0	0	0	0	0	0	0	0	0
AL669831.1	0	0	0	0	0	0	0	0	0	0	0	0	0	.	0		0	0	-1	0	0	0	0	0	0	0	0	0		0	0	0	0	0	0	0	0	0
AL669831.5	0	0	0	0	0	0	0	0	0	0	-1	0	0	.	0		0	0	0	0	0	0	0	0	0	0	0	0		0	0	0	0	0	0	0	0	0
AL670729.1	0	0	0	0	0	0	0	0	0	0	1	1	0	.	0		0	0	0	0	0	0	0	0	0	0	1	1		0	0	0	0	0	0	0	0	0
AL670729.2	0	0	0	0	0	0	0	0	0	0	0	0	0	.	0		0	0	0	0	0	0	0	0	0	0	1	1		0	0	0	0	0	0	0	0	0
AL683813.1	0	0	0	0	0	0	0	0	0	0	0	0	0	.	0		0	0	0	0	0	0	0	0	0	0	0	1		0	0	0	0	0	0	0	0	0
AL691432.2	0	0	0	0	0	0	0	0	0	0	0	0	0	.	0		0	0	0	0	0	0	0	0	0	-1	0	0		0	0	0	0	0	0	0	0	0
AL731533.2	0	0	0	0	0	0	0	0	0	0	0	-1	0	.	0		0	0	0	0	0	0	0	0	0	0	0	1		0	0	0	0	0	0	0	0	0
AL731563.3	0	0	0	0	0	0	0	0	0	0	0	-1	0	.	0		0	0	0	0	0	0	0	0	0	0	-1	0		0	0	0	0	0	0	0	0	0
AL731569.1	0	0	0	0	0	0	0	0	0	-1	0	0	0	.	0		0	0	0	0	0	0	0	0	0	-1	-1	-1		0	0	0	0	0	0	0	0	0
AL732292.2	0	0	0	0	0	0	0	0	0	1	1	0	0	.	0		0	0	0	0	0	0	0	0	0	0	0	1		0	0	0	0	0	0	0	0	0
AL772337.3	0	0	0	0	0	0	0	0	0	0	-1	-1	0	.	0		0	0	0	0	0	0	0	0	0	0	0	0		0	0	0	0	0	0	0	0	0
AL928654.1	0	0	0	0	0	0	0	0	0	-1	-1	-1	0	.	0		0	0	0	0	0	0	0	0	0	-1	-1	-1		0	0	0	0	0	0	0	0	0
AL928654.2	0	0	0	0	0	0	0	0	0	0	0	0	0	.	0		0	0	0	0	0	0	0	0	-1	0	0	0		0	0	0	0	0	0	0	0	0
AL929472.3	0	0	0	0	0	0	0	0	0	-1	0	0	0	.	0		0	0	0	0	0	0	0	0	0	0	0	0		0	0	0	0	0	0	0	0	0
ALAD	0	0	1	0	0	0	0	0	0	0	0	0	0	.	0		0	1	0	0	0	0	0	0	0	0	0	0		0	0	0	0	0	0	0	0	1
ALAS1	0	0	0	1	0	0	0	0	0	0	0	0	0	.	0		0	0	0	0	0	0	0	0	0	0	0	0		0	0	0	0	0	0	0	0	0
ALCAM	0	-1	-1	0	0	0	0	0	0	0	0	0	0	.	0		-1	0	0	0	0	0	-1	0	0	0	-1	-1		0	0	0	1	1	1	0	0	0
ALDH16A1	0	-1	0	0	0	0	0	0	0	0	0	-1	0	.	0		0	0	0	0	0	0	0	0	0	0	-1	-1		0	0	0	0	0	0	0	0	0
ALDH18A1	0	0	0	0	0	0	0	0	0	0	0	0	0	.	0		0	0	0	0	0	0	0	0	0	0	0	-1		0	1	1	0	0	0	0	0	0
ALDH1A3	0	0	0	0	0	0	0	0	0	0	0	1	0	.	0		0	0	0	0	0	0	0	0	0	0	1	1		0	0	0	1	0	0	0	1	1
ALDH1L2	0	0	0	0	0	0	0	0	0	0	-1	-1	0	.	0		-1	0	1	0	0	0	0	0	0	0	0	0		0	0	0	0	0	0	0	0	0
ALDH2	0	0	0	1	1	1	0	0	0	1	1	1	0	.	0		0	1	0	0	0	1	0	0	0	0	0	1		0	-1	-1	0	0	0	0	0	0
ALDH3A1	0	0	0	0	0	0	0	0	0	0	-1	-1	0	.	0		0	0	0	0	0	0	0	0	0	0	0	0		0	0	0	0	0	0	0	1	1
ALDH3A2	0	1	1	0	1	1	0	0	0	0	0	0	0	.	0		0	0	1	1	1	1	0	0	0	0	0	0		0	0	0	0	0	0	0	0	0
ALDH4A1	0	0	0	0	0	0	0	0	0	0	-1	-1	0	.	0		0	-1	0	0	0	0	0	0	0	-1	0	0		0	0	0	0	0	0	0	-1	0
ALDH6A1	0	1	0	0	0	0	0	0	0	0	0	1	0	.	0		0	0	1	0	0	0	0	0	0	-1	0	0		0	0	0	0	0	0	0	1	1
ALDH7A1	0	-1	1	0	0	0	0	0	0	0	0	0	0	.	0		-1	-1	0	0	0	0	0	0	0	0	0	0		0	0	0	0	0	1	0	1	1
ALDOC	0	0	0	0	0	0	0	0	0	0	0	0	0	.	0		1	1	1	0	0	0	0	0	0	0	0	0		0	0	0	0	0	0	0	0	1
ALG10	0	0	0	-1	-1	-1	0	0	0	-1	-1	-1	0	.	0		0	0	0	-1	-1	-1	0	0	0	-1	-1	-1		0	0	0	0	0	0	0	0	-1
ALG10B	0	0	0	-1	-1	-1	0	0	0	-1	-1	-1	0	.	0		0	0	0	-1	-1	-1	0	0	0	-1	-1	-1		0	0	0	0	0	0	0	-1	-1
ALG11	0	0	-1	0	0	0	0	0	0	0	1	1	0	.	0		0	0	0	0	0	0	0	0	1	1	1	0		0	0	0	0	0	0	0	0	-1
ALG12	0	0	0	0	1	0	0	0	0	0	0	0	0	.	0		0	1	0	0	0	1	0	0	0	0	0	0		0	0	0	0	0	0	0	0	1
ALG13	0	0	1	0	0	0	0	0	0	-1	-1	-1	0	.	0		0	1	1	0	0	0	0	0	0	-1	-1	-1		0	0	0	0	1	1	-1	-1	-1
ALG14	0	0	0	0	0	0	0	0	0	0	0	1	0	.	0		0	0	0	0	0	0	0	0	0	0	0	0		0	0	0	0	0	0	0	0	0
ALG2	0	0	0	0	0	0	0	0	0	0	0	0	0	.	0		0	-1	0	0	0	0	0	0	0	0	0	0		0	0	0	0	0	0	0	0	0
ALG3	1	0	-1	0	0	1	0	0	0	0	0	0	0	.	0		0	-1	-1	0	0	0	0	0	0	0	0	0		0	0	0	0	0	0	0	0	0
ALG5	0	0	0	0	0	0	0	0	0	0	0	0	0	.	0		0	0	0	0	0	0	0	0	0	0	0	0		0	1	1	0	0	0	0	0	0
ALG6	0	0	0	0	0	0	0	0	0	0	0	1	0	.	0		0	0	-1	0	0	0	0	0	0	0	0	0		0	0	0	0	0	1	0	1	0
ALG8	0	0	0	0	1	1	0	0	0	-1	-1	-1	0	.	0		-1	1	0	1	1	1	0	0	0	0	-1	-1		0	0	0	0	0	0	0	0	-1
ALG9	0	-1	-1	0	0	0	0	0	0	0	1	0	0	.	0		0	-1	0	0	0	0	0	0	0	0	0	1		0	1	1	0	0	0	0	-1	-1
ALKBH1	0	0	0	0	0	-1	0	0	0	0	0	0	0	.	0		0	0	0	0	0	0	0	0	0	0	0	0		0	0	0	0	0	0	0	0	0
ALKBH2	0	0	0	0	0	0	0	0	0	0	0	0	0	.	0		0	0	0	0	0	0	0	0	0	0	0	0		0	0	0	0	0	0	0	0	0
ALKBH3	0	0	0	0	0	0	0	0	0	0	0	0	0	.	0		0	-1	0	0	0	0	0	0	0	0	0	-1		0	0	-1	0	0	0	0	0	0
ALKBH4	0	0	0	0	0	0	0	0	0	0	0	0	0	.	0		0	0	0	0	0	0	0	0	0	0	0	0		0	0	0	0	0	0	0	0	0
ALKBH5	0	-1	0	0	0	0	0	0	0	-1	0	-1	0	.	0		0	0	0	0	0	0	0	0	0	-1	-1	-1		0	0	0	0	0	0	0	-1	0
ALKBH6	0	0	0	0	0	0	0	0	0	0	0	0	0	.	0		0	0	0	0	0	0	0	0	0	0	0	0		0	0	0	0	0	0	0	0	1
ALKBH7	0	0	0	0	0	0	0	0	0	0	0	0	0	.	0		0	0	1	0	0	0	0	0	0	0	0	0		0	0	0	0	0	0	0	0	0
ALKBH8	0	1	1	0	0	0	0	1	1	0	0	0	0	.	0		0	0	0	0	0	0	1	0	1	0	0	0		0	0	0	1	1	0	0	0	0
ALOX12B	0	0	0	0	0	0	0	0	0	0	0	1	0	.	0		0	0	0	0	0	0	0	0	0	0	0	0		0	0	0	0	0	0	0	0	0
ALOX5	0	0	0	0	0	0	0	0	0	0	0	1	0	.	0		0	0	0	0	0	0	0	0	0	0	0	0		0	0	0	1	1	0	0	0	1
ALPG	0	0	0	0	0	0	0	0	0	0	1	1	0	.	0		0	0	0	0	0	0	0	0	0	0	1	1		0	0	0	0	0	0	0	0	0
ALPI	0	0	0	0	0	0	0	0	0	0	0	1	0	.	0		0	0	0	0	0	0	0	0	0	0	0	0		0	0	0	0	0	0	0	0	0
ALPK1	0	-1	0	0	0	0	0	0	0	0	0	-1	0	.	0		0	0	0	0	0	0	0	0	0	0	0	0		0	0	0	1	1	0	-1	-1	-1
ALPK3	0	0	0	0	0	0	0	0	0	0	0	0	0	.	0		0	0	1	0	0	0	0	0	0	-1	0	0		0	0	0	0	0	0	0	1	0
ALPP	0	0	0	0	0	0	0	0	0	0	0	1	0	.	0		0	1	0	0	0	0	0	0	0	0	0	1		0	0	0	0	0	0	0	0	1
ALS2	-1	0	0	0	0	0	0	0	0	1	-1	-1	0	.	0		0	-1	-1	0	0	0	0	-1	-1	1	1	1		0	0	0	0	0	0	1	1	1
ALS2CL	0	0	0	0	0	0	0	0	0	0	0	0	0	.	0		0	0	0	0	0	0	0	0	0	0	1	1		0	0	0	0	0	0	0	0	0
ALS2CR12	0	0	0	0	0	0	0	0	0	0	0	-1	0	.	0		0	0	0	0	0	0	0	0	0	0	0	0		0	0	0	0	0	0	0	0	0
AMACR	-1	-1	0	0	0	0	0	0	0	0	0	-1	0	.	0		-1	0	0	0	0	0	0	0	0	0	-1	-1		0	0	0	0	0	0	0	0	0
AMBRA1	0	0	0	0	0	0	0	0	-1	0	0	0	0	.	0		0	0	0	0	0	0	0	0	0	0	0	0		0	-1	-1	0	0	0	0	0	0
AMD1	0	0	0	0	-1	-1	0	0	0	0	0	0	0	.	0		0	0	0	0	-1	-1	0	0	0	0	0	0		0	0	0	0	0	0	0	0	0
AMDHD2	0	0	0	0	0	0	0	0	0	0	0	0	0	.	0		0	0	1	0	1	1	0	0	0	0	0	0		0	0	0	0	0	0	1	1	1
AMER1	0	0	0	0	0	0	0	0	0	0	0	0	0	.	0		0	0	0	1	0	0	0	0	0	0	0	-1		0	0	0	0	0	0	0	0	0
AMH	0	0	0	0	0	0	0	0	0	0	-1	-1	0	.	0		0	1	0	0	0	0	0	0	0	0	0	0		0	0	0	0	0	0	0	0	0
AMIGO1	0	0	0	0	0	0	0	0	0	-1	0	0	0	.	0		0	0	0	0	0	0	0	0	0	-1	-1	-1		0	0	0	0	0	0	0	0	0
AMIGO2	0	0	-1	0	0	0	0	0	0	0	0	0	0	.	0		0	1	0	0	0	0	0	0	0	0	0	1		1	1	-1	0	0	0	0	0	0
AMMECR1	0	0	0	0	0	0	0	1	1	0	0	0	0	.	0		0	0	0	0	0	0	0	1	1	0	0	0		0	0	0	0	0	1	0	0	-1
AMMECR1L	-1	-1	0	0	0	0	0	0	0	0	0	0	0	.	0		0	-1	0	0	0	0	0	0	0	0	0	0		0	0	0	0	0	0	0	0	0
AMN	0	0	0	0	0	0	0	0	0	0	0	1	0	.	0		0	0	0	0	0	0	0	0	0	0	1	1		0	0	0	0	0	0	0	1	1
AMN1	0	0	0	0	0	0	0	0	0	0	-1	-1	0	.	0		0	-1	0	0	0	0	0	-1	0	0	0	0		0	0	1	0	0	0	0	0	0
AMOTL1	0	0	0	0	0	0	0	0	0	0	0	0	0	.	0		0	0	1	0	0	1	1	0	0	0	0	0		0	0	0	0	0	0	0	0	0
AMOTL2	0	0	0	0	0	0	0	0	0	0	0	0	0	.	0		0	0	0	0	0	1	0	0	0	0	0	0		0	0	0	0	0	0	0	0	0
AMPD2	0	0	1	0	0	0	0	0	0	0	0	0	0	.	0		0	0	1	0	0	0	0	0	0	0	0	-1		-1	0	1	0	0	0	0	0	0
AMPD3	0	0	0	0	0	0	0	0	0	0	0	0	0	.	0		0	0	0	0	1	1	0	0	0	0	0	0		0	-1	-1	0	0	0	0	0	0
AMT	-1	0	0	0	0	0	0	0	0	0	0	-1	0	.	0		0	1	1	0	0	0	0	0	0	-1	0	0		0	0	0	0	0	0	0	0	0
AMY2B	0	1	0	0	0	0	0	0	0	0	0	1	0	.	0		0	0	0	0	0	0	0	0	0	0	0	1		0	-1	-1	0	0	0	0	1	1
AMZ1	0	0	0	0	0	0	0	0	0	0	1	1	0	.	0		0	0	0	0	0	0	0	0	0	0	0	1		0	0	0	0	0	0	0	0	0
AMZ2	0	1	0	0	0	0	0	0	0	0	0	0	0	.	0		0	1	0	0	0	1	0	0	0	0	0	-1		0	0	0	0	0	0	0	0	0
ANAPC1	0	-1	-1	0	0	0	0	0	0	0	0	0	0	.	0		0	0	0	0	0	0	0	0	0	0	0	0		0	0	0	0	0	0	0	0	0
ANAPC10	0	0	1	0	0	0	0	0	0	0	0	0	0	.	0		0	-1	-1	0	0	0	0	0	0	0	0	0		0	0	0	0	0	0	0	0	0
ANAPC11	-1	-1	0	0	0	0	0	0	0	0	0	-1	0	.	0		0	-1	-1	0	0	0	0	0	0	1	1	-1		0	0	0	0	0	0	0	0	0
ANAPC13	0	0	-1	0	1	0	0	0	0	0	0	0	0	.	0		0	0	-1	0	1	1	0	0	0	0	0	0		0	0	0	0	0	0	0	0	0
ANAPC15	0	-1	-1	0	0	0	0	0	0	0	0	-1	0	.	0		0	0	-1	0	0	0	0	0	0	0	1	-1		0	0	-1	0	0	0	0	1	1
ANAPC16	0	-1	0	0	1	0	0	0	0	0	0	0	0	.	0		-1	0	1	0	1	0	0	0	0	0	0	0		0	0	0	0	0	0	0	0	0
ANAPC2	0	0	0	0	0	0	0	0	0	0	0	0	0	.	0		0	0	-1	0	0	0	0	0	0	0	-1	0		0	0	0	0	0	0	0	0	0
ANAPC4	1	0	0	0	0	0	0	0	0	0	0	0	0	.	0		0	0	0	0	0	0	0	0	0	0	0	0		0	0	0	0	0	0	0	0	0
ANAPC7	0	0	0	0	0	0	0	-1	0	0	0	-1	0	.	0		1	0	0	1	1	1	-1	-1	0	0	0	-1		0	0	0	0	0	0	1	1	0
ANGEL1	-1	-1	0	0	0	0	0	0	0	0	0	0	0	.	0		0	0	0	0	-1	-1	0	0	0	0	0	-1		0	0	0	0	0	0	0	-1	0
ANGEL2	0	0	0	0	0	0	0	0	0	0	0	0	0	.	0		0	1	0	0	0	1	0	0	0	0	0	0		0	0	0	0	0	0	0	0	0
ANGPT1	0	0	0	0	0	0	0	0	0	0	0	0	0	.	0		0	0	0	0	0	0	0	0	0	0	0	1		0	0	0	0	0	0	0	0	0
ANGPTL2	0	0	-1	0	0	0	1	1	1	0	0	0	0	.	0		0	0	0	0	0	0	0	0	0	0	0	0		0	0	0	0	0	0	0	0	0
ANGPTL5	0	0	0	0	0	0	0	0	0	0	0	0	0	.	0		0	0	0	0	0	0	0	0	0	-1	0	0		0	0	-1	0	0	0	0	0	0
ANGPTL6	0	0	0	0	0	0	0	0	0	0	0	0	0	.	0		0	0	0	0	0	0	0	0	0	0	-1	-1		0	0	0	0	0	0	0	0	0
ANGPTL7	0	0	0	0	0	0	0	0	0	0	0	0	0	.	0		0	0	0	0	0	0	0	0	0	0	0	1		1	1	-1	0	0	0	0	0	0
ANK1	0	0	1	0	0	0	0	1	0	0	0	0	0	.	0		-1	-1	1	0	0	0	1	1	1	0	0	-1		0	0	0	0	1	0	0	0	0
ANK2	0	0	0	0	0	0	0	0	0	0	0	1	0	.	0		0	0	0	0	0	0	0	0	0	0	1	1		0	0	0	0	0	0	0	1	0
ANK3	0	0	0	0	0	0	0	0	0	0	0	1	0	.	0		0	0	0	0	0	0	0	0	0	0	0	0		0	0	0	0	0	0	0	0	0
ANKAR	0	0	0	0	0	1	0	1	1	0	0	0	0	.	0		0	0	0	0	0	0	0	1	1	0	0	0		0	0	0	0	1	1	0	0	0
ANKEF1	0	0	0	0	0	0	0	0	0	0	0	0	0	.	0		0	0	1	0	0	0	-1	0	0	0	0	0		0	0	0	0	0	0	0	0	-1
ANKFN1	0	0	0	0	0	0	0	0	0	0	0	1	0	.	0		0	0	0	0	0	0	0	0	0	0	0	0		0	0	0	0	0	0	0	0	0
ANKFY1	-1	-1	0	0	0	0	0	0	0	0	0	-1	0	.	0		0	-1	0	0	0	0	0	0	0	0	0	-1		0	0	0	0	0	0	0	0	-1
ANKH	0	-1	0	0	0	0	0	0	0	0	0	-1	0	.	0		0	0	0	0	0	0	-1	-1	-1	0	0	0		0	0	0	0	0	0	0	0	0
ANKIB1	0	-1	-1	0	0	0	0	0	0	0	0	0	0	.	0		-1	1	0	0	0	0	0	0	0	0	0	0		0	0	0	0	0	0	0	0	-1
ANKLE1	0	0	0	0	0	0	0	0	0	0	-1	0	0	.	0		0	0	0	0	0	0	0	0	0	0	0	-1		0	0	0	0	0	0	0	0	0
ANKLE2	0	-1	0	0	0	0	-1	-1	-1	0	0	0	0	.	0		1	1	1	0	0	0	0	0	0	0	0	0		0	-1	-1	0	0	0	0	0	0
ANKMY1	-1	-1	-1	-1	-1	-1	-1	-1	1	0	0	0	0	.	-1		0	0	0	-1	-1	-1	0	0	0	-1	-1	-1		0	0	0	1	0	0	1	1	1
ANKMY2	0	0	0	1	1	1	0	0	0	0	0	0	0	.	0		0	0	0	0	1	1	0	0	0	0	0	0		0	0	0	0	0	0	0	0	0
ANKRA2	0	0	0	0	0	0	0	0	0	0	0	-1	0	.	0		0	0	0	0	0	0	0	0	-1	-1	-1	0		0	0	0	0	0	0	0	0	0
ANKRD1	0	-1	0	0	0	0	0	0	0	0	0	0	0	.	0		0	0	0	0	0	0	0	0	0	0	0	1		0	-1	-1	0	0	0	0	0	0
ANKRD10	0	0	1	0	0	0	0	0	0	0	0	0	0	.	0		0	1	1	0	0	0	0	0	0	0	0	0		0	0	-1	0	0	0	1	1	1
ANKRD11	-1	1	1	0	0	0	0	0	-1	1	0	0	0	.	0		1	1	1	0	0	0	1	1	-1	0	0	0		0	0	0	0	1	1	0	0	-1
ANKRD12	0	1	1	0	0	0	0	1	0	0	0	0	0	.	0		1	0	1	0	0	0	0	1	1	0	0	0		0	0	0	1	1	1	0	0	-1
ANKRD13B	0	0	0	0	0	0	0	0	0	0	0	0	0	.	0		0	0	0	0	0	0	0	0	0	0	-1	-1		0	0	0	0	0	0	0	0	0
ANKRD13C	0	0	-1	-1	-1	0	1	1	1	0	0	0	0	.	0		0	-1	1	0	0	0	0	1	-1	0	0	0		1	1	1	1	1	1	0	0	-1
ANKRD13D	0	-1	-1	0	0	0	0	-1	-1	0	0	0	0	.	0		0	0	0	0	0	0	-1	0	-1	0	0	0		1	1	1	0	0	-1	0	0	0
ANKRD16	0	0	0	0	0	0	0	0	0	-1	-1	-1	0	.	0		0	0	0	0	0	0	0	0	0	0	-1	-1		0	0	0	0	1	0	-1	-1	0
ANKRD17	0	0	-1	0	0	0	-1	-1	-1	0	0	0	0	.	0		0	0	-1	0	0	0	-1	-1	-1	0	0	0		0	0	0	0	0	0	0	0	-1
ANKRD18A	0	1	1	0	0	0	0	1	0	1	0	0	0	.	0		0	1	1	0	0	0	0	1	1	0	0	0		0	0	0	1	0	0	0	1	1
ANKRD18B	0	0	0	0	0	0	0	0	0	0	0	0	0	.	0		-1	-1	0	-1	-1	-1	0	0	0	0	0	-1		0	0	0	0	0	0	1	1	1
ANKRD2	0	0	0	0	0	0	0	0	0	0	1	0	0	.	0		0	0	0	0	0	0	0	0	0	0	0	-1		0	0	1	0	0	0	0	0	0
ANKRD20A2	1	0	0	0	0	0	0	0	0	0	-1	0	0	.	0		0	0	0	0	0	0	0	0	0	0	0	0		0	0	0	0	0	0	0	0	0
ANKRD20A4	0	0	1	0	0	0	0	0	0	0	0	0	0	.	0		0	0	0	0	0	0	0	0	0	1	0	0		0	0	0	0	0	0	1	1	1
ANKRD22	0	0	0	0	0	-1	0	0	0	0	0	-1	0	.	0		0	0	0	0	-1	-1	0	0	0	1	0	0		0	1	1	0	0	0	0	0	0
ANKRD23	1	1	0	0	1	1	0	0	0	0	0	1	0	.	0		0	0	0	0	1	1	0	0	0	0	0	1		0	0	0	0	0	0	0	0	0
ANKRD24	0	0	0	0	0	0	0	0	0	0	0	1	0	.	0		0	0	0	0	0	0	0	0	0	-1	0	1		0	0	0	0	0	0	0	0	1
ANKRD26	0	-1	-1	0	0	0	0	0	0	0	0	0	0	.	0		0	0	0	0	0	-1	0	0	0	-1	-1	-1		0	0	0	0	0	0	0	0	-1
ANKRD27	0	0	1	0	0	0	0	0	0	0	0	0	0	.	0		0	1	-1	0	-1	0	0	0	0	1	0	1		0	0	0	0	0	0	0	0	1
ANKRD29	0	0	0	0	0	0	0	0	0	0	-1	-1	0	.	0		0	0	0	0	0	0	0	0	0	0	0	1		0	0	0	0	0	0	-1	-1	-1
ANKRD33B	0	0	0	0	0	0	1	0	0	0	0	0	0	.	0		0	0	0	0	-1	-1	0	0	1	0	0	0		0	0	0	0	0	0	0	0	-1
ANKRD34C-AS1	0	0	0	0	0	0	0	0	0	0	0	0	0	.	0		0	0	0	0	0	0	0	0	0	0	1	0		0	0	0	0	0	0	0	0	0
ANKRD35	0	0	0	0	0	0	0	0	0	0	0	0	0	.	0		0	0	0	0	0	0	0	0	0	0	0	-1		0	0	0	0	0	0	0	0	1
ANKRD36	0	1	0	0	0	0	0	0	0	0	0	1	0	.	0		0	0	0	0	0	0	0	0	0	0	0	-1		0	0	0	0	0	0	0	1	0
ANKRD36C	0	0	1	0	0	0	0	0	0	0	0	0	0	.	0		0	0	-1	0	0	0	0	0	0	0	0	0		0	0	0	0	0	0	0	1	1
ANKRD39	0	0	0	0	0	0	0	0	0	0	0	0	0	.	0		0	0	0	0	0	0	0	0	0	0	0	-1		0	0	0	0	0	0	0	0	0
ANKRD42	0	0	0	0	0	0	0	0	0	0	0	0	0	.	0		0	0	1	0	0	0	0	0	0	0	0	0		0	1	0	0	0	0	0	0	0
ANKRD44	1	1	-1	0	0	0	0	0	0	0	0	0	0	.	0		0	1	1	0	0	0	0	0	0	0	0	0		0	0	0	0	0	0	0	1	0
ANKRD45	0	0	0	0	0	0	0	0	0	0	0	0	0	.	0		0	0	0	0	0	0	0	0	0	0	1	1		0	0	0	0	0	0	0	-1	-1
ANKRD46	0	0	0	0	0	0	0	0	0	0	0	0	0	.	0		0	0	0	0	0	0	0	0	1	0	0	0		0	0	0	0	1	1	0	0	0
ANKRD49	0	0	0	0	0	0	0	0	0	0	0	0	0	.	0		0	0	0	0	0	0	0	0	0	0	-1	0		0	0	1	0	0	0	0	0	0
ANKRD50	0	0	0	0	0	0	0	0	0	-1	-1	-1	0	.	0		0	0	0	0	0	0	0	0	0	-1	-1	0		0	0	0	1	1	1	0	0	-1
ANKRD54	0	0	0	0	0	0	0	0	0	0	0	-1	0	.	0		0	0	1	0	1	1	0	0	0	0	0	0		0	0	0	0	0	0	0	0	0
ANKRD61	0	0	0	0	0	0	0	0	0	0	0	0	0	.	0		0	0	0	0	0	-1	0	0	0	0	0	0		0	0	0	0	0	0	0	0	0
ANKRD63	0	0	0	0	0	0	0	0	0	0	0	1	0	.	0		0	0	0	0	0	0	0	0	0	0	0	0		0	0	0	0	0	0	0	0	0
ANKRD7	0	0	0	0	0	0	0	0	0	0	0	0	0	.	0		0	0	0	0	0	0	0	0	0	0	-1	-1		0	0	0	0	0	0	0	0	0
ANKRD9	0	0	0	0	0	0	0	0	0	0	-1	-1	0	.	0		0	0	0	0	0	0	0	0	0	0	-1	-1		0	-1	0	0	0	0	-1	0	0
ANKS1A	0	0	0	0	0	0	0	0	0	0	0	0	0	.	0		0	0	0	0	0	0	0	0	0	0	0	0		0	0	0	0	0	0	0	0	0
ANKS1B	0	0	0	0	0	0	0	0	0	0	-1	-1	0	.	0		0	0	0	0	0	0	0	0	0	-1	-1	-1		0	0	0	0	0	0	0	0	0
ANKS3	0	0	-1	0	0	0	0	0	-1	0	0	0	0	.	0		1	1	1	0	0	0	0	-1	-1	0	0	0		0	0	0	0	0	0	0	0	0
ANKZF1	0	0	0	0	0	0	0	0	0	0	0	0	0	.	0		0	1	1	0	0	0	0	0	0	0	0	0		0	0	0	0	0	0	0	0	0
ANLN	1	0	0	0	0	0	0	0	0	0	0	-1	0	.	-1		0	0	-1	0	0	0	0	0	0	0	0	0		0	0	0	0	0	0	0	0	0
ANO1	0	-1	0	0	0	0	0	0	0	0	0	0	0	.	0		0	0	0	0	0	0	0	0	0	0	-1	-1		0	0	0	1	1	1	0	0	-1
ANO10	0	0	0	-1	-1	-1	0	0	0	0	0	0	0	.	0		0	0	0	0	0	0	0	0	0	0	0	0		0	0	0	0	0	0	0	0	0
ANO4	0	0	0	0	0	0	0	0	0	0	0	0	0	.	0		0	0	0	0	0	0	0	0	0	0	-1	-1		0	0	0	0	0	0	0	0	0
ANO6	0	0	1	0	0	0	0	0	0	0	0	0	0	.	0		0	0	0	0	0	0	0	0	0	0	0	0		0	1	1	0	0	0	0	0	0
ANO7	0	0	0	0	0	0	0	0	0	0	0	0	0	.	0		0	1	-1	0	1	0	0	0	0	0	0	0		0	0	0	0	0	0	1	1	1
ANO8	0	0	-1	0	0	0	1	0	0	-1	-1	0	0	.	0		0	0	0	0	0	0	1	1	1	-1	-1	-1		0	0	0	0	0	0	0	0	0
ANO9	0	0	1	0	0	0	0	0	0	0	0	0	0	.	0		0	0	0	0	-1	-1	0	0	0	-1	-1	-1		-1	1	1	0	0	0	0	0	0
ANP32A	0	1	0	0	0	0	0	0	0	0	0	0	0	.	0		1	0	1	0	0	0	0	0	0	0	0	0		0	0	0	0	0	0	0	0	0
ANPEP	0	1	0	0	0	0	0	0	0	0	0	0	0	.	0		1	1	1	0	0	0	0	0	0	0	0	0		0	0	0	0	0	0	0	0	0
ANTXR1	0	0	0	0	0	0	0	0	0	1	0	0	0	.	0		0	0	0	0	0	0	0	1	1	0	-1	-1		0	0	0	0	0	0	0	0	-1
ANTXR2	0	-1	0	0	0	-1	0	0	0	0	0	-1	0	.	-1		0	-1	0	0	0	0	0	0	0	0	0	-1		0	0	0	0	0	0	0	-1	-1
ANXA1	1	0	1	0	0	0	0	0	0	0	0	0	0	.	0		0	0	0	0	0	0	0	0	0	0	0	0		0	0	0	0	0	0	0	0	0
ANXA11	0	1	1	0	0	1	0	0	0	0	0	0	0	.	0		1	1	1	0	0	1	0	0	0	0	0	0		0	0	0	0	0	0	0	0	0
ANXA2	0	0	-1	0	0	0	0	0	-1	0	0	1	0	.	0		0	0	-1	0	0	1	0	0	0	1	1	1		0	0	0	0	0	0	1	1	1
ANXA2R	0	0	0	0	0	0	0	0	0	0	0	1	0	.	0		0	0	0	0	0	0	0	0	0	0	0	0		0	0	0	0	0	0	0	0	0
ANXA3	0	0	1	0	0	1	0	0	0	0	0	0	0	.	0		0	0	0	0	0	0	0	0	0	0	0	0		0	0	0	0	0	0	0	0	-1
ANXA4	0	0	0	0	0	1	0	0	0	0	0	1	0	.	0		0	0	0	0	0	0	0	0	0	0	0	1		0	0	0	0	0	0	0	1	0
ANXA5	0	0	0	0	0	0	0	0	0	0	0	0	0	.	0		1	0	1	0	0	1	0	0	0	0	0	0		0	0	0	0	0	0	0	0	-1
ANXA6	0	0	1	0	0	0	0	0	0	0	0	0	0	.	0		1	1	1	0	0	0	0	0	0	0	0	0		0	0	0	0	0	0	0	0	0
ANXA7	0	0	-1	0	0	0	0	0	0	0	0	0	0	.	0		0	0	0	0	0	0	0	0	0	0	0	0		0	0	0	0	0	0	0	0	0
ANXA9	0	1	0	0	0	0	0	0	0	0	0	1	0	.	0		0	0	0	-1	-1	-1	0	0	0	0	-1	-1		-1	-1	-1	0	0	0	1	1	1
AOC1	0	0	1	0	0	0	0	0	0	0	0	0	0	.	1		0	0	0	0	0	0	0	0	0	0	0	0		0	0	0	0	0	0	0	0	1
AOC2	0	0	0	0	0	0	0	0	0	0	0	0	0	.	0		0	0	0	0	0	0	0	0	0	-1	-1	0		0	0	0	0	0	0	0	-1	0
AOC3	0	0	0	0	0	0	0	0	0	0	0	0	0	.	0		0	0	0	0	0	0	0	0	0	-1	-1	-1		0	0	0	0	0	0	0	0	0
AOX1	0	0	0	0	0	0	0	0	0	0	-1	0	0	.	0		0	0	1	0	0	0	0	0	0	0	0	0		0	0	0	0	0	0	0	1	0
AP000254.1	0	0	0	0	0	0	0	0	0	0	0	1	0	.	0		0	0	0	0	0	0	0	0	0	1	1	1		0	0	0	0	0	0	0	0	0
AP000266.1	0	0	0	0	0	0	0	0	0	0	0	0	0	.	0		0	0	0	0	0	0	0	0	0	0	1	0		0	0	0	0	0	0	0	0	0
AP000317.1	0	0	0	0	0	0	0	0	0	0	0	-1	0	.	0		0	0	0	0	0	0	0	0	0	0	-1	-1		0	0	0	0	0	0	0	0	0
AP000320.1	0	0	0	0	0	0	0	0	0	1	0	0	0	.	0		0	0	0	0	0	0	0	0	0	0	-1	0		0	0	0	0	0	0	0	0	0
AP000345.2	0	0	0	0	0	0	0	0	0	0	0	0	0	.	0		0	0	0	0	0	0	0	0	0	0	-1	-1		0	0	0	0	0	0	0	0	0
AP000350.6	0	0	0	0	0	0	0	0	0	0	0	0	0	.	0		0	0	0	0	0	0	0	0	0	0	1	1		0	0	0	0	0	0	0	0	0
AP000439.2	0	0	0	0	0	0	0	0	0	0	-1	-1	0	.	0		0	0	0	0	0	0	0	0	0	0	0	0		0	0	0	0	0	0	0	0	0
AP000442.2	0	0	0	0	0	0	-1	0	0	0	-1	-1	0	.	0		0	0	0	0	0	0	0	0	0	0	-1	-1		0	0	0	0	0	0	0	0	0
AP000487.1	0	0	0	0	0	0	0	0	0	-1	0	0	0	.	0		0	0	0	0	0	0	0	0	0	0	-1	0		0	0	0	0	0	0	0	0	0
AP000569.1	0	0	0	0	0	0	0	0	0	-1	0	0	0	.	0		0	0	0	0	0	0	0	0	0	0	-1	0		0	0	0	0	0	0	0	0	0
AP000640.1	0	0	0	0	0	0	0	0	0	0	1	1	0	.	0		0	0	0	0	0	0	0	0	0	0	0	1		0	0	0	0	0	0	0	0	0
AP000654.1	0	0	0	0	0	0	0	0	0	0	1	0	0	.	0		0	0	0	0	0	0	0	0	0	0	0	1		0	0	0	0	0	0	0	0	0
AP000688.2	0	0	0	0	0	0	0	0	0	-1	-1	-1	0	.	0		0	0	0	0	0	0	0	0	0	-1	-1	-1		0	0	0	0	0	0	0	0	0
AP000692.2	0	0	0	0	0	0	0	0	0	-1	-1	0	0	.	0		0	0	0	0	0	0	0	0	0	-1	-1	-1		0	0	0	0	0	0	0	0	0
AP000696.1	0	0	0	0	0	0	0	0	0	-1	-1	-1	0	.	0		0	0	0	0	0	0	0	0	0	0	0	0		0	0	0	0	0	0	0	0	0
AP000697.1	0	0	0	0	0	0	0	0	0	0	0	0	0	.	0		0	0	0	0	0	0	0	0	0	0	1	1		0	0	0	0	0	0	0	0	0
AP000759.1	0	0	0	0	0	0	0	0	0	0	0	-1	0	.	0		0	0	0	0	0	0	0	0	0	0	0	-1		0	0	0	0	0	0	0	0	0
AP000763.3	0	0	0	0	0	0	0	0	0	0	0	0	0	.	0		0	0	0	0	0	0	0	-1	0	0	0	0		0	0	0	0	0	0	0	0	0
AP000769.1	0	0	0	0	1	1	0	0	0	0	1	1	0	.	0		1	1	1	0	0	1	0	0	0	0	0	0		1	1	-1	1	1	0	0	0	1
AP000781.2	0	-1	-1	0	0	0	0	0	0	0	0	0	0	.	0		0	1	0	0	0	0	0	0	0	0	0	0		0	0	0	0	0	0	0	0	0
AP000787.1	0	0	0	0	0	0	0	0	0	0	0	0	0	.	0		0	0	0	0	0	0	0	0	0	-1	0	0		0	0	0	0	0	0	0	0	0
AP000808.1	0	0	0	0	0	0	0	0	0	0	0	0	0	.	0		0	0	0	0	0	0	0	0	0	-1	-1	0		0	0	0	0	0	0	0	0	0
AP000851.1	0	0	0	0	0	0	0	0	0	0	0	0	0	.	0		0	0	0	0	0	0	0	0	0	0	1	0		0	0	0	0	0	0	0	0	0
AP000866.1	0	0	0	0	0	0	-1	0	0	0	1	1	0	.	0		0	0	0	0	0	0	0	-1	0	-1	0	1		0	0	0	0	0	0	0	0	0
AP000873.3	0	0	0	0	0	0	0	0	0	0	0	0	0	.	0		0	0	0	0	0	0	0	0	0	0	0	1		0	0	0	0	0	0	0	0	0
AP000880.1	0	0	0	0	0	0	0	-1	0	0	0	-1	0	.	0		0	0	0	0	0	0	0	0	0	0	0	0		0	0	0	0	0	0	0	0	0
AP000894.4	0	0	0	0	0	0	0	0	0	0	1	1	0	.	0		0	0	0	0	0	0	0	0	0	0	0	0		0	0	0	0	0	0	0	0	0
AP000904.1	0	0	0	0	0	0	0	0	0	0	0	-1	0	.	0		0	0	0	0	0	0	0	0	0	0	0	0		0	0	0	0	0	0	0	0	0
AP000919.2	0	0	0	0	0	0	0	0	0	0	0	0	0	.	0		0	0	0	0	0	0	0	0	0	0	0	-1		0	0	0	0	0	0	0	0	0
AP000924.1	0	0	0	0	0	0	0	0	0	0	1	1	0	.	0		0	0	0	0	0	0	0	0	0	0	1	1		0	0	0	0	0	0	0	0	0
AP000943.1	0	0	0	0	0	0	0	0	0	0	0	1	0	.	0		0	0	0	0	0	0	0	0	0	0	0	0		0	0	0	0	0	0	0	0	0
AP000943.3	0	0	0	0	0	0	0	0	0	1	0	0	0	.	0		0	0	0	0	0	0	0	0	0	0	0	0		0	0	0	0	0	0	0	0	0
AP001029.1	0	0	0	0	0	0	0	0	0	0	-1	0	0	.	0		0	0	0	0	0	0	0	0	0	0	0	0		0	0	0	0	0	0	0	0	0
AP001029.2	0	0	0	0	0	0	0	0	0	0	-1	0	0	.	0		0	0	0	0	0	0	0	0	0	0	-1	-1		0	0	0	0	0	0	0	0	0
AP001033.1	0	0	0	0	0	0	0	0	0	0	0	0	0	.	0		0	0	0	0	0	0	-1	0	0	0	-1	-1		0	0	0	0	0	0	0	0	0
AP001048.1	0	0	0	0	0	0	0	0	0	0	-1	0	0	.	0		0	0	0	0	0	0	0	0	0	0	0	0		0	0	0	0	0	0	0	0	0
AP001062.1	0	0	0	0	0	0	0	0	0	0	0	1	0	.	0		0	0	0	0	0	0	0	0	0	0	-1	0		0	0	0	0	0	0	0	0	0
AP001107.6	0	0	0	0	0	0	0	0	0	0	0	0	0	.	0		0	0	0	0	0	0	0	0	0	0	0	0		0	0	0	0	0	0	0	0	0
AP001160.1	0	0	0	0	0	0	0	0	0	0	0	0	0	.	0		0	0	0	0	0	0	0	0	0	0	0	-1		0	0	0	0	0	0	0	0	0
AP001160.2	0	0	0	0	0	0	0	0	0	0	0	0	0	.	0		0	0	0	0	0	0	0	0	0	0	-1	0		0	0	0	0	0	0	0	0	0
AP001160.3	0	0	0	0	0	0	0	0	0	0	0	0	0	.	0		0	0	0	0	0	0	0	0	0	-1	0	0		0	0	0	0	0	0	0	0	0
AP001267.3	0	0	0	0	0	0	0	0	0	0	0	0	0	.	0		0	0	0	0	0	0	0	0	0	0	0	0		0	0	0	0	0	0	0	0	0
AP001269.2	0	0	0	0	0	0	0	0	0	0	0	0	0	.	0		0	0	0	0	0	0	0	0	0	0	1	0		0	0	0	0	0	0	0	0	0
AP001330.5	0	0	0	0	0	0	0	0	0	0	0	0	0	.	0		0	0	0	0	0	0	0	0	0	0	-1	0		0	0	0	0	0	0	0	0	0
AP001347.1	0	0	0	0	0	0	0	0	0	-1	0	0	0	.	0		0	0	0	0	0	0	0	0	0	0	0	0		0	0	0	0	0	0	0	0	0
AP001372.2	0	0	0	0	0	0	0	0	0	0	-1	0	0	.	0		0	0	0	0	0	0	0	0	0	-1	-1	-1		0	0	0	0	0	0	-1	-1	-1
AP001412.1	0	0	0	0	0	0	0	0	0	0	0	0	0	.	0		0	0	0	0	0	0	0	0	0	-1	0	0		0	0	0	0	0	0	0	0	0
AP001432.1	0	0	0	0	0	0	0	0	0	0	1	1	0	.	0		0	0	0	0	0	0	0	1	0	0	-1	1		0	0	0	0	0	0	0	0	0
AP001453.1	0	0	0	0	0	0	0	0	0	0	1	1	0	.	0		0	0	0	0	0	0	0	0	0	0	1	1		0	0	0	0	0	0	0	0	0
AP001453.2	0	0	0	0	0	0	0	0	0	-1	-1	-1	0	.	0		0	0	0	0	0	0	0	0	0	-1	-1	-1		0	0	0	0	0	0	0	0	0
AP001453.3	0	0	0	0	0	0	0	0	0	-1	-1	-1	0	.	0		0	0	0	0	0	0	0	0	0	0	-1	0		0	0	0	0	0	0	0	0	0
AP001528.1	0	0	0	0	0	0	0	0	0	0	0	0	0	.	0		0	0	0	0	0	0	0	0	0	-1	0	-1		0	0	0	0	0	0	0	0	0
AP001528.2	0	0	0	0	0	0	0	0	0	0	1	1	0	.	0		0	0	0	0	0	0	0	0	0	0	0	1		0	0	0	0	0	0	0	0	0
AP001574.1	0	0	0	0	0	0	0	0	0	0	0	0	0	.	0		0	0	0	0	0	0	0	0	0	0	1	1		0	0	0	0	0	0	0	0	0
AP001628.1	0	0	0	0	0	0	0	0	0	0	0	0	0	.	0		0	0	0	0	0	0	0	0	0	-1	-1	-1		0	0	0	0	0	0	0	0	0
AP001636.3	0	0	0	0	0	0	0	0	0	0	0	0	0	.	0		0	0	0	0	0	0	0	0	0	0	0	1		0	0	0	0	0	0	0	0	0
AP001646.3	0	0	0	0	0	0	0	0	0	-1	0	-1	0	.	0		0	0	0	0	0	0	0	0	0	-1	-1	-1		0	0	0	0	0	0	0	0	0
AP001830.1	0	0	0	0	0	0	0	-1	0	0	0	0	0	.	0		0	0	0	0	0	0	0	-1	0	-1	0	0		0	0	0	0	0	0	0	0	0
AP001831.1	0	0	0	0	0	0	0	0	0	0	0	1	0	.	0		0	0	0	0	0	0	0	0	0	0	0	0		0	0	0	0	0	0	0	0	0
AP001922.5	0	0	0	0	0	0	0	0	0	0	0	0	0	.	0		0	1	0	0	0	0	0	0	0	0	0	1		0	0	0	0	0	0	0	0	0
AP001972.3	0	0	0	0	0	0	0	0	0	0	0	0	0	.	0		0	0	0	0	0	0	0	0	0	-1	0	0		0	0	0	0	0	0	0	0	0
AP002026.1	0	0	0	0	0	0	0	0	0	0	-1	-1	0	.	0		0	0	0	0	0	0	0	-1	-1	0	0	0		0	0	0	0	0	0	0	0	0
AP002360.1	0	0	0	0	0	0	0	0	0	-1	-1	-1	0	.	0		0	0	0	0	0	0	0	0	0	-1	-1	-1		0	0	0	0	0	0	0	0	0
AP002387.1	0	0	0	0	0	0	0	0	0	0	0	0	0	.	0		0	0	0	0	0	0	0	0	0	0	0	0		0	0	0	0	0	0	0	0	0
AP002478.1	0	0	0	0	0	0	0	0	0	0	-1	-1	0	.	0		0	0	0	0	0	0	0	0	0	-1	-1	-1		0	0	0	0	0	0	0	0	0
AP002490.1	0	0	0	0	0	0	0	0	0	0	0	0	0	.	0		0	0	0	0	0	0	0	0	0	0	-1	-1		0	0	0	0	0	0	0	0	0
AP002748.3	0	0	0	0	0	0	0	0	0	0	0	0	0	.	0		0	1	1	0	0	0	0	0	0	0	0	0		0	0	0	0	0	0	0	0	0
AP002807.1	0	0	0	0	0	0	0	0	0	0	0	1	0	.	0		0	0	0	0	0	0	0	0	0	1	1	1		0	0	0	0	0	0	0	0	0
AP002884.4	0	0	0	0	0	0	0	0	0	0	0	1	0	.	0		0	0	0	0	0	0	0	0	0	0	1	1		0	0	0	0	0	0	0	0	0
AP002986.1	0	0	0	0	0	0	0	0	0	0	1	1	0	.	0		0	0	0	0	0	0	0	0	0	0	1	-1		0	0	0	0	0	0	0	0	0
AP002992.1	0	0	0	0	0	0	0	0	0	-1	-1	0	0	.	0		0	0	0	0	0	0	0	0	0	0	-1	0		0	0	0	0	0	0	0	0	0
AP003059.1	0	0	0	0	0	0	0	0	0	0	0	0	0	.	0		0	0	0	0	0	0	0	0	0	-1	0	-1		0	0	0	0	0	0	0	0	0
AP003059.2	0	0	0	0	0	0	0	0	0	0	0	1	0	.	0		0	0	0	0	0	0	0	0	0	-1	0	-1		0	0	0	0	0	0	0	0	0
AP003062.1	0	0	0	0	0	0	0	0	0	-1	-1	-1	0	.	0		0	0	0	0	0	0	0	0	0	-1	-1	-1		0	0	0	0	0	0	0	0	0
AP003068.3	0	0	0	0	0	0	0	0	0	0	0	0	0	.	0		0	0	0	0	0	0	0	0	0	1	1	1		0	0	0	0	0	0	0	0	0
AP003108.1	0	0	0	0	0	0	0	0	0	0	0	0	0	.	0		0	0	0	0	0	0	0	0	0	0	0	1		0	0	0	0	0	0	0	0	0
AP003392.3	0	0	0	0	0	0	0	0	0	0	0	0	0	.	0		0	0	0	0	0	0	0	0	0	0	0	0		0	0	0	0	0	0	0	0	0
AP003392.4	0	0	0	0	0	0	0	0	0	0	0	0	0	.	0		0	0	0	0	0	0	0	0	0	0	0	0		0	0	0	0	0	0	0	0	0
AP003396.1	0	0	0	0	0	0	0	0	0	0	0	0	0	.	0		0	0	0	0	0	0	0	0	0	0	-1	0		0	0	0	0	0	0	0	0	0
AP003469.2	0	0	0	0	0	0	0	0	0	0	-1	0	0	.	0		0	0	0	0	0	0	0	0	0	0	-1	0		0	0	0	0	0	0	0	0	0
AP003469.4	0	0	0	0	0	0	0	0	0	0	1	1	0	.	0		0	0	0	0	0	0	0	0	0	0	1	1		0	0	0	0	0	0	0	0	0
AP003555.2	0	0	-1	0	0	0	0	0	0	0	0	0	0	.	0		0	0	0	0	0	0	0	0	0	0	0	0		0	0	0	0	0	0	0	0	0
AP003717.1	0	0	0	0	0	0	0	0	0	0	0	0	0	.	0		0	0	0	0	0	0	0	0	0	-1	0	0		0	0	0	0	0	0	0	0	0
AP004608.1	0	0	0	0	0	0	0	0	0	0	1	0	0	.	0		0	0	0	0	0	0	0	0	0	0	0	0		0	0	0	0	0	0	0	0	0
AP005137.2	0	0	0	0	0	0	0	0	0	0	1	0	0	.	0		0	0	0	0	0	0	0	0	0	0	0	0		0	0	0	0	0	0	0	0	0
AP005233.2	0	0	0	0	0	0	0	0	0	0	0	0	0	.	0		0	0	0	0	0	0	0	0	0	-1	-1	-1		0	0	0	0	0	0	0	0	0
AP005329.2	0	0	0	0	0	0	0	0	0	0	0	0	0	.	0		0	0	0	0	0	0	0	0	0	-1	0	-1		0	0	0	0	0	0	0	0	0
AP005329.3	0	0	0	0	0	0	0	0	0	0	0	0	0	.	0		0	0	0	0	0	0	0	0	0	-1	-1	-1		0	0	0	0	0	0	0	0	0
AP006284.1	0	0	0	0	0	0	0	0	0	1	1	1	0	.	0		0	0	0	0	0	0	0	0	0	0	0	1		0	0	0	0	0	0	0	0	0
AP006621.1	0	0	0	0	0	0	0	0	0	0	0	0	0	.	0		0	0	0	0	0	0	0	0	0	0	0	1		0	0	0	0	0	0	0	0	0
AP006621.2	0	0	0	0	0	0	0	0	0	0	-1	0	0	.	0		0	0	0	0	0	0	0	0	0	-1	-1	-1		0	0	0	0	0	0	0	0	0
AP006623.1	0	0	0	0	0	0	0	0	0	0	0	1	0	.	0		0	0	0	0	0	0	0	0	0	0	0	0		0	0	0	0	0	0	0	0	0
AP1AR	0	0	0	1	1	1	0	0	0	0	0	0	0	.	0		0	0	0	1	1	1	0	0	0	0	0	0		0	0	0	0	0	0	0	0	-1
AP1B1	0	0	0	0	0	0	0	0	0	0	-1	-1	0	.	0		-1	0	0	0	0	0	0	0	0	0	-1	-1		0	0	0	0	0	0	0	0	0
AP1G2	0	0	1	0	0	0	0	0	0	0	0	0	0	.	0		0	0	0	0	0	0	0	0	0	-1	-1	-1		0	0	0	0	0	0	0	0	0
AP1M1	0	0	0	0	-1	-1	0	0	0	0	-1	-1	0	.	0		1	1	1	-1	0	0	0	0	0	0	0	0		0	0	0	0	0	0	0	0	0
AP1M2	0	0	1	0	0	0	0	0	0	0	0	0	0	.	0		0	0	0	0	0	0	0	0	0	0	0	0		0	0	0	0	0	0	0	0	0
AP1S1	0	0	0	0	0	1	0	0	0	0	0	0	0	.	0		0	0	0	0	0	0	0	0	0	0	0	0		0	0	0	0	0	0	0	0	0
AP1S2	0	0	0	0	0	0	0	0	0	0	-1	-1	0	.	0		0	0	0	0	0	0	0	0	0	0	-1	-1		0	0	0	0	0	0	1	1	-1
AP2A1	0	0	0	0	0	0	0	0	0	0	0	0	0	.	0		-1	0	-1	0	0	0	0	0	0	0	0	0		0	0	0	0	0	0	0	0	0
AP2A2	0	0	0	0	0	0	0	0	0	0	0	0	0	.	0		-1	1	1	0	0	0	0	0	0	0	0	0		-1	1	0	0	0	0	0	0	-1
AP2M1	0	1	1	0	0	0	0	0	0	0	0	0	0	.	0		0	0	1	0	1	0	0	0	0	0	0	0		0	0	0	0	0	0	0	0	0
AP3B1	0	1	-1	0	0	0	1	1	1	0	0	0	0	.	0		-1	1	1	0	0	0	1	1	1	0	0	-1		0	0	0	1	1	1	0	0	-1
AP3B2	0	0	0	0	0	0	0	0	0	0	-1	0	0	.	0		0	0	0	0	0	0	-1	0	0	0	0	0		0	0	1	0	0	0	0	0	0
AP3D1	0	0	1	0	0	0	1	1	1	0	0	0	0	.	0		-1	0	0	0	0	0	1	1	1	0	-1	-1		0	0	0	0	0	0	0	0	0
AP3M1	0	0	0	0	-1	-1	0	0	0	0	0	0	0	.	0		0	0	0	0	-1	-1	0	0	0	0	0	0		0	1	1	0	0	0	0	0	0
AP3M2	0	-1	0	0	0	0	0	0	0	0	0	-1	0	.	0		0	0	0	0	0	0	0	0	0	0	0	0		0	0	0	0	0	0	0	0	0
AP3S1	0	0	1	0	0	0	0	0	0	0	0	0	0	.	0		0	0	0	0	0	0	0	0	0	0	0	0		0	0	0	0	0	0	0	0	0
AP3S2	0	0	0	0	1	1	0	0	0	0	0	0	0	.	0		0	0	-1	0	0	0	0	0	0	0	1	1		0	0	0	0	0	0	1	1	1
AP4B1	0	0	0	0	0	0	0	0	0	0	0	-1	0	.	0		0	0	0	0	0	0	0	0	0	0	0	-1		0	0	0	0	0	0	0	-1	0
AP4E1	0	0	0	0	0	0	0	0	0	0	0	-1	0	.	0		0	0	0	0	0	0	0	0	-1	0	0	0		0	0	0	0	0	0	0	0	-1
AP4M1	0	0	0	0	0	0	0	0	0	0	0	0	0	.	0		0	0	1	0	0	0	0	0	0	0	0	0		0	0	0	0	0	0	0	0	1
AP4S1	0	0	0	0	-1	-1	0	-1	0	0	0	0	0	.	0		0	0	0	0	-1	-1	0	0	0	0	1	1		0	0	0	0	0	0	0	1	1
AP5M1	-1	0	0	0	-1	-1	0	0	0	0	-1	-1	0	.	0		0	0	0	0	0	0	0	0	0	0	0	0		0	0	0	1	1	1	0	0	-1
AP5S1	-1	0	0	-1	-1	0	0	0	0	0	0	-1	0	.	0		0	0	0	-1	-1	-1	0	0	0	0	-1	-1		0	0	0	0	0	0	0	-1	0
AP5Z1	0	0	1	0	0	0	0	0	0	0	0	0	0	.	0		0	1	1	0	0	0	0	0	0	0	0	0		0	0	0	0	0	0	0	0	0
APAF1	0	0	1	0	0	0	0	-1	-1	0	0	0	0	.	0		0	1	1	0	0	0	-1	-1	-1	0	0	0		0	1	-1	0	0	-1	0	0	0
APBA1	0	0	0	0	0	0	0	0	0	0	0	0	0	.	0		0	0	0	0	0	0	0	0	0	0	0	1		0	0	0	0	0	0	0	0	0
APBA3	-1	-1	-1	0	0	0	0	0	0	0	0	0	0	.	0		0	0	0	0	1	0	0	0	0	-1	-1	-1		0	0	0	0	0	0	0	0	0
APBB1	0	0	0	0	0	0	0	0	0	0	0	0	0	.	0		0	0	1	0	0	0	0	0	0	0	0	0		0	0	1	0	0	0	0	0	0
APBB2	-1	0	-1	0	0	0	1	1	1	0	0	0	0	.	0		-1	-1	-1	0	0	0	1	1	1	0	0	0		0	0	0	1	1	1	0	-1	-1
APBB3	1	1	0	0	0	0	0	0	0	0	0	0	0	.	0		0	1	1	0	0	0	0	0	0	0	0	0		0	0	0	0	0	0	1	1	1
APC2	0	0	0	0	0	0	0	0	0	0	0	0	0	.	0		1	1	1	0	0	0	1	1	1	0	0	0		0	0	0	0	0	0	0	0	0
APCDD1	0	0	0	0	0	0	0	0	0	0	0	0	0	.	0		0	0	0	0	0	0	0	0	0	-1	0	0		0	0	0	0	0	0	0	0	0
APCDD1L	0	0	0	0	0	0	0	0	0	-1	-1	-1	0	.	0		0	0	0	0	0	0	0	0	0	-1	-1	0		0	0	0	0	0	0	0	0	0
APEH	1	0	1	0	0	1	0	0	0	0	-1	-1	0	.	0		-1	1	1	1	1	0	0	0	0	0	-1	-1		0	0	0	0	0	0	0	0	-1
APEX1	0	0	1	0	0	0	0	0	0	0	0	0	0	.	0		0	1	1	0	0	0	0	0	0	0	0	0		0	0	0	0	0	0	0	0	0
APEX2	0	0	0	0	0	0	0	0	0	0	-1	-1	0	.	0		-1	0	0	0	0	0	0	0	0	0	0	-1		0	0	0	0	0	0	0	0	0
APH1A	0	1	1	0	0	0	0	0	0	0	0	0	0	.	0		0	1	1	0	0	0	0	0	0	0	0	0		0	0	0	0	0	0	0	0	0
APH1B	0	-1	0	0	0	0	0	0	0	0	0	0	0	.	0		0	0	0	0	0	1	0	0	0	0	0	0		0	0	0	0	0	0	0	0	0
API5	1	0	1	0	0	0	0	0	0	0	1	0	0	.	0		1	1	1	0	0	0	0	0	0	0	0	0		-1	0	1	0	0	0	0	0	-1
APIP	0	1	1	0	0	0	0	0	0	-1	0	0	0	.	0		-1	1	0	0	0	0	0	0	0	0	-1	-1		0	0	0	0	0	0	0	0	-1
APLF	0	0	0	0	0	0	0	0	1	0	0	0	0	.	0		0	0	0	0	0	0	0	0	1	0	-1	0		0	0	0	0	0	0	0	0	0
APLP1	1	1	0	0	0	0	0	0	0	0	-1	-1	0	.	0		0	0	-1	0	0	0	0	0	0	0	-1	0		0	0	0	0	0	0	0	0	1
APLP2	0	-1	-1	0	1	1	0	0	0	0	0	0	0	.	0		0	1	1	1	1	1	0	0	0	0	0	0		0	0	-1	0	0	0	0	0	0
APMAP	0	0	0	0	0	0	0	0	0	0	0	0	0	.	0		0	0	1	0	0	0	0	0	0	0	0	0		0	0	0	0	0	0	0	0	0
APOBEC3A	0	0	0	0	0	0	0	0	0	0	0	-1	0	.	0		0	0	-1	0	0	0	0	0	0	0	-1	0		0	0	0	0	0	0	0	0	0
APOBEC3B	0	0	0	0	0	0	0	0	0	0	-1	-1	0	.	-1		-1	0	0	0	0	0	0	0	0	0	-1	-1		0	0	0	0	0	0	0	0	0
APOBEC3C	0	0	-1	0	0	0	0	0	0	0	0	0	0	.	0		0	-1	0	0	0	0	0	0	0	0	0	-1		0	0	0	0	0	0	0	0	0
APOBEC3F	0	0	0	0	0	0	0	0	0	0	0	-1	0	.	0		0	0	0	0	0	0	0	0	0	0	0	0		0	0	0	0	0	0	0	0	0
APOBR	0	0	0	0	0	0	0	0	0	0	1	0	0	.	0		0	0	0	0	0	0	0	0	0	0	0	0		0	0	0	0	0	0	0	0	0
APOC1	0	0	1	0	0	0	0	0	0	0	0	0	0	.	0		0	1	0	0	0	0	0	0	0	0	0	-1		0	0	0	0	0	0	0	0	1
APOE	0	1	1	0	0	0	0	0	0	0	0	0	0	.	0		0	0	1	0	0	0	0	0	0	0	0	0		0	0	0	0	0	0	0	1	1
APOH	0	0	0	0	0	0	0	0	0	0	0	0	0	.	0		0	0	0	0	0	0	0	0	0	0	0	1		0	0	0	0	0	0	0	1	1
APOL1	0	1	1	0	0	0	0	0	0	0	0	0	0	.	0		0	0	1	0	0	0	0	0	0	0	0	0		0	0	0	0	0	0	1	1	1
APOL2	0	-1	-1	0	0	0	0	0	0	0	0	0	0	.	0		0	0	0	0	0	0	0	0	0	0	0	0		0	0	0	0	0	0	1	1	1
APOL6	0	0	0	0	0	0	0	0	0	0	0	0	0	.	0		0	0	0	0	0	0	0	0	0	0	0	1		0	0	0	0	0	0	0	0	0
APOLD1	0	0	0	0	0	0	0	0	0	-1	-1	-1	0	.	0		0	0	0	0	0	0	0	0	0	-1	0	0		0	0	0	0	0	0	-1	-1	-1
APOO	0	0	-1	0	0	0	0	0	0	0	0	0	0	.	0		0	1	0	0	0	0	0	0	0	0	0	0		0	0	0	0	0	0	0	0	0
APOOL	1	0	0	0	0	-1	0	0	0	0	0	0	0	.	0		0	0	0	0	-1	-1	0	0	0	0	0	0		0	0	0	0	0	0	0	0	0
APOPT1	0	0	0	0	0	0	0	0	0	0	0	-1	0	.	0		0	0	-1	0	0	0	0	0	0	0	0	0		0	0	0	0	0	0	0	-1	-1
APP	0	0	1	0	0	0	0	0	0	0	0	0	0	.	0		0	0	0	0	0	0	0	0	0	0	0	0		0	0	0	0	0	0	0	0	0
APPBP2	0	0	0	0	0	0	0	0	0	0	0	0	0	.	0		0	-1	-1	0	0	0	0	0	0	0	0	0		0	0	0	0	0	0	0	0	-1
[truncated: 12,465 more rows]

## Sheet: DE Changes (log2FC)
Sample	PATC53																															PANC1
Type	JUNCTION						DOG						3'UTR						GENE EXP (mRNA)						sDRIP							JUNCTION						DOG						3'UTR
Day	1		2		3		1		2		3		1		2		3		1		2		3		1		2		3			1		2		3		1		2		3		1		2		3
Type	Gain	Loss	Gain	Loss	Gain	Loss	Gain	Loss	Gain	Loss	Gain	Loss	Gain	Loss	Gain	Loss	Gain	Loss	Gain	Loss	Gain	Loss	Gain	Loss	Gain	Loss	Gain	Loss	Gain	Loss		Gain	Loss	Gain	Loss	Gain	Loss	Gain	Loss	Gain	Loss	Gain	Loss	Gain	Loss	Gain	Loss	Gain	Loss
A2M	0	0	0	0	0	0	0	0	0	0	0	0	0	0	0	0	0	0	0	0	0	0	0	0	0	0	N/A	N/A	0	0		0	0	0	0	0	0	0	0	0	0	0	0	0	0	0	0	0	0
A2M-AS1	0	0	0	0	0	0	0	0	0	0	0	0	0	0	0	0	0	0	0	0	0	0	1.14	0	0	0	N/A	N/A	0	0		0	0	0	0	0	0	0	0	0	0	0	0	0	0	0	0	0	0
A4GALT	0	0	1.78	0	0	0	0	0	0	0	0	0	0	0	0	0	0	0	0	0	0	0	0	0	0	0	N/A	N/A	0	0		0	0	0	0	0	0	0	0	0	0	0	0	0	0	0	0	0	0
AAAS	0	-1	0	0	0	0	0	0	0	0	0	0	0	0	0	0	0	0	0	0	0	0	0	0	0	0	N/A	N/A	0	0		0	0	0	0	0	0	0	0	0	0	0	0	0	0	0	0	0	0
AACS	1.91	0	3.64	-0.55	3.38	-0.49	0	0	0	0	0	0	0	0	0	-0.63	0	0	0	0	0	0	0	0	0	0	N/A	N/A	0	0		1.75	0	2.3	-0.59	3.13	-0.94	0	0	0	0	0	0	0	0	1.28	0	1.24	0
AADAT	0	0	0	0	0	0	0	0	0	0	0	0	0	0	0	0	0	0	0	0	0	-0.31	0	-0.54	0	0	N/A	N/A	0	0		0	0	0	0	0	0	0	0	0	0	0	0	0	0	0	0	0	0
AAGAB	0	0	0	0	0	0	0	0	0	0	1.58	0	0	0	0	0	0	0	0	0	0	0	0	0	0	0	N/A	N/A	0	0		0	0	0	0	0	-1.72	0	0	0	0	1.32	0	0	0	0	0	0	0
AAK1	0	0	0	0	0	0	0	0	0	0	0	-0.74	0	0	0	0	0	0	0	0	0	0	0	0	0	0	N/A	N/A	0	0		0	0	0	0	0	0	0	0	0	0	0	0	0	0	0	-1.88	0	-1.52
AAMDC	0	0	0	0	1.53	0	0	0	1.07	0	0	0	0	0	0	0	0	0	0	0	0	0	0	0	0	0	N/A	N/A	0	0		0	0	0	0	0	0	0	0	1.74	0	2.06	0	0	0	2.5	-2.49	0	0
AAMP	0	0	0	0	2.32	0	0	0	0	0	0	0	0	0	0	0	0	0	0	0	0	0	0	0	0	0	N/A	N/A	0	0		0	0	0	0	2.42	0	0	0	0	0	0	0	0	0	0	0	0	0
AAR2	0	0	0	0	0	-1.7	0	0	0	0	0	0	0	0	0	0	0	0	0	0	0	0	0	0	0	0	N/A	N/A	0	0		0	0	0	0	0	0	0	0	0	0	0	0	0	0	0	0	0	0
AARS	0	0	0	0	0	0	0	0	0	0	0	-1.09	0	0	0	0	0	0	0	0	0	0	0	0	0	0	N/A	N/A	0	0		0	0	0	0	0	0	0	0	0	0	0	-1.09	0	0	0	0	0	0
AARS2	0	0	0	0	0	0	0	0	0	0	0	-1.07	0	0	0	0	0	0	0	0	0	0	0	0	0	0	N/A	N/A	0	0		0	0	0	0	0	0	0	0	0	0	0	-1.07	0	0	0	0	0	0
AASDH	0	0	0	0	0	0	0	0	0	0	0	0	0	0	0	0	0	0	0	-0.96	0	-2.25	0	0	0	0	N/A	N/A	0	0		0	0	0	0	0	0	0	0	0	0	0	0	0	0	0	0	0	0
AASDHPPT	0	0	0	0	0	0	0	0	0	0	0	0	0	0	0	0	0	0	0	0	0	0	0	0	0	0	N/A	N/A	0	0		0	0	0	-0.43	0	0	0	0	0	0	0	0	0	0	0	0	0	0
AASS	0	0	0	0	0	0	0	0	0	0	0	0	0	0	0	0	0	0	0	0	0	0	0	0	0	0	N/A	N/A	0	0		0	0	0	0	0	0	0	0	0	0	0	0	0	0	0	0	0	0
AATBC	0	0	0	0	0	0	0	0	0	0	0	0	0	0	0	0	0	0	0	0	0	0	1.11	0	0	0	N/A	N/A	0	0		0	0	0	0	0	0	0	0	0	0	0	0	0	0	0	0	0	0
AATK	0	0	0	0	0	0	0	0	0	0	0	0	0	0	0	0	0	0	0	0	1.06	0	1.54	0	0	0	N/A	N/A	0	0		0	0	0	0	0	0	0	0	0	0	0	0	0	0	0	0	0	0
ABAT	0	0	0	0	0	0	0	0	0	0	0	0	0	0	0	0	0	0	0	0	1.11	0	1.29	0	0	0	N/A	N/A	0	0		0	0	0	0	0	0	0	0	0	0	0	0	0	0	0	0	0	0
ABCA1	0	0	0	0	0	-2.3	0	0	0	0	0	0	0	0	0	0	0	0	0	0	0	0	0	0	0	0	N/A	N/A	0	0		0	0	0	0	0	0	0	0	0	0	0	0	0	0	0	0	0	0
ABCA10	0	0	0	0	0	0	0	0	0	0	0	0	0	0	0	0	0	0	0	0	0	0	0	0	0	0	N/A	N/A	0	0		0	0	0	0	0	0	0	0	0	0	0	0	0	0	0	0	0	0
ABCA12	0	0	0	0	0	0	0	0	0	0	0	0	0	0	0	0	0	0	0	0	0	0	0	0	0	0	N/A	N/A	0	0		0	0	0	0	0	0	0	0	0	0	0	0	0	0	0	0	0	0
ABCA13	0	0	0	0	0	0	0	0	0	0	0	0	0	0	0	0	0	0	0	0	0	0	0	0	0	0	N/A	N/A	0	0		0	0	0	0	0	0	0	0	0	0	0	0	0	0	0	0	0	0
ABCA2	0	0	0	0	0	0	0	0	0	0	0	0	0	0	0	0	0	0	0	0	0	0	0	0	0	0	N/A	N/A	0	0		0	-1.26	0	-0.76	1.03	-0.66	0	0	0	0	0	0	0	0	0	0	0	0
ABCA3	3.33	-0.47	3.51	-0.59	3.96	-0.51	0	0	0	0	0	0	1.87	0	2.44	0	2.54	0	0	0	1.76	-0.35	1.31	-0.32	0	0	N/A	N/A	0	0		0	0	2.92	-2.09	0	-2.06	0	-2.16	0	0	0	-3.36	0	0	2.4	0	2.85	0
ABCA4	0	0	0	0	0	0	0	0	0	0	0	0	0	0	0	0	0	0	0	0	0	0	0	0	0	0	N/A	N/A	0	0		0	0	0	0	0	0	0	0	0	0	0	0	0	0	0	0	0	0
ABCA5	0	0	0	0	0	0	0	0	0	0	0	0	0	0	0	0	0	0	0	0	0	0	0	0	0	0	N/A	N/A	0	0		0	0	0	0	0	0	0	0	0	0	0	0	0	0	0	0	0	0
ABCA7	1.46	-2.28	1.42	-1.19	1.08	0	0	0	0	0	0	0	0	0	0	0	0	0	0	0	0	0	0	0	0	0	N/A	N/A	0	0		0	-1.42	0	-1.81	0	0	0	0	0	0	0	-1.05	0	0	0	0	0	0
ABCB10	0	0	0	0	0	0	0	0	0	0	0	0	0	0	0	0	0	0	0	-0.38	0	-0.37	0	-0.38	0	0	N/A	N/A	0	0		0	0	0	0	0	-0.62	0	0	0	0	0	0	0	0	0	0	0	0
ABCB6	0	0	0	0	0	0	0	0	0	0	0	0	0	0	0	0	0	0	0	0	0	0	0	0	0	0	N/A	N/A	0	0		0	0	0	0	0	0	0	0	0	0	0	0	0	0	0	0	0	0
ABCB7	0	0	0	0	0	0	0	0	0	0	0	0	0	0	0	0	0	0	0	0	0	0	1.02	0	0	0	N/A	N/A	0	0		0	-0.42	1.93	-0.49	0	0	0	0	0	0	0	0	0	0	0	0	0	0
ABCB8	0	0	0	0	0	0	0	0	0	0	0	0	0	0	0	0	0	0	0	0	0	0	0	-0.83	0	0	N/A	N/A	0	0		0	0	1.01	0	1.72	0	0	-2.02	0	-3.31	0	-4.3	0	0	0	0	0	0
ABCB9	0	0	0	-1.09	0	0	0	0	0	0	0	0	0	0	0	-2.3	0	0	0	0	0	0	0	-0.54	0	0	N/A	N/A	0	0		0	0	0	-1.01	0	0	0	0	0	0	0	0	0	0	0	0	0	0
ABCC1	0	0	1.43	0	0	0	0	0	0	-1.62	0	-1.44	0	0	0	0	0	0	0	0	0	0	0	0	0	0	N/A	N/A	0	0		0	0	0	0	0	-0.42	0	0	0	-1.28	0	-1.26	0	0	0	0	0	0
ABCC10	1.09	0	0	0	0	0	0	-1.09	0	0	0	0	0	0	0	0	0	0	0	0	0	0	0	0	0	0	N/A	N/A	0	0		0	0	1.66	0	0	0	0	0	0	0	0	-1.24	0	0	0	0	0	0
ABCC11	0	0	0	0	0	0	0	0	0	0	0	0	0	0	0	0	0	0	0	0	1.14	0	1.24	0	0	0	N/A	N/A	0	0		0	0	0	0	0	0	0	0	0	0	0	0	0	0	0	0	0	0
ABCC12	0	0	0	0	0	0	0	0	0	0	0	0	0	0	0	0	0	0	0	0	0	0	0	0	0	0	N/A	N/A	0	0		0	0	0	0	0	0	0	0	0	0	0	0	0	0	0	0	0	0
ABCC2	0	0	0	0	0	0	0	0	0	0	0	0	0	0	0	0	0	0	0	0	0	0	0	0	0	0	N/A	N/A	0	0		0	0	0	0	0	0	0	0	0	0	0	-2.88	0	0	0	0	0	0
ABCC3	0	0	0	0	0	0	0	0	0	0	0	0	0	0	0	0	0	0	0	0	0	0	0	0	0	0	N/A	N/A	0	0		0	0	0	0	0	0	0	0	0	0	0	0	0	0	0	0	0	0
ABCC4	0	0	0	0	0	0	0	0	0	0	0	0	0	-1.2	0	-1.11	0	-1.03	0	0	0	0	0	0	0	0	N/A	N/A	0	0		0	0	0	0	0	0	0	0	1.45	0	1.14	0	0	-1.16	0	-1.22	0	-1.03
ABCC5	0	0	0	0	0	0	0	0	0	0	0	0	0	0	0	0	0	0	0	-1.18	0	-0.87	0	-0.74	0	0	N/A	N/A	0	0		0	0	0	0	1.22	0	0	0	0	0	0	0	0	0	0	0	0	0
ABCC6	0	0	0	0	0	0	0	0	0	0	0	0	0	0	0	0	0	0	0	0	0	0	0	0	0	0	N/A	N/A	0	0		0	0	2.02	0	0	0	0	0	0	0	0	0	0	0	0	0	0	0
ABCD1	0	0	0	0	0	0	0	0	0	0	0	0	0	0	0	0	0	0	0	-0.49	0	-0.64	0	-0.83	0	0	N/A	N/A	0	0		0	0	0	0	0	0	0	0	0	0	0	0	0	0	0	0	0	0
ABCD3	0	0	0	0	0	0	1.88	0	0	0	0	0	0	0	0	0	0	0	0	0	0	-1.1	0	-1.64	0	0	N/A	N/A	0	0		0	0	0	0	0	0	0	0	0	0	0	0	0	0	0	0	0	0
ABCD4	0	0	0	-2.59	0	0	0	0	0	0	0	0	0	0	0	0	0	0	0	0	0	0	0	0	0	0	N/A	N/A	0	0		0	0	0	0	0.56	-0.66	0	0	0	0	0	0	0	0	0	0	0	0
ABCE1	0	0	0	0	0	0	0	0	0	0	0	0	0	0	0	0	0	0	0	0	0	0	0	0	0	0	N/A	N/A	0	0		0	0	0	0	0	-0.44	0	0	0	0	0	0	0	0	0	0	0	0
ABCF2	0	0	0	0	0	0	0	0	0	0	0	0	0	0	0	0	0	0	0	0	0	0	0	0	0	0	N/A	N/A	0	0		0	0	2.32	0	0	0	0	0	0	0	0	0	0	0	0	0	0	0
ABCF3	0	0	0	0	0	0	0	0	0	0	0	0	0	0	0	0	0	0	0	0	0	0	0	0	0	0	N/A	N/A	0	0		0	0	0	0	0	0	0	0	0	-0.4	0	-0.49	0	0	0	0	0	0
ABCG2	0	0	0	0	0	0	0	0	0	0	0	0	0	0	0	0	0	0	0	0	1.09	0	1.27	0	0	0	N/A	N/A	0	0		0	0	0	0	0	0	0	0	0	0	0	0	0	0	0	0	0	0
ABHD1	0	0	0	0	0	0	0	0	0	0	0	0	0	0	0	0	0	0	0	0	0	0	0	0	0	0	N/A	N/A	0	0		0	0	0	0	0	0	0	0	0	0	0	0	0	0	0	0	0	0
ABHD10	0	0	1.25	-0.34	1.02	-2.78	0	0	0	0	0	0	0	0	0	0	0	0	0	0	0	-0.34	0	-0.48	0	0	N/A	N/A	0	0		0	0	0	-0.31	0	0	0	0	0	0	0	0	0	0	0	0	0	0
ABHD11	0	0	1.31	0	1.67	0	0	0	0	0	0	0	0	0	0	0	0	0	0	0	0	0	0	0	0	0	N/A	N/A	0	0		0	0	0	0	2.22	0	0	0	0	0	0	0	0	0	0	0	0	0
ABHD11-AS1	0	0	0	0	1.43	0	0	0	0	0	0	0	0	0	0	0	0	0	0	0	0	0	0	0	0	0	N/A	N/A	0	0		0	0	0	0	0	0	0	0	0	0	0	0	0	0	0	0	0	0
ABHD12	0	-1.36	0	0	0	0	0	0	0	0	0	0	0	0	0	0	0	0	0	0	0	-0.63	0	-0.75	0	0	N/A	N/A	0	0		0	0	0	0	0	0	0	0	0	0	0	0	0	0	0	0	0	0
ABHD13	0	0	0	0	0	0	0	0	0	0	0	0	0	0	0	0	0	0	0	0	0	0	0	0	0	0	N/A	N/A	0	0		0	0	0	0	0	0	0	0	2.52	0	2.19	0	0	0	0	0	0	0
ABHD14A	0	0	0	0	0	0	0	0	0	0	0	0	0	0	0	0	0	0	0	0	0	0	0	0	0	0	N/A	N/A	0	0		0	0	0	0	2.53	0	0	0	0	0	0	0	0	0	0	0	0	0
ABHD14B	0	0	3.46	-0.51	3.83	0	0	0	0	0	0	0	0	0	0	0	0	0	0	-0.4	0	0	0	0	0	0	N/A	N/A	0	0		0	0	2.01	0	1.62	-0.8	0	0	0	0	0	0	0	-2.16	0	-1.27	0	0
ABHD15	0	0	0	0	0	0	0	0	0	-0.76	0	0	0	0	0	0	0	0	0	-0.59	0	-0.76	0	-0.85	0	0	N/A	N/A	0	0		0	0	0	0	0	0	0	-0.85	0	-0.79	0	0	0	0	0	0	0	0
ABHD17A	0	-0.41	0	-0.68	0	-0.7	2	0	0	0	0	0	0	0	0	0	0	0	0	0	0	0	2.67	0	0	0	N/A	N/A	0	0		2.62	0	0	-0.59	0	-0.57	2.13	0	2.16	0	2.91	0	0	0	0	0	0	0
ABHD17B	0	0	0	0	0	0	0	0	0	0	0	0	0	0	0	0	0	0	0	0	0	0	0	0	0	0	N/A	N/A	0	0		0	0	0	0	0	0	0	0	0	0	0	0	0	0	0	0	0	0
ABHD17C	0	0	0	0	0	0	0	0	0	0	0	0	0	0	0	0	0	0	0	0	0	0	0	0	0	0	N/A	N/A	0	0		0	0	0	0	0	0	0	0	0	0	0	0	0	0	0	0	0	0
ABHD18	0	0	0	-0.96	0	0	0	0	0	0	0	0	0	0	0	0	0	0	0	0	0	0	0	0	0	0	N/A	N/A	0	0		0	0	0	0	0	0	0	0	0	0	0	0	0	0	0	0	0	0
ABHD2	0	0	0	0	0	0	0	0	0	0	0	0	0	0	0	0	0	0	0	0	0	0	0	0	0	0	N/A	N/A	0	0		0	0	0	0	0	-0.54	0	0	0	0	0	0	0	0	0	0	0	0
ABHD3	0	0	0	0	0	-0.4	0	0	0	0	0	0	0	0	0	0	0	0	0	0	0	0	0	0	0	0	N/A	N/A	0	0		0	0	0	0	0	0	0	0	0	0	0	0	0	0	0	0	0	0
ABHD4	0	0	0	0	1.04	0	0	0	0	0	0	0	0	0	0	0	0	0	0	0	0	0	0	0	0	0	N/A	N/A	0	0		0	0	1.48	0	1.45	0	0	0	0	0	0	0	0	0	0	0	0	0
ABHD5	0	0	0	0	0	0	0	0	0	0	0	-0.52	0	0	0	0	0	0	0	0	0	0	0	0	0	0	N/A	N/A	0	0		0	0	0	0	0	0	0	-0.37	0	0	0	0	0	0	0	0	0	0
ABHD6	0	0	1.78	0	0	-1.27	0	0	0	0	0	-1.94	0	0	0	0	0	0	0	0	0	0	0	0	0	0	N/A	N/A	0	0		0	0	0	0	0	0	0	0	0	0	0	0	0	0	0	0	0	0
ABHD8	0	0	0	0	0	0	0	0	0	0	0	0	0	0	0	0	0	0	0	-0.74	0	-0.86	0	-0.93	0	0	N/A	N/A	0	0		0	0	0	0	0	0	0	0	0	0	0	0	0	0	0	0	0	0
ABI1	0	0	0	-0.49	1.14	-0.6	1.7	0	1.37	0	0	0	0	0	0	0	0	0	0	0	0	0	0	0	0	0	N/A	N/A	0	0		0	0	1.14	-0.49	1.97	-1.06	0	0	0	0	2.29	0	0	0	0	0	0	0
ABI2	0	-0.72	0	0	0	0	0	0	0	0	0	0	0	0	0	0	0	0	0	0	0	-0.35	0	-0.39	0	0	N/A	N/A	0	0		0	-0.39	0	-0.77	0	0	0	0	0	0	0	0	0	0	0	0	0	0
ABI3	0	0	0	0	0	0	0	0	0	0	0	0	0	0	0	0	0	0	0	0	0	0	2.66	0	0	0	N/A	N/A	0	0		0	0	0	0	0	0	0	0	0	0	0	0	0	0	0	0	0	0
ABI3BP	0	0	0	0	0	0	0	0	0	0	0	0	0	0	0	0	0	0	0	0	0	0	0	0	0	0	N/A	N/A	0	0		0	0	0	0	0	0	0	0	0	0	0	0	0	0	0	0	0	0
ABL1	0	0	0	0	0	0	0	0	0	-1.15	0	-1.04	0	0	0	0	0	0	0	0	0	0	0	0	0	0	N/A	N/A	0	-0.64		0	-0.4	0	0	0	-0.34	0	-1.01	0	0	0	-1.04	0	0	0	0	0	0
ABL2	0	0	0	0	0	0	0	0	0	0	0	0	0	0	0	0	0	0	0	0	0	-0.35	0	-0.37	0	0	N/A	N/A	0	-0.63		0	0	0	0	0	0	0	0	0	-1.17	0	0	0	0	0	0	0	0
ABLIM1	0	0	2.54	0	2.15	-1.62	0	0	0	0	0	0	0	0	1.15	0	1.43	0	0	0	0	0	0	0	0	0	N/A	N/A	0	0		1.93	0	3.06	0	3.48	-1.71	0	0	0	0	0	0	2.12	0	2.55	0	2.76	0
ABLIM2	0	0	1.73	0	2.18	0	0	0	0	0	0	0	0	0	1.91	0	3.08	0	0	0	0	0	0	0	0	0	N/A	N/A	0	-1.2		0	0	0	0	0	0	0	0	0	0	0	0	3.15	-2.29	3.92	-2.35	4.13	-2.15
ABLIM3	2.04	0	1.27	0	0	0	0	0	0	0	0	0	0	0	0	0	0	0	0	0	0	0	0	0	0	0	N/A	N/A	0	0		0	0	0	0	0	0	0	0	0	0	0	0	0	0	0	-0.3	0	-1.06
ABR	0	0	0	-0.86	0	-0.84	0	0	0	0	1.35	0	0	0	2.29	-0.75	2.34	0	0	0	0	0	0	0	0	0	N/A	N/A	0	-0.86		0	0	0	0	1.78	-1.2	0	0	0	0	0	0	2.29	0	2.48	-1.03	1.75	-1.1
ABRACL	0	0	0	0	0	0	0	0	0	0	0	0	0	0	0	0	0	0	0	0	0	0	0	0	0	0	N/A	N/A	0	0		0	0	0	0	0	0	0	0	2.22	0	2.11	0	0	0	0	0	0	0
ABRAXAS1	0	0	0	0	1.37	0	0	0	0	0	0	0	0	0	0	0	0	0	0	0	0	0	0	0	0	0	N/A	N/A	0	0		0	0	0	-0.64	0	-0.67	0	0	0	0	0	0	0	0	0	0	0	0
ABRAXAS2	0	0	0	0	0	0	1.8	0	0	0	0	0	0	0	0	0	0	0	0	0	0	0	0	0	0	0	N/A	N/A	0	0		0	0	0	0	0	0	0	0	1.56	0	2.17	0	0	0	0	0	0	0
ABT1	0	0	0	0	0	0	0	0	0	0	0	0	0	0	0	0	0	0	0	0	0	0	0	0	0	0	N/A	N/A	0	0		0	0	0	0	0	0	0	0	1.24	0	0	0	0	0	0	0	0	0
ABTB1	0	0	1.47	0	0	0	0	0	0	0	0	0	0	0	0	0	0	0	0	0	0	0	1.08	0	0	0	N/A	N/A	0	0		0	0	0	0	0	0	0	0	0	0	1.49	0	0	0	0	0	0	0
ABTB2	0	0	0	0	0	0	0	0	0	0	0	0	0	0	0	0	0	0	0	0	0	0	0	0	0	0	N/A	N/A	0	0		0	0	0	0	0	0	0	0	1.19	0	0	0	0	0	0	0	0	0
AC000068.1	0	0	0	0	0	0	0	0	0	0	0	0	0	0	0	0	0	0	0	0	0	-1.12	0	0	0	0	N/A	N/A	0	0		0	0	0	0	0	0	0	0	0	0	0	0	0	0	0	0	0	0
AC002070.1	0	0	0	0	0	0	0	0	0	0	0	0	0	0	0	0	0	0	0	0	0	0	1.3	0	0	0	N/A	N/A	0	0		0	0	0	0	0	0	0	0	0	0	0	0	0	0	0	0	0	0
AC002116.2	0	0	0	0	0	0	0	0	0	0	0	0	0	0	0	0	0	0	0	0	0	-0.45	0	-0.48	0	0	N/A	N/A	0	0		0	0	0	0	0	0	0	0	0	0	0	0	0	0	0	0	0	0
AC002310.1	0	0	0	0	0	0	0	0	0	0	0	0	0	0	0	0	0	0	0	-1.11	0	0	0	-1.41	0	0	N/A	N/A	0	0		0	0	0	0	0	0	0	0	0	0	0	0	0	0	0	0	0	0
AC002310.2	0	0	0	0	0	0	0	0	0	0	0	0	0	0	0	0	0	0	0	0	0	0	0	0	0	0	N/A	N/A	0	0		0	0	0	0	0	0	0	0	0	0	0	0	0	0	0	-2.69	0	0
AC002347.1	0	0	0	0	0	0	0	0	0	0	0	0	0	0	0	0	0	0	0	0	0	-2.27	0	0	0	0	N/A	N/A	0	0		0	0	0	0	0	0	0	0	0	0	0	0	0	0	0	0	0	0
AC002347.2	0	0	0	0	0	0	0	0	0	0	0	0	0	0	0	0	0	0	2.96	0	0	0	0	0	0	0	N/A	N/A	0	0		0	0	0	0	0	0	0	0	0	0	0	0	0	0	0	0	0	0
AC002398.1	0	0	0	0	0	0	0	0	0	0	0	0	0	0	0	0	0	0	0	0	0	0	0	0	0	0	N/A	N/A	0	0		0	0	0	0	0	0	0	0	0	0	0	0	0	0	0	0	0	0
AC002401.1	0	0	0	0	0	0	0	0	0	0	0	0	0	0	0	0	0	-1.71	0	0	0	0	0	0	0	0	N/A	N/A	0	0		0	0	0	0	0	0	0	0	0	0	0	0	0	0	0	0	0	-1.58
AC002456.1	0	0	0	0	0	0	0	0	0	0	0	0	0	0	0	0	0	0	0	0	0	-1.87	0	-1.7	0	0	N/A	N/A	0	0		0	0	0	0	0	0	0	0	0	0	0	0	0	0	0	0	0	0
AC002467.1	0	0	0	0	0	0	0	0	0	0	0	0	0	0	0	0	0	0	0	0	0	-0.42	0	0	0	0	N/A	N/A	0	0		0	0	0	0	0	0	0	0	0	0	0	0	0	0	0	0	0	0
AC002480.1	0	0	0	0	0	0	0	0	0	0	0	0	0	0	0	0	0	0	0	0	0	-1.17	0	0	0	0	N/A	N/A	0	0		0	0	0	0	0	0	0	0	0	0	0	0	0	0	0	0	0	0
AC003035.1	0	0	0	0	0	0	0	0	0	0	0	0	0	0	0	0	0	0	0	0	0	0	0	0	0	0	N/A	N/A	0	0		0	0	0	0	0	0	0	0	0	0	0	0	0	0	0	0	0	0
AC003043.1	0	0	0	0	0	0	0	0	0	0	0	0	0	0	0	0	0	0	0	0	0	0	0	0	0	0	N/A	N/A	0	0		0	0	0	0	0	0	0	0	0	0	0	0	0	0	0	0	0	0
AC003102.1	0	0	0	0	0	0	0	0	0	0	0	0	0	0	0	0	0	0	0	0	0	-1.38	0	-1.4	0	0	N/A	N/A	0	0		0	0	0	0	0	0	0	0	0	0	0	0	0	0	0	0	0	0
AC004067.1	0	0	0	0	0	0	0	0	0	0	0	0	0	0	0	0	0	0	0	0	0	0	1.59	0	0	0	N/A	N/A	0	0		0	0	0	0	0	0	0	0	0	0	0	0	0	0	0	0	0	0
AC004080.2	0	0	0	0	0	0	0	0	0	0	0	0	0	0	0	0	0	0	0	0	0	0	0	0	0	0	N/A	N/A	0	0		0	0	0	0	0	0	0	0	0	0	0	0	0	0	0	0	0	0
AC004112.1	0	0	0	0	0	0	0	0	0	0	0	0	0	0	0	0	0	0	0	-2.37	0	0	0	0	0	0	N/A	N/A	0	0		0	0	0	0	0	0	0	0	0	0	0	0	0	0	0	0	0	0
AC004156.1	0	0	0	0	0	0	0	0	0	0	0	0	0	0	0	0	0	0	0	0	0	0	0	0	0	0	N/A	N/A	0	0		0	0	0	0	0	0	0	0	0	0	0	0	0	0	0	0	0	0
AC004231.3	0	0	0	0	0	0	0	0	0	0	0	0	0	0	0	0	0	0	0	0	2.98	0	0	0	0	0	N/A	N/A	0	0		0	0	0	0	0	0	0	0	0	0	0	0	0	0	0	0	0	0
AC004241.1	0	0	0	0	0	0	0	0	0	0	0	0	0	0	0	0	0	0	0	0	1.5	0	1.69	0	0	0	N/A	N/A	0	0		0	0	0	0	0	0	0	0	0	0	0	0	0	0	0	0	0	0
AC004408.1	0	0	0	0	0	0	0	0	0	0	0	0	0	0	0	0	0	0	0	0	0	0	0	0	0	0	N/A	N/A	0	0		0	0	0	0	0	0	0	0	0	0	0	0	0	0	0	0	0	0
AC004449.1	0	0	0	0	0	0	0	0	0	0	0	0	0	0	0	0	0	0	0	0	0	0	0	0	0	0	N/A	N/A	0	0		0	0	0	0	0	0	0	0	0	0	0	0	0	0	0	0	0	0
AC004466.1	0	0	0	0	0	0	0	0	0	0	1.52	0	0	0	0	0	0	0	0	0	1.23	0	1.5	0	0	0	N/A	N/A	0	0		0	0	0	0	0	0	0	0	0	0	0	0	0	0	0	0	0	0
AC004471.2	0	0	0	0	0	0	0	0	0	0	0	0	0	0	0	0	0	0	0	0	0	0	0	0	0	0	N/A	N/A	0	0		0	0	0	0	0	0	0	0	0	0	0	0	0	0	0	0	0	0
AC004477.1	0	0	0	0	0	0	0	0	0	0	0	0	0	0	0	0	0	0	0	0	0	0	0	0	0	0	N/A	N/A	0	0		0	0	0	0	0	0	0	0	0	0	0	0	0	0	0	0	0	0
AC004492.1	0	0	0	0	0	0	0	0	0	0	0	0	0	0	0	0	0	0	0	0	0	0	0	0	0	0	N/A	N/A	0	0		0	0	0	0	0	0	0	0	0	0	0	0	0	0	0	0	0	0
AC004585.1	0	0	0	0	0	0	0	0	0	0	0	0	0	0	0	0	0	0	0	0	0	0	0	-1.08	0	0	N/A	N/A	0	0		0	0	0	0	0	0	0	0	0	0	0	0	0	0	0	0	0	0
AC004702.1	0	0	0	0	0	0	0	0	0	0	0	0	0	0	0	0	0	0	0	0	0	-0.62	0	-0.98	0	0	N/A	N/A	0	0		0	0	0	0	0	0	0	0	0	0	0	0	0	0	0	0	0	0
AC004771.3	0	0	0	0	0	0	0	0	0	0	0	0	0	0	0	0	0	0	0	0	0	0	0	0	0	0	N/A	N/A	0	0		0	0	0	0	0	0	0	0	0	0	0	0	0	0	0	0	0	0
AC004816.1	0	0	0	0	0	0	0	0	0	0	0	0	0	0	0	0	0	0	0	-0.98	0	-0.75	0	-0.85	0	0	N/A	N/A	0	0		0	0	0	0	0	0	0	0	0	0	0	0	0	0	0	0	0	0
AC004830.1	0	0	0	0	0	0	0	0	0	0	0	0	0	0	0	0	0	0	0	0	0	0	0	0	0	0	N/A	N/A	0	0		0	0	0	0	0	0	0	0	0	0	0	0	0	0	0	0	0	0
AC004840.1	0	0	0	0	0	0	0	0	0	0	0	0	0	0	0	0	0	0	0	0	0	0	0	0	0	0	N/A	N/A	0	0		0	0	0	0	0	0	0	0	0	0	0	0	0	0	0	0	0	0
AC004846.1	0	0	0	0	0	0	0	0	0	0	0	0	0	0	0	0	0	0	0	0	0	0	0	0	0	0	N/A	N/A	0	0		0	0	0	0	0	0	0	0	0	0	0	0	0	0	0	0	0	0
AC004846.2	0	0	0	0	0	0	0	0	0	0	0	0	0	0	0	0	0	0	0	0	0	0	0	0	0	0	N/A	N/A	0	0		0	0	0	0	0	0	0	0	0	0	0	0	0	0	0	0	0	0
AC004865.2	0	0	0	0	0	0	0	0	0	0	0	0	0	0	0	0	0	0	0	0	0	0	1.51	0	0	0	N/A	N/A	0	0		0	0	0	0	0	0	0	0	0	0	0	0	0	0	0	0	0	0
AC004870.2	0	0	0	0	0	0	0	0	0	0	0	0	0	0	0	0	0	-2.11	0	0	0	0	0	0	0	0	N/A	N/A	0	0		0	0	0	0	0	0	0	0	0	0	0	0	0	0	0	0	0	0
AC004889.1	0	0	0	0	0	0	0	0	0	0	0	0	0	0	0	0	0	-2.74	1.12	0	1.14	0	0	0	0	0	N/A	N/A	0	0		0	0	0	-1.12	0	-1.49	0	0	0	0	0	0	0	0	3.23	0	3.35	0
AC004923.4	0	0	0	0	0	0	0	0	0	0	0	0	0	0	0	0	0	0	0	0	0	0	0	0	0	0	N/A	N/A	0	0		0	0	0	0	0	0	0	0	0	0	0	0	0	0	0	0	0	0
AC004943.1	0	0	0	0	0	0	0	0	0	0	0	0	0	0	0	0	0	0	0	0	0	0	0	0	0	0	N/A	N/A	0	0		0	0	0	0	0	0	0	0	0	0	0	0	0	0	0	0	0	0
AC004943.2	0	0	0	0	0	0	0	0	0	0	0	0	0	0	0	0	0	0	0	0	0	-0.9	0	-0.3	0	0	N/A	N/A	0	0		0	-2.45	0	0	0	0	0	0	0	0	0	0	0	0	0	0	0	0
AC004951.1	0	0	0	0	0	0	0	0	0	0	0	0	0	0	0	0	0	0	0	0	0	0	0	0	0	0	N/A	N/A	0	0		0	0	0	0	0	0	0	0	0	0	0	0	0	0	0	0	0	0
AC004975.2	0	0	0	0	0	0	0	0	0	0	0	0	0	0	0	0	0	0	0	0	1.11	0	0	0	0	0	N/A	N/A	0	0		0	0	0	0	0	0	0	0	0	0	0	0	0	0	0	0	0	0
AC005005.3	0	0	0	0	0	0	0	0	0	0	0	0	0	0	0	0	0	0	0	0	0	0	1.23	0	0	0	N/A	N/A	0	0		0	0	0	0	0	0	0	0	0	0	0	0	0	0	0	0	0	0
AC005014.2	0	0	0	0	0	0	0	0	0	0	0	0	0	0	0	0	0	0	0	0	1.46	0	1.66	0	0	0	N/A	N/A	0	0		0	0	0	0	0	0	0	0	0	0	0	0	0	0	0	0	0	0
AC005037.1	0	0	0	0	0	0	0	0	0	0	0	0	0	0	0	0	0	0	0	0	0	-2.04	0	-1.65	0	0	N/A	N/A	0	0		0	0	0	0	0	0	0	0	0	0	0	0	0	0	0	0	0	0
AC005041.3	0	0	0	0	0	0	0	0	0	0	0	0	0	0	0	0	0	0	0	0	0	0	1.17	0	0	0	N/A	N/A	0	0		0	0	0	0	0	0	0	0	0	0	0	0	0	0	0	0	0	0
AC005046.1	0	0	0	0	0	0	0	0	0	0	0	0	0	0	0	0	0	0	0	0	2.15	0	1.65	0	0	0	N/A	N/A	0	0		0	0	0	0	0	0	0	0	0	0	0	0	0	0	0	0	0	0
AC005070.3	0	0	0	0	0	0	0	0	0	0	0	0	0	0	0	0	0	0	0	0	0	0	0	0	0	0	N/A	N/A	0	0		0	0	0	0	0	0	0	0	0	0	0	0	0	0	0	0	0	0
AC005076.1	0	0	0	0	0	0	0	0	0	0	0	0	0	0	0	0	0	0	0	0	0	-1.14	0	0	0	0	N/A	N/A	0	0		0	0	0	0	0	0	0	0	0	0	0	0	0	0	0	0	0	0
AC005091.1	0	0	0	0	0	0	0	0	0	0	0	0	0	0	0	0	0	0	0	0	0	0	0	-1.99	0	0	N/A	N/A	0	0		0	0	0	0	0	0	0	0	0	0	0	0	0	0	0	0	0	0
AC005154.4	0	0	0	0	0	0	0	0	0	0	0	0	0	0	0	0	0	0	0	0	0	-2.46	0	0	0	0	N/A	N/A	0	0		0	0	0	0	0	0	0	0	0	0	0	0	0	0	0	0	0	0
AC005224.1	0	0	0	0	0	0	0	0	0	0	0	0	0	0	0	0	0	0	0	0	0	0	0	-1.29	0	0	N/A	N/A	0	0		0	0	0	0	0	0	0	0	0	0	0	0	0	0	0	0	0	0
AC005225.2	0	0	0	0	0	-2.13	0	0	0	0	0	0	0	0	0	0	0	0	0	0	0	0	0	0	0	0	N/A	N/A	0	0		0	0	0	0	0	0	0	0	0	0	0	0	0	0	0	0	0	0
AC005225.3	0	0	0	0	0	0	0	0	0	0	0	0	0	0	0	0	0	0	0	0	0	0	0	0	0	0	N/A	N/A	0	0		0	0	0	0	0	0	0	0	0	0	0	0	0	0	0	0	0	0
AC005229.4	0	0	0	0	0	0	0	0	0	0	0	0	0	0	0	0	0	0	0	0	0	0	0	0	0	0	N/A	N/A	0	0		0	0	0	0	0	0	0	0	0	0	0	0	0	0	0	0	0	0
AC005256.1	0	0	0	0	0	0	0	0	0	0	0	0	0	0	0	0	0	0	0	-3.07	0	0	0	0	0	0	N/A	N/A	0	0		0	0	0	0	0	0	0	0	0	0	0	0	0	0	0	0	0	0
AC005261.3	0	0	0	0	0	0	0	0	0	0	0	0	0	0	0	0	0	0	0	0	0	0	0	0	0	0	N/A	N/A	0	0		0	0	0	0	0	0	0	0	0	0	0	0	0	0	0	0	0	0
AC005262.2	0	0	0	0	0	0	0	0	0	0	0	0	0	0	0	0	0	0	0	-1.31	0	-1.69	0	-1.61	0	0	N/A	N/A	0	0		0	0	0	0	0	0	0	0	0	0	0	0	0	0	0	0	0	0
AC005280.1	0	0	0	0	0	0	0	0	0	0	0	0	0	0	0	0	0	0	0	0	0	0	2.16	0	0	0	N/A	N/A	0	0		0	0	0	0	0	0	0	0	0	0	0	0	0	0	0	0	0	0
AC005288.1	0	0	0	0	0	0	0	0	0	0	0	0	0	0	0	0	0	0	0	0	0	0	0	0	0	0	N/A	N/A	0	0		0	0	0	0	0	0	0	0	0	0	0	0	0	0	0	0	0	0
AC005306.1	0	0	0	0	0	0	0	0	0	0	0	0	0	0	0	0	0	0	0	0	0	0	0	0	0	0	N/A	N/A	0	0		0	0	0	0	0	0	0	0	0	0	0	0	0	0	0	0	0	0
AC005307.1	0	0	0	0	0	0	0	0	0	0	0	0	0	0	0	0	0	0	0	0	0	0	2.4	0	0	0	N/A	N/A	0	0		0	0	0	0	0	0	0	0	0	0	0	0	0	0	0	0	0	0
AC005324.3	0	0	0	0	0	0	0	0	0	0	0	0	0	0	0	0	0	0	0	0	0	-1.21	0	0	0	0	N/A	N/A	0	0		0	0	0	0	0	0	0	0	0	0	0	0	0	0	0	0	0	0
AC005329.1	0	0	0	0	0	0	0	0	0	0	0	0	0	0	0	0	0	0	0	0	0	0	0	-1.8	0	0	N/A	N/A	0	0		0	0	0	0	0	0	0	0	0	0	0	0	0	0	0	0	0	0
AC005339.1	0	0	0	0	0	0	0	0	0	0	0	0	0	0	0	0	0	0	0	0	0	0	1.31	0	0	0	N/A	N/A	0	0		0	0	0	0	0	0	0	0	0	0	0	0	0	0	0	0	0	0
AC005355.1	0	0	0	0	0	0	0	0	0	0	0	0	0	0	0	0	0	0	0	0	0	0	0	0	0	0	N/A	N/A	0	0		0	0	0	0	0	0	0	0	0	0	0	0	0	0	0	0	0	0
AC005410.2	0	0	0	0	0	0	0	0	0	0	0	0	0	0	0	0	0	0	0	0	0	0	0	0	0	0	N/A	N/A	0	0		0	0	0	0	0	0	0	0	0	0	0	0	0	0	0	0	0	0
AC005520.2	0	0	0	0	0	0	0	0	0	0	0	0	0	0	0	0	0	-2.68	0	0	0	0	0	0	0	0	N/A	N/A	0	0		0	0	0	0	0	0	0	0	0	0	0	0	0	0	0	0	0	0
AC005532.1	0	0	0	0	0	0	0	0	0	0	0	0	0	0	0	0	0	0	0	0	0	0	0	0	0	0	N/A	N/A	0	0		0	0	0	0	0	0	0	0	0	0	0	0	0	-4	0	0	0	0
AC005534.1	0	0	0	0	0	0	0	0	0	0	0	0	0	0	0	0	0	0	0	-2.2	0	-1.85	0	-1.28	0	0	N/A	N/A	0	0		0	0	0	0	0	0	0	0	0	0	0	0	0	0	0	0	0	0
AC005544.2	0	0	0	0	0	0	0	0	0	0	0	0	0	0	0	0	0	0	0	0	0	0	0	0	0	0	N/A	N/A	0	0		0	0	0	0	0	0	0	0	0	0	0	0	0	0	0	0	0	0
AC005550.2	0	0	0	0	0	0	0	0	0	0	0	0	0	0	0	0	0	0	0	0	0	0	2.28	0	0	0	N/A	N/A	0	0		0	0	0	0	0	0	0	0	0	0	0	0	0	0	0	0	0	0
AC005586.1	0	0	0	0	0	0	0	0	0	0	0	0	0	0	0	0	0	0	0	0	0	0	0	0	0	0	N/A	N/A	0	0		0	0	0	0	0	0	0	0	0	0	0	0	0	0	0	0	0	0
AC005606.2	0	0	0	0	0	0	0	0	0	0	0	0	0	0	0	0	0	0	0	0	0	0	0	0	0	0	N/A	N/A	0	0		0	0	0	0	0	0	0	0	0	0	0	0	0	0	0	0	0	0
AC005670.1	0	0	0	0	0	0	0	0	0	0	0	0	0	0	0	0	0	0	0	0	0	0	0	0	0	0	N/A	N/A	0	0		0	0	0	0	0	0	0	0	0	0	0	0	0	0	0	0	0	0
AC005722.3	0	0	0	0	0	0	0	0	0	0	0	0	0	0	0	0	0	0	0	0	0	0	0	-1.2	0	0	N/A	N/A	0	0		0	0	0	0	0	0	0	0	0	0	0	0	0	0	0	0	0	0
AC005726.2	0	0	0	0	0	0	0	0	0	0	0	0	0	0	0	0	0	0	0	0	0	0	0	-2.21	0	0	N/A	N/A	0	0		0	0	0	0	0	0	0	0	0	0	0	0	0	0	0	0	0	0
AC005730.2	0	0	0	0	0	0	0	0	0	0	0	0	0	0	0	0	0	0	0	0	0	0	0	0	0	0	N/A	N/A	0	0		0	0	0	0	0	0	0	0	0	0	0	0	0	0	0	0	0	0
AC005740.4	0	0	0	0	0	0	0	0	0	0	0	0	0	0	0	0	0	0	0	0	0	0	0	0	0	0	N/A	N/A	0	0		0	0	0	0	0	0	0	0	0	0	0	0	0	0	0	0	0	0
AC005775.1	0	0	0	0	0	0	0	0	0	0	0	0	0	0	0	0	0	0	0	0	0	-1.05	0	-1.36	0	0	N/A	N/A	0	0		0	0	0	0	0	0	0	0	0	0	0	0	0	0	0	-2.66	0	0
AC005786.3	0	0	0	0	0	0	0	0	0	0	0	0	0	0	0	0	0	0	0	-1.69	0	-1.8	0	-1.96	0	0	N/A	N/A	0	0		0	0	0	0	0	0	0	0	0	0	0	0	0	0	0	0	2.29	-2.95
AC005789.1	0	0	0	0	0	0	0	0	0	0	0	0	0	0	0	0	0	0	0	0	0	0	0	0	0	0	N/A	N/A	0	0		0	0	0	0	0	0	0	0	0	0	0	0	0	0	0	0	0	0
AC005837.1	0	0	0	0	0	0	0	0	0	0	0	0	0	0	0	0	0	0	0	0	1.12	0	1.24	0	0	0	N/A	N/A	0	0		0	0	0	0	0	0	0	0	0	0	0	0	0	0	0	0	0	0
AC005840.2	0	0	0	0	0	0	0	0	0	0	0	0	0	0	0	0	0	0	0	0	0	-1.5	0	-1.95	0	0	N/A	N/A	0	0		0	0	0	0	0	0	0	0	0	0	0	0	0	0	0	0	0	0
AC005865.1	0	0	0	0	0	0	0	0	0	0	0	0	0	0	0	-0.79	0	-0.95	0	0	0	0	0	0	0	0	N/A	N/A	0	0		0	0	0	0	0	0	0	0	0	0	0	0	0	0	0	0	0	0
AC005899.5	0	0	0	0	0	0	0	0	0	0	0	0	0	0	0	0	0	0	0	0	0	0	0	0	0	0	N/A	N/A	0	0		0	0	0	0	0	0	0	0	0	0	0	0	0	0	0	0	0	0
AC006001.3	0	0	0	0	0	0	0	0	0	0	0	0	0	0	0	0	0	0	0	0	0	0	0	-0.35	0	0	N/A	N/A	0	0		0	0	0	0	0	0	0	0	0	0	0	0	0	0	0	0	0	0
AC006017.1	0	0	0	0	0	0	0	0	0	0	0	0	0	0	0	0	0	0	0	0	0	0	0	0	0	0	N/A	N/A	0	0		0	0	0	0	0	0	0	0	0	0	0	0	0	0	0	0	0	0
AC006042.2	0	0	0	0	0	0	0	0	0	0	0	0	0	0	0	0	0	0	0	0	0	0	0	-1.68	0	0	N/A	N/A	0	0		0	0	0	0	0	0	0	0	0	0	0	0	0	0	0	0	0	0
AC006042.4	0	0	0	0	0	0	0	0	0	0	0	0	0	0	0	0	0	0	0	0	0	0	0	-1.55	0	0	N/A	N/A	0	0		0	0	0	0	0	0	0	0	0	0	0	0	0	0	0	0	0	0
AC006058.1	0	0	0	0	0	0	0	0	0	0	0	0	0	0	0	0	0	0	0	0	0	0	0	0	0	0	N/A	N/A	0	0		0	0	0	0	0	0	0	0	0	0	0	0	0	0	0	0	0	0
AC006059.1	0	0	0	0	0	0	0	0	0	0	0	0	0	0	0	0	0	0	0	0	0	0	0	0	0	0	N/A	N/A	0	0		0	0	0	0	0	0	0	0	0	0	0	0	0	0	0	0	0	0
AC006064.2	0	0	0	0	0	0	0	0	0	0	0	0	0	0	0	0	0	0	0	0	0	0	0	0	0	0	N/A	N/A	0	0		0	0	0	0	0	0	0	0	0	0	0	0	0	0	0	0	0	0
AC006116.8	0	0	0	0	0	0	0	0	0	0	0	0	0	0	0	0	0	0	0	0	0	0	1.31	0	0	0	N/A	N/A	0	0		0	0	0	0	0	0	0	0	0	0	0	0	0	0	0	0	0	0
AC006130.1	0	0	0	0	0	0	0	0	0	0	0	0	0	0	0	0	0	0	0	0	0	0	0	0	0	0	N/A	N/A	0	0		0	0	0	0	0	0	0	0	0	0	0	0	0	0	0	0	0	0
AC006159.1	0	0	0	0	0	0	0	0	0	0	0	0	0	0	0	0	0	0	0	0	0	-2	0	-1.95	0	0	N/A	N/A	0	0		0	0	0	0	0	0	0	0	0	0	0	0	0	0	0	0	0	0
AC006159.2	0	0	0	0	0	0	0	0	0	0	0	0	0	0	0	0	0	0	0	0	0	0	0	-1.11	0	0	N/A	N/A	0	0		0	0	0	0	0	0	0	0	0	0	0	0	0	0	0	0	0	0
AC006213.1	0	0	0	0	0	0	0	0	0	0	0	0	0	0	0	0	0	0	0	-1.18	0	0	0	0	0	0	N/A	N/A	0	0		0	0	0	0	0	0	0	0	0	0	0	0	0	0	0	0	0	0
AC006213.2	0	0	0	0	0	0	0	0	0	0	0	0	0	0	0	0	0	0	0	0	0	0	0	0	0	0	N/A	N/A	0	0		0	0	0	0	0	0	0	0	0	0	0	0	0	0	0	0	0	0
AC006213.3	0	0	0	0	0	0	0	0	0	0	0	0	0	0	0	0	0	0	0	0	0	0	0	0	0	0	N/A	N/A	0	0		0	0	0	0	0	0	0	0	0	0	0	0	0	0	0	0	0	0
AC006238.1	0	0	0	0	0	0	0	0	0	0	0	0	0	0	0	0	0	0	0	0	0	0	1.96	0	0	0	N/A	N/A	0	0		0	0	0	0	0	0	0	0	0	0	0	0	0	0	0	0	0	0
AC006252.1	0	0	0	0	0	0	0	0	0	0	0	0	0	0	0	0	0	0	0	0	1.19	0	1.36	0	0	0	N/A	N/A	0	0		0	0	0	0	0	0	0	0	0	0	0	0	0	0	0	0	0	0
AC006299.1	0	0	0	0	0	0	0	0	0	0	0	0	0	0	0	0	0	0	0	-1.74	0	-1.56	0	-1.43	0	0	N/A	N/A	0	0		0	0	0	0	0	0	0	0	0	0	0	0	0	0	0	0	0	0
AC006329.1	0	0	0	0	0	0	0	0	0	0	0	0	0	0	0	0	0	0	0	-0.39	0	-0.48	0	-0.49	0	0	N/A	N/A	0	0		0	0	0	0	0	0	0	0	0	0	0	0	0	0	0	0	0	0
AC006333.2	0	0	0	0	0	0	0	0	0	0	0	0	0	0	0	0	0	0	0	-0.66	0	0	0	0	0	0	N/A	N/A	0	0		0	0	0	0	0	0	0	0	0	0	0	0	0	0	0	0	0	0
AC006357.1	0	0	0	0	0	0	0	0	0	0	0	0	0	0	0	0	0	0	0	-3.02	0	0	0	0	0	0	N/A	N/A	0	0		0	0	0	0	0	0	0	0	0	0	0	0	0	0	0	0	0	0
AC006369.1	0	0	0	0	0	0	0	0	0	0	0	0	0	0	0	0	0	0	0	0	0	-0.68	0	0	0	0	N/A	N/A	0	0		0	0	0	0	0	0	0	0	0	0	0	0	0	0	0	0	0	0
AC006372.2	0	0	0	0	0	0	0	0	0	0	0	0	0	0	0	0	0	0	0	0	0	0	0	0	0	0	N/A	N/A	0	0		0	0	0	0	0	0	0	0	0	0	0	0	0	0	0	0	0	0
AC006372.3	0	0	0	0	0	0	0	0	0	0	0	0	0	0	0	0	0	0	0	0	0	0	0	-1.33	0	0	N/A	N/A	0	0		0	0	0	0	0	0	0	0	0	0	0	0	0	0	0	0	0	0
AC006435.2	0	0	0	0	0	0	0	0	0	0	0	0	0	0	0	-3.7	0	0	0	0	0	0	0	0	0	0	N/A	N/A	0	0		0	0	0	0	0	0	0	0	0	0	0	0	0	0	0	0	0	0
AC006486.1	0	0	0	0	0	0	0	0	0	0	0	0	0	0	0	0	0	0	0	0	0	-1.02	0	-1.32	0	0	N/A	N/A	0	0		0	0	0	0	0	0	0	0	0	0	0	0	0	0	0	0	0	0
AC006504.2	0	0	0	0	0	0	0	0	0	0	0	0	0	0	0	0	0	0	0	0	0	0	0	0	0	0	N/A	N/A	0	0		0	0	0	0	0	0	0	0	0	0	0	0	0	0	0	0	0	0
AC006504.5	1.27	-1.47	0	0	1.24	-1.34	0	0	0	0	0	0	0	0	0	0	0	0	0	0	1.56	0	1.69	0	0	0	N/A	N/A	0	0		0	-2.69	1.04	0	0	0	0	0	0	0	0	0	0	0	1.37	-1.8	0	0
AC006518.7	0	0	0	0	1.65	0	0	0	0	0	0	0	0	0	0	0	0	0	0	0	0	0	0	0	0	0	N/A	N/A	0	0		0	0	0	0	0	0	0	0	0	0	0	0	0	0	0	0	0	0
AC006942.1	0	0	0	0	0	0	0	0	0	0	0	0	0	0	0	0	0	0	0	0	0	0	0	0	0	0	N/A	N/A	0	0		0	0	0	0	0	0	0	0	0	0	0	0	0	0	0	0	0	0
AC007029.1	0	0	0	0	0	0	0	0	0	0	0	0	0	0	0	0	0	0	2.66	0	0	0	0	0	0	0	N/A	N/A	0	0		0	0	0	0	0	0	0	0	0	0	0	0	0	0	0	0	0	0
AC007038.1	0	0	0	0	0	0	0	0	0	0	0	0	0	0	0	0	0	0	0	0	0	0	1.45	0	0	0	N/A	N/A	0	0		0	0	0	0	0	0	0	0	0	0	0	0	0	0	0	0	0	0
AC007091.1	0	0	0	0	0	0	0	0	0	0	0	0	0	0	0	0	0	0	0	0	0	0	1.11	0	0	0	N/A	N/A	0	0		0	0	0	0	0	0	0	0	0	0	0	0	0	0	0	0	0	0
AC007114.1	0	0	0	0	0	0	0	0	0	0	0	0	0	0	0	0	0	0	0	-0.7	0	0	0	0	0	0	N/A	N/A	0	0		0	0	0	0	0	0	0	0	0	0	0	0	0	0	0	0	0	0
AC007163.1	0	0	0	0	0	0	0	0	0	0	0	0	0	0	0	0	0	0	0	0	0	0	0	0	0	0	N/A	N/A	0	0		0	0	0	0	0	0	0	0	0	0	0	0	0	0	0	0	0	0
AC007220.1	0	0	0	0	0	0	0	0	0	0	0	0	0	0	0	0	0	0	0	0	0	0	0	-3.19	0	0	N/A	N/A	0	0		0	0	0	0	0	0	0	0	0	0	0	0	0	0	0	0	0	0
AC007249.1	0	0	0	0	0	0	0	0	0	0	0	0	0	0	0	0	0	0	0	0	0	-1.31	0	-1.09	0	0	N/A	N/A	0	0		0	0	0	0	0	0	0	0	0	0	0	0	0	0	0	0	0	0
AC007249.2	0	0	0	0	0	0	0	0	0	0	0	0	0	0	0	0	0	0	0	-1.38	0	-1.06	0	0	0	0	N/A	N/A	0	0		0	0	0	0	0	0	0	0	0	0	0	0	0	0	0	0	0	0
AC007255.1	0	0	0	0	0	0	0	0	0	0	0	0	0	0	0	0	0	0	0	0	0	0	0	-1.09	0	0	N/A	N/A	0	0		0	0	0	0	0	0	0	0	0	0	0	0	0	0	0	0	0	0
AC007285.1	0	0	0	0	0	0	0	0	0	0	0	0	0	0	0	0	0	0	0	0	0	0	0	0	0	0	N/A	N/A	0	0		0	0	0	0	0	0	0	0	0	0	0	0	0	-1.02	0	0	0	-1.33
AC007292.1	0	0	0	0	0	0	0	0	0	0	0	0	0	0	0	0	0	0	0	0	0	0	1.21	0	0	0	N/A	N/A	0	0		0	0	0	0	0	0	0	0	0	0	0	0	0	0	0	0	0	0
AC007298.2	0	0	0	0	0	0	0	0	0	0	0	0	0	0	0	0	0	0	0	0	0	0	0	0	0	0	N/A	N/A	0	0		0	0	0	0	0	0	0	0	0	0	0	0	0	0	0	0	0	0
AC007319.1	0	0	0	0	0	0	0	0	0	0	0	0	0	0	0	0	0	0	0	0	0	0	0	0	0	0	N/A	N/A	0	0		0	0	0	0	0	0	0	0	0	0	0	0	0	0	0	0	0	0
AC007364.1	0	0	0	0	0	0	0	0	0	0	0	0	0	0	0	0	0	0	0	0	0	0	0	0	0	0	N/A	N/A	0	0		0	0	0	0	0	0	0	0	0	0	0	0	0	0	0	0	0	0
AC007365.1	0	0	0	0	0	0	0	0	0	0	0	0	0	0	0	0	0	0	0	0	0	-1.93	0	-2.04	0	0	N/A	N/A	0	0		0	0	0	0	0	0	0	0	0	0	0	0	0	0	0	0	0	0
AC007383.2	0	0	0	0	0	0	0	0	0	0	0	0	0	0	0	0	0	0	0	-0.68	0	-0.75	0	0	0	0	N/A	N/A	0	0		0	0	0	0	0	0	0	0	0	0	0	0	0	0	0	0	0	0
AC007383.3	0	0	0	0	0	0	0	0	0	0	0	0	0	0	0	0	0	0	0	0	0	0	0	0	0	0	N/A	N/A	0	0		0	0	0	0	0	0	0	0	0	0	0	0	0	0	0	0	0	0
AC007388.1	0	0	0	-1.75	0	-2.08	0	0	0	0	0	0	0	0	1.91	-1.38	2.15	-1.64	0	0	1.12	0	1.29	0	0	0	N/A	N/A	0	0		0	0	0	-1.81	0	-1.85	0	0	0	0	0	0	0	0	2.27	-1.38	2.1	-1.53
AC007405.1	0	0	0	0	0	0	0	0	0	0	0	0	0	0	0	0	0	0	0	0	0	0	0	0	0	0	N/A	N/A	0	0		0	0	0	0	0	0	0	0	0	0	0	0	0	0	0	0	2.36	0
AC007448.3	0	0	0	0	0	0	0	0	0	0	0	0	0	0	0	0	0	0	0	0	0	-3.13	0	0	0	0	N/A	N/A	0	0		0	0	0	0	0	0	0	0	0	0	0	0	0	0	0	0	0	0
AC007533.1	0	0	0	0	0	0	0	0	0	0	0	0	0	0	0	0	0	0	0	0	0	0	2.5	0	0	0	N/A	N/A	0	0		0	0	0	0	0	0	0	0	0	0	0	0	0	0	0	0	0	0
AC007566.1	0	0	0	0	0	0	0	0	0	0	0	0	0	0	0	0	0	0	0	0	0	0	1.68	0	0	0	N/A	N/A	0	0		0	0	0	0	0	0	0	0	0	0	0	0	0	0	0	0	0	0
AC007620.2	0	0	0	0	0	0	0	0	0	0	0	0	0	0	0	0	0	0	0	0	1.5	0	1.91	0	0	0	N/A	N/A	0	0		0	0	0	0	0	0	0	0	0	0	0	0	0	0	0	0	0	0
AC007622.2	0	0	0	0	0	0	0	0	0	0	0	0	0	0	0	0	0	0	0	0	0	0	0	0	0	0	N/A	N/A	0	0		0	0	0	0	0	0	0	0	0	0	0	0	0	0	0	-2.33	0	0
AC007639.1	0	0	0	0	0	0	0	0	0	0	0	0	0	0	0	0	0	0	0	-1.22	0	0	0	-1.21	0	0	N/A	N/A	0	0		0	0	0	0	0	0	0	0	0	0	0	0	0	0	0	0	0	0
AC007681.1	0	0	0	0	0	0	0	0	0	0	0	0	0	0	0	0	0	0	0	0	0	0	1.02	0	0	0	N/A	N/A	0	0		0	0	0	0	0	0	0	0	0	0	0	0	0	0	0	0	0	0
AC007687.1	0	0	0	0	0	0	0	0	0	0	0	0	0	0	0	0	0	0	0	0	0	0	0	0	0	0	N/A	N/A	0	0		0	0	0	0	0	0	0	0	0	0	0	0	0	0	0	0	0	0
AC007773.1	0	0	0	0	0	0	0	0	0	0	0	0	0	0	0	0	0	0	0	-0.86	0	-0.93	0	0	0	0	N/A	N/A	0	0		0	0	0	0	0	0	0	0	0	0	0	0	0	0	0	0	0	0
AC007823.1	0	0	0	0	0	0	0	0	0	0	0	0	0	0	0	0	0	0	0	-1.98	0	0	0	0	0	0	N/A	N/A	0	0		0	0	0	0	0	0	0	0	0	0	0	0	0	0	0	0	0	0
AC007906.2	0	0	0	0	0	0	0	0	0	0	0	0	0	0	0	0	0	0	0	0	0	0	0	0	0	0	N/A	N/A	0	0		0	0	0	0	0	0	0	0	0	0	0	0	0	0	0	0	0	0
AC007923.4	0	0	0	0	0	0	0	0	0	0	0	0	0	0	0	0	0	0	0	0	0	0	0	0	0	0	N/A	N/A	0	0		0	0	0	0	0	0	0	0	0	0	0	0	0	0	0	0	0	0
AC007938.1	0	0	0	0	0	0	0	0	0	0	0	0	0	0	0	0	0	0	0	0	2.53	0	0	0	0	0	N/A	N/A	0	0		0	0	0	0	0	0	0	0	0	0	0	0	0	0	0	0	0	0
AC007938.3	0	0	0	0	0	0	0	0	0	0	0	0	0	0	0	0	0	0	0	0	0	0	0	0	0	0	N/A	N/A	0	0		0	0	0	0	0	0	0	0	0	0	0	0	0	0	0	0	0	0
AC007998.3	0	0	0	0	0	0	0	0	0	0	0	0	0	0	0	0	0	0	0	0	1.19	0	1.68	0	0	0	N/A	N/A	0	0		0	0	0	0	0	0	0	0	0	0	0	0	0	0	0	0	0	0
AC008014.1	0	0	0	0	0	0	0	0	0	0	0	0	0	0	2.58	0	2.6	0	0	0	0	0	0	0	0	0	N/A	N/A	0	0		0	0	0	0	0	0	0	0	0	0	0	0	0	0	2.14	0	2.42	0
AC008035.1	0	0	0	0	0	0	0	0	0	0	0	0	0	0	0	0	0	0	0	0	0	0	0	-1.09	0	0	N/A	N/A	0	0		0	0	0	0	0	0	0	0	0	0	0	0	0	0	0	0	0	0
AC008040.1	0	0	0	0	0	0	0	0	0	0	0	0	0	0	0	0	0	0	0	0	0	0	2.02	0	0	0	N/A	N/A	0	0		0	0	0	0	0	0	0	0	0	0	0	0	0	0	0	0	0	0
AC008040.5	0	0	0	0	0	0	0	0	0	0	0	0	0	0	0	0	0	0	0	0	0	0	0	0	0	0	N/A	N/A	0	0		0	0	0	0	0	0	0	0	0	0	0	0	0	0	0	0	0	0
AC008060.3	0	0	0	0	0	0	0	0	0	0	0	0	0	0	0	0	0	0	0	0	0	0	1.56	0	0	0	N/A	N/A	0	0		0	0	0	0	0	0	0	0	0	0	0	0	0	0	0	0	0	0
AC008083.1	0	0	0	0	0	0	0	0	0	0	0	0	0	0	0	0	0	0	0	0	0	-2.2	0	0	0	0	N/A	N/A	0	0		0	0	0	0	0	0	0	0	0	0	0	0	0	0	0	0	0	0
AC008105.1	0	0	0	0	0	0	0	0	0	0	0	0	0	0	0	0	0	0	0	0	0	0	0	0	0	0	N/A	N/A	0	0		0	0	0	0	0	0	0	0	0	0	0	0	0	0	0	0	0	0
AC008105.3	0	0	0	0	0	0	0	0	0	0	0	0	0	0	0	-0.56	0	-0.64	0	0	0	0	0	0	0	0	N/A	N/A	0	0		0	0	0	0	0	0	0	0	0	0	0	0	0	0	0	-0.62	0	0
AC008124.1	0	0	0	0	0	0	0	0	0	0	0	0	0	0	0	0	0	0	0	0	0	0	0	0	0	0	N/A	N/A	0	0		0	0	0	0	0	0	0	0	0	0	0	0	0	0	0	0	0	0
AC008147.1	0	0	0	0	0	0	0	0	0	0	0	0	0	0	0	0	0	0	0	0	0	0	0	0	0	0	N/A	N/A	0	0		0	0	0	0	0	0	0	0	0	0	0	0	0	0	0	0	0	0
AC008264.2	0	0	0	0	0	0	0	0	0	0	0	0	0	0	0	0	0	0	0	0	1.71	0	0	0	0	0	N/A	N/A	0	0		0	0	0	0	0	0	0	0	0	0	0	0	0	0	0	0	0	0
AC008269.1	0	0	0	0	0	0	0	0	0	0	0	0	0	0	0	0	0	0	0	0	2.27	0	0	0	0	0	N/A	N/A	0	0		0	0	0	0	0	0	0	0	0	0	0	0	0	0	0	0	0	0
AC008280.3	0	0	0	0	0	0	0	0	0	0	0	0	0	0	0	0	0	0	0	-1.27	0	-1.96	0	-1.56	0	0	N/A	N/A	0	0		0	0	0	0	0	0	0	0	0	0	0	0	0	0	0	0	0	0
AC008397.2	0	0	0	0	1.09	0	0	0	0	0	0	0	0	0	0	0	0	0	0	0	0	0	0	0	0	0	N/A	N/A	0	0		0	0	0	0	0	0	0	0	0	0	0	0	0	0	0	0	0	0
AC008403.2	0	0	0	0	0	0	0	0	0	0	0	0	0	0	0	0	0	0	0	0	0	0	0	0	0	0	N/A	N/A	0	0		0	0	0	0	0	0	0	0	0	0	0	0	0	0	0	0	0	0
AC008438.1	0	0	0	0	0	0	0	0	0	0	0	0	0	0	0	0	0	0	0	0	0	0	0	0	0	0	N/A	N/A	0	0		0	0	0	0	0	0	0	0	0	0	0	0	0	0	0	0	0	0
AC008440.1	0	0	0	0	0	0	0	0	0	0	0	0	0	0	0	0	0	0	0	0	0	-1.22	0	0	0	0	N/A	N/A	0	0		0	0	0	0	0	0	0	0	0	0	0	0	0	0	0	0	0	0
AC008440.3	0	0	0	0	0	0	0	0	0	0	0	0	0	0	0	0	0	0	0	0	0	0	0	0	0	0	N/A	N/A	0	0		0	0	0	0	0	0	0	0	0	0	0	0	0	0	0	0	0	0
AC008443.1	0	0	0	0	0	0	0	0	0	0	0	0	0	0	0	0	0	0	2.34	0	0	0	0	0	0	0	N/A	N/A	0	0		0	0	0	0	0	0	0	0	0	0	0	0	0	0	0	0	0	0
AC008467.1	0	0	0	0	0	0	0	0	0	0	0	0	0	0	0	0	0	0	0	0	0	0	0	0	0	0	N/A	N/A	0	0		0	0	0	0	0	0	0	0	0	0	0	0	0	0	0	0	0	0
AC008543.1	0	0	0	0	0	0	0	0	0	0	0	0	0	0	0	0	0	0	0	0	0	-0.4	0	-0.63	0	0	N/A	N/A	0	0		0	0	0	0	0	0	0	0	0	0	0	0	0	0	0	0	0	0
AC008555.5	0	0	0	0	0	0	0	0	0	0	0	0	0	0	0	0	0	0	0	0	0	-0.49	0	0	0	0	N/A	N/A	0	0		0	0	0	0	0	0	0	0	0	0	0	0	0	0	0	0	0	0
AC008569.1	0	0	0	0	0	0	0	0	0	0	0	0	0	0	0	0	0	-0.95	0	0	0	0	0	0	0	0	N/A	N/A	0	0		0	0	0	0	0	0	0	0	0	0	0	0	0	0	0	-1.07	0	-1.28
AC008608.2	0	0	0	0	0	0	0	0	0	0	0	0	0	0	0	0	0	0	0	0	0	0	1.31	0	0	0	N/A	N/A	0	0		0	0	0	0	0	0	0	0	0	0	0	0	0	0	0	0	0	0
AC008649.2	0	0	0	0	0	0	0	0	0	0	0	0	0	0	0	0	0	0	0	0	0	0	0	0	0	0	N/A	N/A	0	0		0	0	0	0	0	0	0	0	0	0	0	0	0	0	0	0	0	0
AC008686.1	0	0	0	0	0	0	0	0	0	0	0	0	0	0	0	0	0	0	0	0	0	0	0	0	0	0	N/A	N/A	0	0		0	0	0	0	0	0	0	0	0	0	0	0	0	0	0	0	0	0
AC008687.4	0	0	0	0	0	0	0	0	0	0	0	0	0	0	0	0	0	0	0	0	0	0	0	-1.35	0	0	N/A	N/A	0	0		0	0	0	0	0	0	0	0	0	0	0	0	0	0	0	0	0	0
AC008736.1	0	0	0	0	0	0	0	0	0	0	0	0	0	0	0	0	0	0	0	-0.54	0	0	0	0	0	0	N/A	N/A	0	0		0	0	0	0	0	0	0	0	0	0	0	0	0	0	0	0	0	0
AC008738.2	0	0	0	0	0	0	0	0	0	0	0	0	0	0	0	0	0	0	2.18	0	0	0	0	0	0	0	N/A	N/A	0	0		0	0	0	0	0	0	0	0	0	0	0	0	0	0	0	0	0	0
AC008738.5	0	0	0	0	0	0	0	0	0	0	0	0	0	0	0	0	0	0	0	0	0	0	0	0	0	0	N/A	N/A	0	0		0	0	0	0	0	0	0	0	0	0	0	0	0	0	0	0	0	0
AC008747.1	0	0	0	0	0	0	0	0	0	0	0	0	0	0	0	0	0	0	0	0	0	0	0	0	0	0	N/A	N/A	0	0		0	0	0	0	0	0	0	0	0	0	0	0	0	0	0	0	0	0
AC008750.1	0	0	0	0	0	0	0	0	0	0	0	0	0	0	0	0	0	0	0	0	0	0	0	-2.04	0	0	N/A	N/A	0	0		0	0	0	0	0	0	0	0	0	0	0	0	0	0	0	0	0	0
AC008750.2	0	0	0	0	0	0	0	0	0	0	0	0	0	0	0	0	0	0	0	0	0	-1.21	0	-1.36	0	0	N/A	N/A	0	0		0	0	0	0	0	0	0	0	0	0	0	0	0	0	0	0	0	0
AC008750.7	0	0	0	0	0	0	0	0	0	0	0	0	0	0	0	0	0	0	0	0	0	0	0	0	0	0	N/A	N/A	0	0		0	0	0	0	0	0	0	0	0	0	0	0	0	0	0	0	0	0
AC008760.1	0	0	0	0	0	0	0	0	0	0	0	0	0	0	0	0	0	0	0	0	0	0	0	0	0	0	N/A	N/A	0	0		0	0	0	0	0	0	0	0	0	0	0	0	0	0	0	0	0	0
AC008761.1	0	0	0	0	0	0	0	0	0	0	0	0	0	0	0	0	0	0	0	0	0	0	0	0	0	0	N/A	N/A	0	0		0	0	0	0	0	0	0	0	0	0	0	0	0	0	0	0	0	0
AC008763.1	0	0	0	0	0	0	0	0	0	0	0	0	0	0	0	0	0	0	0	0	0	0	0	-1.45	0	0	N/A	N/A	0	0		0	0	0	0	0	0	0	0	0	0	0	0	0	0	0	0	0	0
AC008764.4	2.87	0	0	-1.53	1.69	0	0	0	0	0	0	0	0	0	0	0	0	0	0	0	0	0	0	0	0	0	N/A	N/A	0	0		2.59	0	2.45	0	0	-1.08	0	0	0	0	0	0	0	0	0	0	0	0
AC008771.1	0	0	0	0	0	0	0	0	0	0	0	0	0	0	0	0	0	0	0	0	0	0	0	0	0	0	N/A	N/A	0	0		0	0	0	0	0	0	0	0	0	0	0	0	0	0	0	0	0	0
AC008781.1	0	0	0	0	0	0	0	0	0	0	0	0	0	0	0	0	0	-0.98	0	0	0	0	0	0	0	0	N/A	N/A	0	0		0	0	0	0	0	0	0	0	0	0	0	0	0	0	0	-1.08	0	-1.04
AC008840.1	0	0	0	0	0	0	0	0	0	0	0	0	0	0	0	0	0	0	0	0	0	-2.28	0	0	0	0	N/A	N/A	0	0		0	0	0	0	0	0	0	0	0	0	0	0	0	0	0	0	0	0
AC008870.3	0	0	0	0	0	0	0	0	0	0	0	0	0	0	0	0	0	0	0	0	0	0	0	0	0	0	N/A	N/A	0	0		0	0	0	0	0	0	0	0	0	0	0	0	0	0	0	0	0	0
AC008870.4	0	0	0	0	0	0	0	0	0	0	0	0	0	0	0	0	0	0	0	0	0	0	0	0	0	0	N/A	N/A	0	0		0	0	0	0	0	0	0	0	0	0	0	0	0	0	0	0	0	0
AC008875.1	0	0	0	0	0	0	0	0	0	0	0	0	0	0	0	0	0	0	0	0	0	0	2.11	0	0	0	N/A	N/A	0	0		0	0	0	0	0	0	0	0	0	0	0	0	0	0	0	0	0	0
AC008894.2	0	0	0	0	0	0	0	0	0	0	0	0	0	0	0	0	0	0	0	0	0	0	0	0	0	0	N/A	N/A	0	0		0	0	0	0	0	0	0	0	0	0	0	0	0	0	0	0	0	0
AC008897.3	0	0	0	0	0	0	0	0	0	0	0	0	0	0	0	0	0	0	0	0	0	0	0	0	0	0	N/A	N/A	0	0		0	0	0	0	0	0	0	0	0	0	0	0	0	0	0	0	0	0
AC008906.1	0	0	0	0	0	0	0	0	0	0	0	0	0	0	0	0	0	0	1.63	0	1.36	0	0	0	0	0	N/A	N/A	0	0		0	0	0	0	0	0	0	0	0	0	0	0	0	0	0	0	0	0
AC008915.2	0	0	0	0	0	0	0	0	0	0	0	0	0	0	0	0	0	0	0	-0.38	0	-0.39	0	-0.53	0	0	N/A	N/A	0	0		0	0	0	0	0	0	0	0	0	0	0	0	0	0	0	0	0	0
AC008937.3	0	0	0	0	0	0	0	0	0	0	0	0	0	0	0	0	0	0	0	0	0	0	0	0	0	0	N/A	N/A	0	0		0	0	0	0	0	0	0	0	0	0	0	0	0	0	0	0	0	0
AC008946.1	0	0	0	0	0	0	0	0	0	0	0	0	0	0	0	0	0	0	0	0	0	0	0	-1.51	0	0	N/A	N/A	0	0		0	0	0	0	0	0	0	0	0	0	0	0	0	0	0	0	0	0
AC008966.2	0	0	0	0	0	0	0	0	0	0	0	0	0	0	0	0	0	0	0	0	0	0	2.32	0	0	0	N/A	N/A	0	0		0	0	0	0	0	0	0	0	0	0	0	0	0	0	0	0	0	0
AC008972.2	0	0	0	0	0	0	0	0	0	0	0	0	0	0	0	0	0	0	0	0	0	0	0	0	0	0	N/A	N/A	0	0		0	0	0	0	0	0	0	0	0	0	0	0	0	0	0	0	0	0
AC009005.1	0	0	0	0	0	0	0	0	0	0	0	0	0	0	0	0	0	0	0	-0.34	0	0	0	0	0	0	N/A	N/A	0	0		0	0	0	0	0	0	0	0	0	0	0	0	0	0	0	0	0	0
AC009041.3	0	0	0	0	0	0	0	0	0	0	0	0	0	0	0	0	0	0	0	0	0	0	1.3	0	0	0	N/A	N/A	0	0		0	0	0	0	0	0	0	0	0	0	0	0	0	0	0	0	0	0
AC009055.2	0	0	0	0	0	0	0	0	0	0	0	0	0	0	0	0	0	0	0	0	0	0	0	-1	0	0	N/A	N/A	0	0		0	0	0	0	0	0	0	0	0	0	0	0	0	0	0	0	0	0
AC009061.2	0	0	0	0	0	0	0	0	0	0	0	0	0	0	0	0	0	0	0	0	0	0	1.01	0	0	0	N/A	N/A	0	0		0	0	0	0	0	0	0	0	0	0	0	0	0	0	0	0	0	0
AC009065.4	0	0	0	0	0	0	0	0	0	0	0	0	0	0	0	0	0	0	0	-0.74	0	0	0	0	0	0	N/A	N/A	0	0		0	0	0	0	0	0	0	0	0	0	0	0	0	0	0	0	0	0
AC009088.1	0	0	0	0	0	0	0	0	0	0	0	0	0	0	0	0	0	0	0	0	0	0	1.7	0	0	0	N/A	N/A	0	0		0	0	0	0	0	0	0	0	0	0	0	0	0	0	0	0	0	0
AC009088.2	0	0	0	0	0	0	0	0	0	0	0	0	0	0	0	0	0	0	0	-1.14	0	0	0	-1.59	0	0	N/A	N/A	0	0		0	0	0	0	0	0	0	0	0	0	0	0	0	0	0	0	0	0
AC009093.4	0	0	0	0	0	0	0	0	0	0	0	0	0	0	0	0	0	0	0	0	0	0	0	-1.78	0	0	N/A	N/A	0	0		0	0	0	0	0	0	0	0	0	0	0	0	0	0	0	0	0	0
AC009093.8	0	0	0	0	0	0	0	0	0	0	0	0	0	0	0	0	0	0	0	0	0	0	0	0	0	0	N/A	N/A	0	0		0	0	0	0	0	0	0	0	0	0	0	0	0	0	0	0	0	0
AC009107.2	0	0	0	0	0	0	0	0	0	0	0	0	0	0	0	0	0	0	0	0	0	0	0	0	0	0	N/A	N/A	0	0		0	0	0	0	0	0	0	0	0	0	0	0	0	0	0	0	0	0
AC009108.3	0	0	0	0	0	0	0	0	0	0	0	0	0	0	0	0	0	0	0	0	0	-1.83	0	0	0	0	N/A	N/A	0	0		0	0	0	0	0	0	0	0	0	0	0	0	0	0	0	0	0	0
AC009113.1	0	0	0	0	0	0	0	0	0	0	0	0	0	0	0	0	0	0	0	0	0	0	1.15	0	0	0	N/A	N/A	0	0		0	0	0	0	0	0	0	0	0	0	0	0	0	0	0	0	0	0
AC009120.2	0	0	0	0	0	0	0	0	0	0	0	0	0	0	0	0	0	0	0	0	0	0	0	0	0	0	N/A	N/A	0	0		0	0	2.24	0	0	0	0	0	0	0	0	0	0	0	0	0	0	0
AC009133.6	0	0	0	0	0	0	0	0	0	0	0	-0.49	0	0	0	0	0	0	0	0	0	0	0	-0.35	0	0	N/A	N/A	0	0		0	0	0	0	0	0	0	0	0	0	0	-0.6	0	0	0	0	0	0
AC009139.1	0	0	0	0	0	0	0	0	0	0	0	0	0	0	0	0	0	0	0	0	0	0	0	0	0	0	N/A	N/A	0	0		0	0	0	0	0	0	0	0	0	0	0	0	0	0	0	0	0	0
AC009154.1	0	0	0	0	0	0	0	0	0	0	0	0	0	0	0	0	0	0	0	0	1.24	0	0	0	0	0	N/A	N/A	0	0		0	0	0	0	0	0	0	0	0	0	0	0	0	0	0	0	0	0
AC009163.4	0	0	0	0	0	0	0	0	0	0	0	0	0	0	0	0	0	0	0	0	0	0	0	0	0	0	N/A	N/A	0	0		0	0	0	-0.6	0	-0.74	0	0	0	0	0	0	0	0	0	0	0	0
AC009171.2	0	0	0	0	0	0	0	0	0	0	0	0	0	0	0	0	0	0	0	-1.5	0	-1.34	0	-1.53	0	0	N/A	N/A	0	0		0	0	0	0	0	0	0	0	0	0	0	0	0	0	0	0	0	0
AC009226.1	0	0	0	0	0	0	0	0	0	0	0	0	0	0	0	0	0	0	0	0	0	-1.31	0	-1.32	0	0	N/A	N/A	0	0		0	0	0	0	0	0	0	0	0	0	0	0	0	0	0	0	0	0
AC009237.14	0	0	0	0	0	0	0	0	0	0	0	0	0	0	0	0	0	0	0	0	0	0	0	0	0	0	N/A	N/A	0	0		0	0	0	0	0	0	0	0	0	0	0	0	0	0	0	0	0	0
AC009237.15	0	0	0	0	0	0	0	0	0	0	0	0	0	0	0	0	0	0	0	0	0	0	0	0	0	0	N/A	N/A	0	0		0	0	0	0	0	0	0	0	0	0	0	0	0	0	0	0	0	0
AC009275.1	0	0	0	0	0	0	0	0	0	0	0	0	0	0	0	0	0	0	0	0	0	0	0	0	0	0	N/A	N/A	0	0		0	0	0	0	0	0	0	0	0	0	0	0	0	0	0	0	0	0
AC009309.1	0	0	0	0	0	0	0	0	0	0	0	0	0	0	0	0	0	0	0	0	0	0	0	0	0	0	N/A	N/A	0	0		0	0	0	0	0	0	0	0	0	0	0	0	0	0	0	0	0	0
AC009318.1	0	0	0	0	0	0	0	0	0	0	0	0	0	0	0	0	0	0	0	0	0	0	0	0	0	0	N/A	N/A	0	0		0	0	0	0	0	0	0	0	0	0	0	0	0	0	0	0	0	0
AC009365.2	0	0	0	0	0	0	0	0	0	0	0	0	0	0	0	0	0	0	0	0	0	-2.18	0	0	0	0	N/A	N/A	0	0		0	0	0	0	0	0	0	0	0	0	0	0	0	0	0	0	0	0
AC009404.1	0	0	0	0	0	0	0	0	0	0	0	0	0	0	0	0	0	0	0	0	0	0	1.05	0	0	0	N/A	N/A	0	0		0	0	0	0	0	0	0	0	0	0	0	0	0	0	0	0	0	0
AC009414.2	0	0	0	0	0	0	0	0	0	0	0	0	0	0	0	0	0	0	0	-0.35	0	0	0	0	0	0	N/A	N/A	0	0		0	0	0	0	0	0	0	0	0	0	0	0	0	0	0	0	0	0
AC009506.1	0	0	0	0	0	0	0	0	0	0	0	0	0	0	0	0	0	0	0	0	0	0	0	-0.64	0	0	N/A	N/A	0	0		0	0	0	0	0	0	0	0	0	0	0	0	0	0	0	0	0	0
AC009549.1	0	0	0	0	0	0	0	0	0	0	0	0	0	0	0	0	0	0	0	0	0	-1.32	0	-1.29	0	0	N/A	N/A	0	0		0	0	0	0	0	0	0	0	0	0	0	0	0	0	0	0	0	0
AC009652.2	0	0	0	0	0	0	0	0	0	0	0	0	0	0	0	-1.08	0	0	0	0	0	0	0	-1.11	0	0	N/A	N/A	0	0		0	0	0	0	0	0	0	0	0	0	0	0	0	0	0	0	0	-2.11
AC009686.2	0	0	0	0	0	0	0	0	0	0	0	0	0	0	0	0	0	0	2.83	0	0	0	0	0	0	0	N/A	N/A	0	0		0	0	0	0	0	0	0	0	0	0	0	0	0	0	0	0	0	0
AC009690.2	0	0	0	0	0	0	0	0	0	0	0	0	0	0	0	0	0	0	0	0	0	0	0	0	0	0	N/A	N/A	0	0		0	0	0	0	0	0	0	0	0	0	0	0	0	0	0	0	0	0
AC009779.2	0	0	0	0	0	0	0	0	0	0	0	0	0	0	0	0	0	0	0	0	0	-0.38	0	0	0	0	N/A	N/A	0	0		0	0	0	0	0	0	0	0	0	0	0	0	0	0	0	0	0	0
AC009812.4	0	0	0	0	0	0	0	0	0	0	0	0	0	0	0	0	0	0	0	0	0	0	0	0	0	0	N/A	N/A	0	0		0	0	0	0	0	0	0	0	0	0	0	0	0	0	0	0	0	0
AC009831.1	0	0	0	0	0	0	0	0	0	0	0	0	0	0	0	0	0	0	0	0	0	0	0	-1.56	0	0	N/A	N/A	0	0		0	0	0	0	0	0	0	0	0	0	0	0	0	0	0	0	0	0
AC009908.1	0	0	0	0	0	0	0	0	0	0	0	0	0	0	0	0	0	0	0	0	0	-2.04	0	0	0	0	N/A	N/A	0	0		0	0	0	0	0	0	0	0	0	0	0	0	0	0	0	0	0	0
AC009955.1	0	0	0	0	0	0	0	0	0	0	0	0	0	0	0	0	0	0	0	0	0	0	0	0	0	0	N/A	N/A	0	0		0	0	0	0	0	0	0	0	0	0	0	0	0	0	0	0	0	0
AC009961.1	0	0	0	0	0	0	0	0	0	0	0	0	0	0	0	0	0	0	0	0	0	0	0	0	0	0	N/A	N/A	0	0		0	0	0	0	0	-2.21	0	0	0	0	0	0	0	0	0	0	0	0
AC009962.1	0	0	0	0	0	0	0	0	0	0	0	0	0	0	0	0	0	0	0	0	0	0	0	0	0	0	N/A	N/A	0	0		0	0	0	0	0	0	0	0	0	0	0	0	0	0	0	0	0	0
AC010132.4	0	0	0	0	0	0	0	0	0	0	0	0	0	0	0	0	0	0	0	0	0	0	0	0	0	0	N/A	N/A	0	0		0	0	0	0	0	0	0	0	0	0	0	0	0	0	0	0	0	0
AC010168.1	0	0	0	0	0	0	0	0	0	0	0	0	0	0	0	0	0	0	0	0	0	-1.68	0	-1.38	0	0	N/A	N/A	0	0		0	0	0	0	0	0	0	0	0	0	0	0	0	0	0	0	0	0
AC010173.1	0	0	0	0	0	0	0	0	0	0	0	0	0	0	0	-1.19	0	0	0	0	0	0	0	0	0	0	N/A	N/A	0	0		0	0	0	0	2.57	0	0	0	0	0	0	0	0	-1.14	0	-1.28	0	-2.12
AC010198.1	0	0	0	0	0	0	0	0	0	0	0	0	0	0	0	0	0	0	0	0	0	0	0	0	0	0	N/A	N/A	0	0		0	0	0	0	0	0	0	0	0	0	0	0	0	0	0	0	0	0
AC010201.1	0	0	0	0	0	0	0	0	0	0	0	0	0	0	0	0	0	0	0	0	0	0	0	0	0	0	N/A	N/A	0	0		0	0	0	0	0	0	0	0	0	0	0	0	0	0	0	0	0	0
AC010203.2	0	0	0	0	0	0	0	0	0	0	0	0	0	0	0	0	0	0	0	0	0	0	0	0	0	0	N/A	N/A	0	0		0	0	0	0	0	0	0	0	0	0	0	0	0	0	0	0	0	0
AC010210.1	0	0	0	0	0	0	0	0	0	0	0	0	0	0	0	0	0	0	0	0	0	0	0	0	0	0	N/A	N/A	0	0		0	0	0	0	0	0	0	0	0	0	0	0	0	0	0	0	0	0
AC010226.1	0	0	0	0	0	0	0	0	0	0	0	0	0	0	0	0	0	0	0	0	0	0	0	0	0	0	N/A	N/A	0	0		0	0	0	0	0	0	0	0	0	0	0	0	0	0	0	0	0	0
AC010245.2	0	0	0	0	0	0	0	0	0	0	0	0	0	0	0	0	0	0	0	0	0	0	0	0	0	0	N/A	N/A	0	0		0	0	0	0	0	0	0	0	0	0	0	0	0	0	0	0	0	0
AC010247.1	0	0	0	0	0	0	0	0	0	0	0	0	0	0	0	0	0	0	0	0	2.57	0	0	0	0	0	N/A	N/A	0	0		0	0	0	0	0	0	0	0	0	0	0	0	0	0	0	0	0	0
AC010325.1	0	0	0	0	0	0	0	0	0	0	0	0	0	0	0	0	0	0	1.51	0	1.28	0	1.27	0	0	0	N/A	N/A	0	0		0	0	0	0	0	0	0	0	0	0	0	0	0	0	0	0	0	0
AC010327.4	0	0	0	0	0	0	0	0	0	0	0	0	0	0	0	0	0	0	0	0	0	0	1.33	0	0	0	N/A	N/A	0	0		0	0	0	0	0	0	0	0	0	0	0	0	0	0	0	0	0	0
AC010333.2	0	0	0	0	0	0	0	0	0	0	0	0	0	0	0	0	0	0	0	0	2.02	0	0	0	0	0	N/A	N/A	0	0		0	0	0	0	0	0	0	0	0	0	0	0	0	0	0	0	0	0
AC010336.1	0	0	0	0	0	0	0	0	0	0	0	0	0	0	0	0	0	0	0	0	0	0	0	0	0	0	N/A	N/A	0	0		0	0	0	0	0	0	0	0	0	0	0	0	0	0	0	0	0	0
AC010336.4	0	0	0	0	0	0	0	0	0	0	0	0	0	0	0	0	0	0	0	0	0	0	0	0	0	0	N/A	N/A	0	0		0	0	0	0	0	0	0	0	0	0	0	0	0	0	0	0	0	0
AC010343.3	0	0	0	0	0	0	0	0	0	0	0	0	0	0	0	-1.29	0	-1.2	0	0	0	0	0	0	0	0	N/A	N/A	0	0		0	0	0	0	0	0	0	0	0	0	0	0	0	0	0	0	0	0
AC010457.1	0	0	0	0	0	0	0	0	0	0	0	0	0	0	0	0	0	0	0	0	0	-1.11	0	-1.63	0	0	N/A	N/A	0	0		0	0	0	0	0	0	0	0	0	0	0	0	0	0	0	0	0	0
AC010487.2	0	0	0	0	0	0	0	0	0	0	0	0	0	0	0	0	0	0	0	0	0	0	0	0	0	0	N/A	N/A	0	0		0	0	0	0	0	0	0	0	0	0	0	0	0	0	0	0	0	0
AC010491.1	0	0	0	0	0	0	0	0	0	0	0	0	0	0	0	0	0	0	0	-1.45	0	0	0	0	0	0	N/A	N/A	0	0		0	0	0	0	0	0	0	0	0	0	0	0	0	0	0	0	0	0
AC010522.1	0	0	0	0	0	0	0	0	0	0	0	0	0	0	0	0	0	0	0	0	0	-0.37	0	-0.4	0	0	N/A	N/A	0	0		0	0	0	0	0	0	0	0	0	0	0	0	0	0	0	0	0	0
AC010536.1	0	0	0	0	0	0	0	0	0	0	0	0	0	0	0	0	0	0	0	0	0	-0.6	0	-0.59	0	0	N/A	N/A	0	0		0	0	0	0	0	0	0	0	0	0	0	0	0	0	0	0	0	0
AC010542.2	0	0	0	0	0	0	0	0	0	0	0	0	0	0	0	0	0	0	0	0	0	0	2.66	0	0	0	N/A	N/A	0	0		0	0	0	0	0	0	0	0	0	0	0	0	0	0	0	0	0	0
AC010618.3	0	0	0	0	0	0	0	0	0	0	0	0	0	0	0	0	0	0	0	0	0	0	0	0	0	0	N/A	N/A	0	0		0	0	0	0	0	0	0	0	0	0	0	0	0	0	0	0	0	0
AC010636.2	0	0	0	0	0	0	0	0	0	0	0	0	0	0	0	0	0	0	0	0	0	0	0	0	0	0	N/A	N/A	0	0		0	0	0	0	0	0	0	0	0	0	0	0	0	-1.11	0	-1.55	0	-1.24
AC010643.1	0	0	0	0	0	0	0	0	0	0	0	0	0	0	0	0	0	0	0	0	0	0	0	0	0	0	N/A	N/A	0	0		0	0	0	0	0	0	0	0	0	0	0	0	0	0	0	0	0	0
AC010735.2	0	0	0	0	0	0	0	0	0	0	0	0	0	0	0	0	0	0	0	-0.45	0	0	0	0	0	0	N/A	N/A	0	0		0	0	0	0	0	0	0	0	0	0	0	0	0	0	0	0	0	0
AC010761.1	0	0	0	0	0	0	0	0	0	0	0	0	0	0	0	0	0	0	0	0	0	0	0	0	0	0	N/A	N/A	0	0		0	0	0	0	0	0	0	0	0	0	0	0	0	0	0	0	0	0
AC010761.6	0	0	0	0	0	0	0	0	0	0	0	0	0	0	0	0	0	0	0	0	0	0	0	0	0	0	N/A	N/A	0	0		0	0	0	0	0	0	0	0	0	0	0	0	0	0	0	0	0	0
AC010809.1	0	0	0	0	0	0	0	0	0	0	0	0	0	0	0	0	0	0	0	0	0	0	0	-1.44	0	0	N/A	N/A	0	0		0	0	0	0	0	0	0	0	0	0	0	0	0	0	0	0	0	0
AC010864.1	0	0	0	0	0	0	0	0	0	0	0	0	0	0	0	0	0	0	0	0	0	0	0	0	0	0	N/A	N/A	0	0		0	0	0	0	0	0	0	0	0	0	0	0	0	0	0	0	0	0
AC010883.1	0	0	0	0	0	0	0	0	0	0	0	0	0	0	0	0	0	0	0	-1.04	0	-1.43	0	-1.41	0	0	N/A	N/A	0	0		0	0	0	0	0	0	0	0	0	0	0	0	0	0	0	0	0	0
AC010913.1	0	0	0	0	0	0	0	0	0	0	0	0	0	0	0	0	0	0	0	0	0	0	0	0	0	0	N/A	N/A	0	0		0	0	0	0	0	0	0	0	0	0	0	0	0	0	0	0	0	0
AC010969.2	0	0	0	0	0	0	0	0	0	0	0	0	0	0	0	0	0	0	0	0	0	0	0	0	0	0	N/A	N/A	0	0		0	0	0	0	0	0	0	0	0	0	0	0	0	0	0	0	0	0
AC010976.1	0	0	0	0	0	0	0	0	0	0	0	0	0	-2.21	0	0	0	0	0	0	0	0	0	-2.7	0	0	N/A	N/A	0	0		0	0	0	0	0	0	0	0	0	0	0	0	0	-3.78	0	0	0	0
AC011005.4	0	0	0	0	0	0	0	0	0	0	0	0	0	0	0	0	0	0	0	0	0	0	0	0	0	0	N/A	N/A	0	0		0	0	0	0	0	0	0	0	0	0	0	0	0	0	0	0	0	0
AC011092.2	0	0	0	0	0	0	0	0	0	0	0	0	0	0	0	0	0	0	0	0	0	0	0	-2.23	0	0	N/A	N/A	0	0		0	0	0	0	0	0	0	0	0	0	0	0	0	0	0	0	0	0
AC011247.1	0	0	0	0	0	0	0	0	0	0	0	0	0	0	0	0	0	0	0	0	0	0	0	0	0	0	N/A	N/A	0	0		0	0	0	0	0	0	0	0	0	0	0	0	0	0	0	-0.53	0	-0.68
AC011374.2	0	0	0	0	0	0	0	0	0	0	0	0	0	0	0	0	0	0	0	0	0	0	0	0	0	0	N/A	N/A	0	0		0	0	0	0	0	0	0	0	0	0	0	0	0	0	0	0	0	0
AC011379.2	0	0	0	0	0	0	0	0	0	0	0	0	0	0	0	0	0	0	0	-2.04	0	-2.17	0	-2.22	0	0	N/A	N/A	0	0		0	0	0	0	0	0	0	0	0	0	0	0	0	0	0	0	0	0
AC011444.1	0	0	0	0	0	0	0	0	0	0	0	0	0	0	0	0	0	0	0	0	0	0	0	-1.94	0	0	N/A	N/A	0	0		0	0	0	0	0	0	0	0	0	0	0	0	0	0	0	0	0	-1.3
AC011446.1	0	0	0	0	0	0	0	0	0	0	0	0	0	0	0	0	0	0	0	0	0	0	0	0	0	0	N/A	N/A	0	0		0	0	0	0	0	0	0	0	0	0	0	0	0	0	0	0	0	0
AC011447.3	0	0	0	0	0	0	0	0	0	0	0	0	0	0	0	0	0	0	0	0	0	0	0	0	0	0	N/A	N/A	0	0		0	0	0	0	0	0	0	0	0	0	0	0	0	0	0	0	0	0
AC011448.1	0	0	0	0	0	0	0	0	0	0	0	0	0	0	0	0	0	0	0	0	0	0	1.76	0	0	0	N/A	N/A	0	0		0	0	0	0	0	0	0	0	0	0	0	0	0	0	0	0	0	0
AC011455.1	0	0	0	0	0	0	0	0	0	0	0	0	0	0	0	0	0	0	0	0	0	0	2.21	0	0	0	N/A	N/A	0	0		0	0	0	0	0	0	0	0	0	0	0	0	0	0	0	0	0	0
AC011462.1	0	0	0	0	0	0	0	0	0	0	0	0	0	0	0	0	0	0	0	0	0	0	0	0	0	0	N/A	N/A	0	0		0	0	0	-0.5	0	-0.51	0	0	0	0	0	0	0	0	0	0	0	0
AC011466.1	0	0	0	0	0	0	0	0	0	0	0	0	0	0	0	0	0	0	0	0	0	0	0	0	0	0	N/A	N/A	0	0		0	0	0	0	0	0	0	0	0	0	0	0	0	-1.7	0	0	0	0
AC011477.1	0	0	0	0	0	0	0	0	0	0	0	0	0	-0.96	0	0	0	0	0	0	0	0	0	0	0	0	N/A	N/A	0	0		0	0	0	0	0	0	0	0	0	0	0	0	0	0	0	0	0	0
AC011477.3	0	0	0	0	0	0	0	0	0	0	0	0	0	0	0	0	0	0	0	0	0	-2.18	0	0	0	0	N/A	N/A	0	0		0	0	0	0	0	0	0	0	0	0	0	0	0	0	0	0	0	0
AC011481.2	0	0	0	0	0	0	0	0	0	0	0	0	0	0	0	0	0	0	0	0	0	0	0	0	0	0	N/A	N/A	0	0		0	0	0	0	0	0	0	0	0	0	0	0	0	0	0	0	0	0
AC011498.2	0	0	0	0	0	0	0	0	0	0	0	0	0	0	0	0	0	0	0	0	0	-1.05	0	-1.19	0	0	N/A	N/A	0	0		0	0	0	0	0	0	0	0	0	0	0	0	0	0	0	0	0	0
AC011498.6	0	0	0	0	0	0	0	0	0	0	0	0	0	0	0	0	0	0	0	0	0	0	0	-2.06	0	0	N/A	N/A	0	0		0	0	0	0	0	0	0	0	0	0	0	0	0	0	0	0	0	0
AC011503.1	0	0	0	0	0	0	0	0	0	0	0	0	0	0	0	0	0	0	0	0	0	0	0	0	0	0	N/A	N/A	0	0		0	0	0	0	0	0	0	0	0	0	0	0	0	0	0	0	0	0
AC011603.2	0	0	0	0	0	0	0	0	0	0	0	0	0	0	0	0	0	0	0	0	0	-0.75	0	-3.06	0	0	N/A	N/A	0	0		0	0	0	0	0	0	0	0	0	0	0	0	0	0	0	0	0	0
AC011603.3	0	0	0	0	0	0	0	0	0	0	0	0	0	0	0	0	0	0	0	0	0	0	0	-2.43	0	0	N/A	N/A	0	0		0	0	0	0	0	0	0	0	0	0	0	0	0	0	0	0	0	0
AC011604.2	0	-4.08	0	0	0	0	0	0	0	0	0	0	0	0	0	0	0	0	0	0	0	-1.46	0	-1.41	0	0	N/A	N/A	0	0		0	0	0	0	0	0	0	0	0	0	0	0	0	0	0	0	0	0
AC011611.2	0	0	0	0	0	0	0	0	0	0	0	0	0	0	0	0	0	0	0	0	0	-2.56	0	-2.2	0	0	N/A	N/A	0	0		0	0	0	0	0	0	0	0	0	0	0	0	0	0	0	0	0	0
AC011611.3	0	0	0	0	0	0	0	0	0	0	0	0	0	0	0	0	0	0	0	0	0	0	0	-0.52	0	0	N/A	N/A	0	0		0	0	0	0	0	0	0	0	0	0	0	0	0	0	0	0	0	0
AC011676.1	0	0	0	0	0	0	0	0	0	0	0	0	0	0	0	0	0	0	1.69	0	2.12	0	2.23	0	0	0	N/A	N/A	0	0		0	0	0	0	0	0	0	0	0	0	0	0	0	0	0	0	0	0
AC011676.3	0	0	0	0	0	0	0	0	0	0	0	0	0	0	0	0	0	0	0	0	1.37	0	1.56	0	0	0	N/A	N/A	0	0		0	0	0	0	0	0	0	0	0	0	0	0	0	0	0	0	0	0
AC011747.1	0	0	0	0	0	0	0	0	0	0	0	0	0	0	0	-0.52	0	-0.78	0	0	0	0	0	0	0	0	N/A	N/A	0	0		0	0	0	0	0	0	0	0	0	0	0	0	0	0	0	0	0	0
AC011773.4	0	0	0	0	0	0	0	0	0	0	0	0	0	0	0	0	0	0	0	0	0	0	0	0	0	0	N/A	N/A	0	0		0	0	0	0	0	0	0	0	0	0	0	0	0	0	0	0	0	0
AC011921.1	0	0	0	0	0	0	0	0	0	0	0	0	0	0	0	0	0	0	0	-3.39	0	0	0	-2.04	0	0	N/A	N/A	0	0		0	0	0	0	0	0	0	0	0	0	0	0	0	0	0	0	0	0
AC011933.3	0	0	0	0	0	0	0	0	0	0	0	0	0	0	0	0	0	0	0	0	0	0	0	0	0	0	N/A	N/A	0	0		0	0	0	0	0	0	0	0	0	0	0	0	0	0	0	0	0	0
AC011978.2	0	0	0	0	0	0	0	0	0	0	0	0	0	0	0	0	0	0	0	0	0	0	0	0	0	0	N/A	N/A	0	0		0	0	0	0	0	0	0	0	0	0	0	0	0	0	0	0	0	0
AC012065.4	0	0	0	0	0	0	0	0	0	0	0	0	0	0	0	0	0	0	2.39	0	3.82	0	1.86	0	0	0	N/A	N/A	0	0		0	0	0	0	0	0	0	0	0	0	0	0	0	0	0	0	0	0
AC012073.1	0	0	0	0	0	0	0	0	0	0	0	0	0	0	0	0	0	0	0	0	0	-1.11	0	-1.54	0	0	N/A	N/A	0	0		0	0	0	0	0	0	0	0	0	0	0	0	0	0	0	0	0	0
AC012074.1	0	0	0	0	0	0	0	0	0	0	0	0	0	0	0	0	0	0	1.36	0	0	0	0	0	0	0	N/A	N/A	0	0		0	0	0	0	0	0	0	0	0	0	0	0	0	0	0	0	0	0
AC012146.1	0	0	0	0	0	0	0	0	0	0	0	0	0	0	0	0	0	0	0	0	0	-1.11	0	-1.42	0	0	N/A	N/A	0	0		0	0	0	0	0	0	0	0	0	0	0	0	0	0	0	0	0	0
AC012173.1	0	0	0	0	0	0	0	0	0	0	0	0	0	0	0	0	0	0	1.06	0	0	0	1.68	0	0	0	N/A	N/A	0	0		0	0	0	0	0	0	0	0	0	0	0	0	0	0	0	0	0	0
AC012184.3	0	0	0	0	0	0	0	0	0	0	0	0	0	0	0	0	0	0	0	-0.6	0	-0.77	0	-0.52	0	0	N/A	N/A	0	0		0	0	0	0	0	0	0	0	0	0	0	0	0	0	0	0	0	0
AC012213.2	0	0	0	0	0	0	0	0	0	0	0	0	0	0	0	0	0	0	0	0	0	0	0	0	0	0	N/A	N/A	0	0		0	0	0	0	0	0	0	0	0	0	0	0	0	0	0	0	0	0
AC012313.2	0	0	0	0	0	0	0	0	0	0	0	0	0	0	0	0	0	0	0	0	0	0	0	0	0	0	N/A	N/A	0	0		0	0	0	0	0	0	0	0	0	0	0	0	0	0	0	0	0	0
AC012313.6	0	0	0	0	0	0	0	0	0	0	0	0	0	0	0	0	0	0	0	0	0	0	0	0	0	0	N/A	N/A	0	0		0	0	0	0	0	0	0	0	0	0	0	0	0	0	0	0	0	0
AC012313.7	0	0	0	0	0	0	0	0	0	0	0	0	0	0	0	0	0	0	0	0	0	0	1.15	0	0	0	N/A	N/A	0	0		0	0	0	0	0	0	0	0	0	0	0	0	0	0	0	0	0	0
AC012322.1	0	0	0	0	0	0	0	0	0	0	0	0	0	0	0	0	0	0	0	0	0	0	0	0	0	0	N/A	N/A	0	0		0	0	0	0	0	0	0	0	0	0	0	0	0	0	0	0	0	0
AC012358.3	0	0	0	0	0	0	0	0	0	0	0	0	0	0	0	0	0	0	0	0	0	-0.88	0	0	0	0	N/A	N/A	0	0		0	0	0	0	0	0	0	0	0	0	0	0	0	0	0	-1.96	0	0
AC012360.1	0	0	0	0	0	0	0	0	0	0	0	0	0	0	0	0	0	0	0	0	0	-1.96	0	0	0	0	N/A	N/A	0	0		0	0	0	0	0	0	0	0	0	0	0	0	0	0	0	0	0	0
AC012360.2	0	0	0	0	0	0	0	0	0	0	0	0	0	0	0	0	0	0	0	-2.36	0	-2.08	0	-3.55	0	0	N/A	N/A	0	0		0	0	0	0	0	0	0	0	0	0	0	0	0	0	0	0	0	0
AC012377.1	0	0	0	0	0	0	0	0	0	0	0	0	0	0	0	0	0	0	0	0	0	0	0	0	0	0	N/A	N/A	0	0		0	0	0	0	0	0	0	0	0	0	0	0	0	0	0	0	0	0
AC012409.1	0	0	0	0	0	0	0	0	0	0	0	0	0	0	0	0	0	0	0	0	0	0	2.24	0	0	0	N/A	N/A	0	0		0	0	0	0	0	0	0	0	0	0	0	0	0	0	0	0	0	0
AC012435.2	0	0	0	0	0	0	0	0	0	0	0	0	0	0	0	0	0	0	0	0	0	-0.68	0	-0.76	0	0	N/A	N/A	0	0		0	0	0	0	0	0	0	0	0	0	0	0	0	0	0	0	0	0
AC012447.1	0	0	0	0	0	0	0	0	0	0	0	0	0	0	0	0	0	0	0	0	0	-1.31	0	-1.77	0	0	N/A	N/A	0	0		0	0	0	0	0	0	0	0	0	0	0	0	0	0	0	0	0	0
AC012467.1	0	0	0	0	0	0	0	0	0	0	0	0	0	0	0	0	0	0	0	0	0	-2.58	0	0	0	0	N/A	N/A	0	0		0	0	0	0	0	0	0	0	0	0	0	0	0	0	0	0	0	0
AC012485.2	0	0	0	0	0	0	0	0	0	0	0	0	0	0	0	0	0	0	1.59	0	0	0	0	0	0	0	N/A	N/A	0	0		0	0	0	0	0	0	0	0	0	0	0	0	0	0	0	0	0	0
AC012506.4	0	0	0	0	0	0	0	0	0	0	0	0	0	0	0	0	0	0	0	0	0	0	2.28	0	0	0	N/A	N/A	0	0		0	0	0	0	0	0	0	0	0	0	0	0	0	0	0	0	0	0
AC012531.1	0	0	0	0	0	0	0	0	0	0	0	0	0	0	0	0	0	0	0	0	0	0	1	0	0	0	N/A	N/A	0	0		0	0	0	0	0	0	0	0	0	0	0	0	0	0	0	0	0	0
AC012574.2	0	0	0	0	0	0	0	0	0	0	0	0	0	0	0	0	0	0	0	0	0	0	0	0	0	0	N/A	N/A	0	0		0	0	0	0	0	0	0	0	0	0	0	0	0	0	0	0	0	0
AC012615.2	0	0	0	0	0	0	0	0	0	0	0	0	0	0	0	0	0	0	0	0	0	0	0	0	0	0	N/A	N/A	0	0		0	0	0	0	0	0	0	0	0	0	0	0	0	0	0	0	0	0
AC012615.6	0	0	0	0	0	0	0	0	0	0	0	0	0	0	0	0	0	0	0	0	0	0	0	0	0	0	N/A	N/A	0	0		0	0	0	0	0	0	0	0	0	0	0	0	0	0	0	0	0	0
AC012618.3	0	0	0	0	0	0	0	0	0	0	0	0	0	0	0	0	0	0	0	-1.52	0	0	0	0	0	0	N/A	N/A	0	0		0	0	0	0	0	0	0	0	0	0	0	0	0	0	0	0	0	0
AC012640.2	0	0	0	0	0	0	0	0	0	0	0	0	0	0	0	0	0	0	0	-1.02	0	0	0	0	0	0	N/A	N/A	0	0		0	0	0	0	0	-3.56	0	0	0	0	0	0	0	0	0	0	0	0
AC012645.1	0	0	0	0	0	0	0	0	0	0	0	0	0	0	0	0	0	0	0	-1.71	0	-1.71	0	0	0	0	N/A	N/A	0	0		0	0	0	0	0	0	0	0	0	0	0	0	0	0	0	0	0	0
AC013275.1	0	0	0	0	0	0	0	0	0	0	0	0	0	0	0	0	0	0	0	0	0	0	0	0	0	0	N/A	N/A	0	0		0	0	0	0	0	0	0	0	0	0	0	0	0	0	0	0	0	0
AC013403.2	0	0	0	0	0	0	0	0	0	0	0	0	0	0	0	0	0	0	2.16	0	2.08	0	1.81	0	0	0	N/A	N/A	0	0		0	0	0	0	0	0	0	0	0	0	0	0	0	0	0	0	0	0
AC013451.1	0	0	0	0	0	0	0	0	0	0	0	0	0	0	0	0	0	0	0	0	0	0	0	0	0	0	N/A	N/A	0	0		0	0	0	0	0	0	0	0	0	0	0	0	0	0	0	-1.65	0	0
AC013470.2	0	0	0	0	0	0	0	0	0	0	0	0	0	0	0	0	0	0	1.31	0	1.05	0	1.23	0	0	0	N/A	N/A	0	0		0	0	0	0	0	0	0	0	0	0	0	0	0	0	0	0	0	0
AC013476.1	0	0	0	0	0	0	0	0	0	0	0	0	0	0	0	0	0	0	0	0	0	0	0	0	0	0	N/A	N/A	0	0		0	0	0	0	0	0	0	0	0	0	0	0	0	0	0	0	0	0
AC013726.1	0	0	0	0	0	0	0	0	0	0	0	0	0	0	0	0	0	0	0	0	0	0	0	0	0	0	N/A	N/A	0	0		0	0	0	0	0	0	0	0	0	0	0	0	0	0	0	0	0	0
AC015712.1	0	0	0	0	0	0	0	0	0	0	0	0	0	0	0	0	0	0	0	0	1.84	0	1.64	0	0	0	N/A	N/A	0	0		0	0	0	0	0	0	0	0	0	0	0	0	0	0	0	0	0	0
AC015712.2	0	0	0	0	0	0	0	0	0	0	0	0	0	0	0	0	0	0	0	0	0	0	1.25	0	0	0	N/A	N/A	0	0		0	0	0	0	0	0	0	0	0	0	0	0	0	0	0	0	0	0
AC015712.4	0	0	0	0	0	0	0	0	0	0	0	0	0	0	0	0	0	0	0	0	1.6	0	0	0	0	0	N/A	N/A	0	0		0	0	0	0	0	0	0	0	0	0	0	0	0	0	0	0	0	0
AC015727.1	0	0	0	0	0	0	0	0	0	0	0	0	0	0	0	0	0	0	0	0	1.45	0	0	0	0	0	N/A	N/A	0	0		0	0	0	0	0	0	0	0	0	0	0	0	0	0	0	0	0	0
AC015802.4	0	0	0	0	0	0	0	0	0	0	0	0	0	0	0	0	0	0	0	0	0	-1.03	0	0	0	0	N/A	N/A	0	0		0	0	0	0	0	0	0	0	0	0	0	0	0	0	0	0	0	0
AC015813.1	0	0	0	0	0	0	0	0	0	0	0	0	0	0	0	0	0	0	1.05	0	1.02	0	1.24	0	0	0	N/A	N/A	0	0		0	0	1.37	0	0	0	0	0	0	0	0	0	0	0	0	0	0	0
AC015818.2	0	0	0	0	0	0	0	0	0	0	0	0	0	0	0	0	0	0	0	0	0	0	0	0	0	0	N/A	N/A	0	0		0	0	0	0	0	0	0	0	0	0	0	0	0	0	0	0	0	0
AC015845.2	0	0	0	0	0	0	0	0	0	0	0	0	0	0	0	0	0	0	0	0	2.22	0	2.57	0	0	0	N/A	N/A	0	0		0	0	0	0	0	0	0	0	0	0	0	0	0	0	0	0	0	0
AC015909.2	0	0	0	0	0	0	0	0	0	0	0	0	0	0	0	0	0	0	0	0	0	0	0	0	0	0	N/A	N/A	0	0		0	0	0	0	0	0	0	0	0	0	0	0	0	0	0	0	0	0
AC015912.1	0	0	0	0	0	0	0	0	0	0	0	0	0	0	0	0	0	0	0	0	0	0	0	0	0	0	N/A	N/A	0	0		0	0	0	0	0	0	0	0	0	0	0	0	0	0	0	0	0	0
AC015917.2	0	0	0	0	0	0	0	0	0	0	0	0	0	0	0	0	0	0	0	0	0	-2.02	0	-1.41	0	0	N/A	N/A	0	0		0	0	0	0	0	0	0	0	0	0	0	0	0	0	0	0	0	0
AC015961.2	0	0	0	0	0	0	0	0	0	0	0	0	0	0	0	0	0	0	0	0	0	-1.81	0	0	0	0	N/A	N/A	0	0		0	0	0	0	0	0	0	0	0	0	0	0	0	0	0	0	0	0
AC016027.1	0	0	0	0	0	0	0	0	0	0	0	0	0	0	0	0	0	0	0	-1.24	0	-1.03	0	0	0	0	N/A	N/A	0	0		0	0	0	0	0	0	0	0	0	0	0	0	0	0	0	0	0	0
AC016065.1	0	0	0	0	0	0	0	0	0	0	0	0	0	0	0	0	0	0	0	-0.54	0	0	0	0	0	0	N/A	N/A	0	0		0	0	0	0	0	0	0	0	0	0	0	0	0	0	0	0	0	0
AC016205.1	0	0	0	0	0	0	0	0	0	0	0	0	0	0	0	0	0	0	0	0	0	0	0	0	0	0	N/A	N/A	0	0		0	0	0	0	0	0	0	0	0	0	0	0	0	0	0	0	0	0
AC016355.1	0	0	0	0	0	0	0	0	0	0	0	0	0	0	0	0	0	0	0	-1.47	0	0	0	0	0	0	N/A	N/A	0	0		0	0	0	0	0	0	0	0	0	0	0	0	0	0	0	0	0	0
AC016394.1	0	0	0	0	0	0	0	0	0	0	0	0	0	0	0	0	0	0	0	0	1.18	0	0	0	0	0	N/A	N/A	0	0		0	0	0	0	0	0	0	0	0	0	0	0	0	0	0	0	0	0
AC016396.1	0	0	0	0	0	0	0	0	0	0	0	0	0	0	0	0	0	0	0	0	0	0	0	0	0	0	N/A	N/A	0	0		0	0	0	0	0	0	0	0	0	0	0	0	0	0	0	0	0	0
AC016405.3	0	0	0	0	0	0	0	0	0	0	0	0	0	0	0	0	0	0	0	0	0	-0.87	0	0	0	0	N/A	N/A	0	0		0	0	0	0	0	0	0	0	0	0	0	0	0	0	0	0	0	0
AC016575.1	0	0	0	0	0	0	0	0	0	0	0	0	0	0	0	0	0	0	0	0	0	0	0	0	0	0	N/A	N/A	0	0		0	0	0	0	0	0	0	0	0	0	0	0	0	0	0	0	0	0
AC016708.1	0	0	0	0	0	0	0	0	0	0	0	0	0	0	0	0	0	0	0	0	0	-1.71	0	0	0	0	N/A	N/A	0	0		0	0	0	0	0	0	0	0	0	0	0	0	0	0	0	0	0	0
AC016722.2	0	0	0	0	0	0	0	0	0	0	0	0	0	0	0	0	0	0	0	0	0	0	0	0	0	0	N/A	N/A	0	0		0	0	0	0	0	0	0	0	0	0	0	0	0	0	0	0	0	0
AC016727.1	0	0	0	0	0	0	0	0	0	0	0	0	0	0	0	0	0	0	0	0	0	0	0	0	0	0	N/A	N/A	0	0		0	0	0	0	0	0	0	0	0	0	0	0	0	0	0	0	0	0
AC016730.1	0	0	0	0	0	0	0	0	0	0	0	0	0	0	0	0	0	0	0	0	0	0	0	-1.83	0	0	N/A	N/A	0	0		0	0	0	0	0	0	0	0	0	0	0	0	0	0	0	0	0	0
AC016737.1	0	0	0	0	0	0	0	0	0	0	0	0	0	0	0	0	0	0	0	0	0	0	0	-2.02	0	0	N/A	N/A	0	0		0	0	0	0	0	0	0	0	0	0	0	0	0	0	0	0	0	0
AC016766.1	0	0	0	0	0	0	0	0	0	0	0	0	0	0	0	0	0	0	0	0	0	0	0	0	0	0	N/A	N/A	0	0		0	0	0	0	0	0	0	0	0	0	0	0	0	0	0	0	0	0
AC016773.1	0	0	0	0	0	0	0	0	0	0	0	0	0	0	0	0	0	0	0	0	0	0	0	0	0	0	N/A	N/A	0	0		0	0	0	0	0	0	0	0	0	0	0	0	0	0	0	0	0	0
AC016876.1	0	0	0	0	0	0	0	0	0	0	0	0	0	0	0	0	0	0	0	0	0	0	0	0	0	0	N/A	N/A	0	0		0	0	0	0	0	0	0	0	0	0	0	0	0	0	0	0	0	0
AC016877.3	0	0	0	0	0	0	0	0	0	0	0	0	0	0	0	0	0	0	0	0	0	0	0	0	0	0	N/A	N/A	0	0		0	0	0	0	0	0	0	0	0	0	0	0	0	0	0	0	0	0
AC016924.1	0	0	0	0	0	0	0	0	0	0	0	0	0	0	0	0	0	0	0	0	0	0	0	0	0	0	N/A	N/A	0	0		0	0	0	0	0	0	0	0	0	0	0	0	0	0	0	0	0	0
AC017033.1	0	0	0	0	0	0	0	0	0	0	0	0	0	0	0	0	0	0	0	0	0	0	0	-0.45	0	0	N/A	N/A	0	0		0	0	0	0	0	0	0	0	0	0	0	0	0	0	0	0	0	0
AC017048.3	0	0	0	0	0	0	0	0	0	0	0	0	0	0	0	0	0	0	0	0	0	0	0	0	0	0	N/A	N/A	0	0		0	0	0	0	0	0	0	0	0	0	0	0	0	0	0	0	0	0
AC017074.1	0	0	0	0	0	0	0	0	0	0	0	0	0	0	0	0	0	0	0	0	0	0	0	0	0	0	N/A	N/A	0	0		0	0	0	0	0	0	0	0	0	0	0	0	0	0	0	0	0	0
AC017076.1	0	0	0	0	0	0	0	0	0	0	0	0	0	0	0	0	0	0	0	0	0	0	0	0	0	0	N/A	N/A	0	0		0	0	0	0	0	0	0	0	0	0	0	0	0	0	0	0	0	0
AC017083.2	0	0	0	0	0	0	0	0	0	0	0	0	0	0	0	0	0	0	0	0	0	0	0	0	0	0	N/A	N/A	0	0		0	0	0	0	0	0	0	0	0	0	0	0	0	0	0	0	0	0
AC017100.1	0	0	0	0	0	0	0	0	0	0	0	0	0	0	0	0	0	0	0	0	0	0	0	-2.17	0	0	N/A	N/A	0	0		0	0	0	0	0	0	0	0	0	0	0	0	0	0	0	0	0	0
AC017104.1	0	0	0	0	0	0	0	0	0	0	0	0	0	0	0	0	0	0	0	0	0	-1.75	0	0	0	0	N/A	N/A	0	0		0	0	0	0	0	0	0	0	0	0	0	0	0	0	0	0	0	0
AC018362.2	0	0	0	0	0	0	0	0	0	0	0	0	0	0	0	0	0	0	0	0	0	0	0	0	0	0	N/A	N/A	0	0		0	0	0	0	0	0	0	0	0	0	0	0	0	0	0	0	0	0
AC018413.1	0	0	0	0	0	0	0	0	0	0	0	0	0	0	0	0	0	0	0	0	0	0	0	0	0	0	N/A	N/A	0	0		0	0	0	0	0	0	0	0	0	0	0	0	0	0	0	0	0	0
AC018450.1	0	0	0	0	0	0	0	0	0	0	0	0	0	0	0	0	0	0	0	0	0	0	0	0	0	0	N/A	N/A	0	0		0	0	0	0	0	0	0	0	0	0	0	0	0	0	0	0	0	0
AC018521.4	0	0	0	0	0	0	0	0	0	0	0	0	0	0	0	0	0	0	0	0	0	0	0	0	0	0	N/A	N/A	0	0		0	0	0	0	0	0	0	0	0	0	0	0	0	0	0	0	0	0
AC018521.5	0	0	0	-1.21	0	0	0	0	0	0	0	0	0	0	0	0	0	0	0	0	0	0	0	-0.57	0	0	N/A	N/A	0	0		0	0	0	-1.21	0	0	0	0	0	0	0	0	0	0	0	0	0	0
AC018557.1	0	0	0	0	0	0	0	0	0	0	0	0	0	0	0	0	0	0	0	0	0	0	0	-0.48	0	0	N/A	N/A	0	0		0	0	0	0	0	0	0	0	0	0	0	0	0	0	0	0	0	0
AC018638.6	0	0	0	0	0	0	0	0	0	0	0	0	0	0	0	0	0	0	0	-2.68	0	0	0	0	0	0	N/A	N/A	0	0		0	0	0	0	0	0	0	0	0	0	0	0	0	0	0	0	0	0
AC018645.2	0	0	0	0	0	0	0	0	0	0	0	0	0	0	0	0	0	0	0	0	0	0	0	0	0	0	N/A	N/A	0	0		0	0	0	0	0	0	0	0	0	0	0	0	0	0	0	0	0	0
AC018647.2	0	0	0	0	0	0	0	0	0	0	0	0	0	0	0	0	0	0	0	0	0	0	1	0	0	0	N/A	N/A	0	0		0	0	0	0	0	0	0	0	0	0	0	0	0	0	0	0	0	0
AC018690.1	0	0	0	0	0	0	0	0	0	0	0	0	0	0	0	0	0	0	0	0	0	0	0	0	0	0	N/A	N/A	0	0		0	0	0	0	0	0	0	0	0	0	0	0	0	0	0	0	0	0
AC018761.2	0	0	0	0	0	0	0	0	0	0	0	0	0	0	0	-1.77	0	0	0	0	0	0	0	0	0	0	N/A	N/A	0	0		0	0	0	0	0	0	0	0	0	0	0	0	0	0	0	0	0	0
AC018797.2	0	0	0	0	0	0	0	0	0	0	0	0	0	0	0	0	0	0	0	-0.57	0	-0.53	0	-0.83	0	0	N/A	N/A	0	0		0	0	0	0	0	0	0	0	0	0	0	0	0	0	0	0	0	0
AC018845.3	0	0	0	0	0	0	0	0	0	0	0	0	0	0	0	0	0	0	0	0	0	0	0	0	0	0	N/A	N/A	0	0		0	0	0	0	0	0	0	0	0	0	0	0	0	0	0	0	0	0
AC019069.1	0	0	0	0	0	0	0	0	0	0	0	0	0	0	0	0	0	0	0	-0.83	0	-0.6	0	-0.45	0	0	N/A	N/A	0	0		0	0	0	0	0	0	0	0	0	0	0	0	0	0	0	0	0	0
AC019077.1	0	0	0	0	0	0	0	0	0	0	0	0	0	0	0	0	0	0	0	0	0	0	0	0	0	0	N/A	N/A	0	0		0	0	0	0	0	0	0	0	0	0	0	0	0	0	0	0	0	0
AC019118.2	0	0	0	0	0	0	0	0	0	0	0	0	0	0	0	0	0	0	0	0	0	0	0	-1.83	0	0	N/A	N/A	0	0		0	0	0	0	0	0	0	0	0	0	0	0	0	0	0	0	0	0
AC019131.2	0	0	0	0	0	0	0	0	0	0	0	0	0	0	0	0	0	0	0	0	1.99	0	1.89	0	0	0	N/A	N/A	0	0		0	0	0	0	0	0	0	0	0	0	0	0	0	0	0	0	0	0
AC019163.1	0	0	0	0	0	0	0	0	0	0	0	0	0	0	0	-0.83	0	-0.7	0	0	0	0	0	0	0	0	N/A	N/A	0	0		0	0	0	0	0	0	0	0	0	0	0	0	0	-1.42	0	-0.83	0	0
AC019205.1	0	0	0	0	0	0	0	0	0	0	0	0	0	-0.75	0	0	0	-0.67	0	0	0	0	0	0	0	0	N/A	N/A	0	0		0	0	0	0	0	0	0	0	0	0	0	0	0	0	0	0	0	0
AC020558.1	0	0	0	0	0	0	0	0	0	0	0	0	0	0	0	0	0	0	0	0	0	0	0	0	0	0	N/A	N/A	0	0		0	0	0	0	0	0	0	0	0	0	0	0	0	0	0	0	0	0
AC020594.1	0	0	0	0	0	0	0	0	0	0	0	0	0	0	0	0	0	0	0	0	1.66	0	0	0	0	0	N/A	N/A	0	0		0	0	0	0	0	0	0	0	0	0	0	0	0	0	0	0	0	0
AC020611.2	0	0	0	0	0	0	0	0	0	0	0	0	0	0	0	0	0	0	2.69	0	0	0	0	0	0	0	N/A	N/A	0	0		0	0	0	0	0	0	0	0	0	0	0	0	0	0	0	0	0	0
AC020659.1	0	0	0	0	0	0	0	0	0	0	0	0	0	0	0	0	0	0	0	0	0	0	0	0	0	0	N/A	N/A	0	0		0	0	0	0	0	0	0	0	0	0	0	0	0	0	0	0	0	0
AC020661.1	0	0	0	0	0	0	0	0	0	0	0	0	0	0	0	0	0	0	0	0	0	0	0	0	0	0	N/A	N/A	0	0		0	0	0	0	0	0	0	0	0	0	0	0	0	0	0	0	0	0
AC020663.2	0	0	0	0	0	0	0	0	0	0	0	0	0	0	0	0	0	0	0	0	0	0	1.1	0	0	0	N/A	N/A	0	0		0	0	0	0	0	0	0	0	0	0	0	0	0	0	0	0	0	0
AC020907.1	0	0	0	0	0	0	0	0	0	0	1.53	0	0	0	0	0	0	0	0	0	0	-1.09	0	-1.11	0	0	N/A	N/A	0	0		0	0	0	0	0	0	0	0	0	0	0	0	0	0	0	0	0	0
AC020915.3	0	0	0	0	0	0	0	0	0	0	0	0	0	-2.59	0	-1.81	0	0	0	0	0	0	0	0	0	0	N/A	N/A	0	0		0	0	0	0	0	0	0	0	0	0	0	0	0	-1.93	0	0	0	-1.17
AC020916.1	0	0	0	0	0	0	0	0	0	0	0	0	0	0	0	0	0	0	0	0	0	-0.46	0	-0.6	0	0	N/A	N/A	0	0		0	0	0	0	0	0	0	0	0	0	0	0	0	0	0	0	0	0
AC020922.3	0	0	0	0	0	0	0	0	0	0	0	0	0	0	0	0	0	0	0	0	0	0	0	0	0	0	N/A	N/A	0	0		0	0	0	0	0	0	0	0	0	0	0	0	0	0	0	0	0	0
AC020934.1	0	0	0	0	0	0	0	0	0	0	0	0	0	0	0	0	0	0	0	0	0	0	0	-1.81	0	0	N/A	N/A	0	0		0	0	0	0	0	0	0	0	0	0	0	0	0	0	0	0	0	0
AC020978.5	0	0	0	0	0	0	0	0	0	0	0	0	0	0	0	0	0	0	0	-0.32	0	-0.41	0	-0.48	0	0	N/A	N/A	0	0		0	0	0	0	0	0	0	0	0	0	0	0	0	0	0	0	0	0
AC021028.1	0	0	0	0	0	0	0	0	0	0	0	0	0	0	0	0	0	0	0	-1.12	0	0	0	0	0	0	N/A	N/A	0	0		0	0	0	0	0	0	0	0	0	0	0	0	0	0	0	0	0	0
AC021054.1	0	0	0	0	0	0	0	0	0	0	0	0	0	0	0	-0.93	0	0	0	-0.32	0	0	0	0	0	0	N/A	N/A	0	0		0	0	0	0	0	0	0	0	0	0	0	0	0	0	0	0	0	0
AC021092.1	0	0	0	0	0	0	0	0	0	0	0	0	0	0	0	0	0	0	0	0	0	0	0	0	0	0	N/A	N/A	0	0		0	0	0	0	0	0	0	0	0	0	0	0	0	0	0	0	0	0
AC021097.1	0	0	0	0	0	0	0	0	0	0	0	0	0	0	0	0	0	0	0	0	0	0	1.09	0	0	0	N/A	N/A	0	0		0	0	0	0	0	0	0	0	0	0	0	0	0	0	0	0	0	0
AC021127.1	0	0	0	0	0	0	0	0	0	0	0	0	0	0	0	0	0	0	0	0	0	0	0	0	0	0	N/A	N/A	0	0		0	0	0	0	0	0	0	0	0	0	0	0	0	0	0	0	0	0
AC021188.1	0	0	0	0	0	0	0	0	0	0	0	0	0	0	0	0	0	0	0	0	0	0	0	0	0	0	N/A	N/A	0	0		0	0	0	0	0	0	0	0	0	0	0	0	0	0	0	0	0	0
AC021321.1	0	0	0	0	0	0	0	0	0	0	0	0	0	0	0	0	0	0	0	-1.04	0	0	0	0	0	0	N/A	N/A	0	0		0	0	0	0	0	0	0	0	0	0	0	0	0	0	0	0	0	0
AC021491.2	0	0	0	0	0	0	0	0	0	0	0	0	0	0	0	0	0	0	0	0	0	0	0	0	0	0	N/A	N/A	0	0		0	0	0	0	0	0	0	0	0	0	0	0	0	0	0	0	0	0
AC021594.2	0	0	0	0	0	0	0	0	0	0	0	0	0	0	0	0	0	0	0	0	0	0	0	0	0	0	N/A	N/A	0	0		0	0	0	0	0	0	0	0	0	0	0	0	0	0	0	0	0	0
AC021851.1	0	0	0	0	0	0	0	0	0	0	0	0	0	0	0	0	0	0	0	0	0	0	0	-1.1	0	0	N/A	N/A	0	0		0	0	0	0	0	0	0	0	0	0	0	0	0	0	0	0	0	0
AC022034.1	0	0	0	0	0	0	0	0	0	0	0	0	0	0	0	0	0	0	0	-0.73	0	0	0	-0.57	0	0	N/A	N/A	0	0		0	0	0	0	0	0	0	0	0	0	0	0	0	0	0	0	0	0
AC022075.1	0	0	0	0	0	0	0	0	0	0	0	0	0	0	0	0	0	0	0	0	0	0	1.11	0	0	0	N/A	N/A	0	0		0	0	0	0	0	0	0	0	0	0	0	0	0	0	0	0	0	0
AC022075.2	0	0	0	0	0	0	0	0	0	0	0	0	0	0	0	0	0	0	0	0	0	0	0	-2.17	0	0	N/A	N/A	0	0		0	0	0	0	0	0	0	0	0	0	0	0	0	0	0	0	0	0
AC022098.1	0	0	0	0	0	0	0	0	0	0	0	0	0	0	0	-1.95	0	0	0	0	0	0	0	0	0	0	N/A	N/A	0	0		0	0	0	0	0	0	0	0	0	0	0	0	0	0	0	-2.12	0	0
AC022144.1	0	0	0	0	0	0	0	0	0	0	0	0	0	0	0	0	0	0	0	0	0	0	0	0	0	0	N/A	N/A	0	0		0	0	0	0	0	0	0	0	0	0	0	0	0	0	0	0	0	0
AC022201.2	0	0	0	0	0	0	0	0	0	0	0	0	0	0	0	0	0	0	0	0	0	0	0	-1.99	0	0	N/A	N/A	0	0		0	0	0	0	0	0	0	0	0	0	0	0	0	0	0	0	0	0
AC022211.2	0	0	0	0	0	0	0	0	0	0	0	0	0	0	0	0	0	0	0	0	0	0	1.15	0	0	0	N/A	N/A	0	0		0	0	0	0	0	0	0	0	0	0	0	0	0	0	0	0	0	0
AC022239.1	0	0	0	0	0	0	0	0	0	0	0	0	0	0	0	0	0	0	0	0	0	0	0	0	0	0	N/A	N/A	0	0		0	0	0	0	0	0	0	0	0	0	0	0	0	0	0	0	0	0
AC022364.1	0	0	0	0	0	0	0	0	0	0	0	0	0	0	0	0	0	0	0	0	0	0	0	0	0	0	N/A	N/A	0	0		0	0	0	0	0	0	0	0	0	0	0	0	0	0	0	0	0	0
AC022398.1	0	0	0	0	0	0	0	0	0	0	0	0	0	0	0	0	0	0	0	0	0	0	0	0	0	0	N/A	N/A	0	0		0	0	0	0	0	0	0	0	0	0	0	0	0	0	0	0	0	0
AC022400.5	0	0	0	0	0	0	0	0	0	0	0	0	0	0	0	0	0	0	0	0	0	0	0	0	0	0	N/A	N/A	0	0		0	0	0	0	0	0	0	0	0	0	0	0	0	0	0	0	0	0
AC022509.3	0	0	0	0	0	0	0	0	0	0	0	0	0	0	0	0	0	0	0	0	0	0	0	-1.32	0	0	N/A	N/A	0	0		0	0	0	0	0	0	0	0	0	0	0	0	0	0	0	0	0	0
AC022613.1	0	0	0	0	0	0	0	0	0	0	0	0	0	0	0	0	1.06	0	0	-0.58	0	0	0	-1	0	0	N/A	N/A	0	0		0	0	0	0	0	0	0	0	0	0	0	0	0	0	0	0	0	0
AC022613.2	0	0	0	0	0	0	0	0	0	0	0	0	0	0	0	0	0	0	0	0	0	0	0	0	0	0	N/A	N/A	0	0		0	0	0	0	0	0	0	0	0	0	0	0	0	0	0	0	0	0
AC022784.1	0	0	0	0	0	-2.04	0	0	0	0	0	0	0	0	0	0	0	0	0	0	0	0	0	0	0	0	N/A	N/A	0	0		0	0	0	0	0	0	0	0	0	0	0	0	0	0	0	0	0	0
AC022893.1	0	0	0	0	0	0	0	0	0	0	0	0	0	0	0	0	0	0	0	0	0	0	0	0	0	0	N/A	N/A	0	0		0	0	0	0	0	0	0	0	0	0	0	0	0	0	0	0	0	0
AC022916.1	0	0	0	0	0	0	0	0	0	0	0	0	0	0	0	0	0	0	0	0	0	0	0	0	0	0	N/A	N/A	0	0		0	0	0	0	0	0	0	0	0	0	0	0	0	0	0	0	0	0
AC022973.4	0	0	0	0	0	0	0	0	0	0	0	0	0	0	0	0	0	0	0	0	0	0	0	-3.47	0	0	N/A	N/A	0	0		0	0	0	0	0	0	0	0	0	0	0	0	0	0	0	0	0	0
AC023024.1	0	0	0	0	0	0	0	0	0	0	0	0	0	0	0	0	0	0	0	0	0	0	1.49	0	0	0	N/A	N/A	0	0		0	0	0	0	0	0	0	0	0	0	0	0	0	0	0	0	0	0
AC023090.1	0	0	0	0	0	0	0	0	0	0	0	0	0	0	0	0	0	0	0	-0.54	0	-0.6	0	-0.83	0	0	N/A	N/A	0	0		0	0	0	0	0	0	0	0	0	0	0	0	0	0	0	0	0	0
AC023355.1	0	0	0	0	0	0	0	0	0	0	0	0	0	0	0	0	0	0	0	-1.1	0	0	0	0	0	0	N/A	N/A	0	0		0	0	0	0	0	0	0	0	0	0	0	0	0	0	0	0	0	0
AC023509.4	0	0	0	0	0	0	0	0	0	0	0	0	0	0	0	0	0	0	0	0	0	0	0	0	0	0	N/A	N/A	0	0		0	0	0	0	0	0	0	0	0	0	0	0	0	0	0	0	0	0
AC023790.2	0	0	0	0	0	0	0	0	0	0	0	0	0	-1.09	0	0	0	0	0	0	0	0	1.3	0	0	0	N/A	N/A	0	0		0	0	0	0	0	0	0	0	0	0	0	0	0	-1.41	0	0	0	0
AC023794.5	0	0	0	0	0	0	0	0	0	0	0	0	0	0	0	0	0	0	0	0	0	0	2.23	0	0	0	N/A	N/A	0	0		0	0	0	0	0	0	0	0	0	0	0	0	0	0	0	0	0	0
AC023906.3	0	0	0	0	0	0	0	0	0	0	0	0	0	0	0	0	0	0	0	0	0	0	0	0	0	0	N/A	N/A	0	0		0	0	0	0	0	0	0	0	0	0	0	0	0	0	0	0	0	0
AC023906.5	0	0	0	0	0	0	0	0	0	0	0	0	0	0	0	0	0	0	0	0	0	0	0	0	0	0	N/A	N/A	0	0		0	0	0	0	0	0	0	0	0	0	0	0	0	0	0	0	0	0
AC024267.6	0	0	0	0	0	0	0	0	0	0	0	0	0	0	0	0	0	0	0	-2.5	0	0	0	0	0	0	N/A	N/A	0	0		0	0	0	0	0	0	0	0	0	0	0	0	0	0	0	0	0	0
AC024560.3	0	0	0	0	0	0	0	0	0	0	0	0	0	0	0	0	0	0	0	0	0	-1.7	0	0	0	0	N/A	N/A	0	0		0	0	0	0	0	0	0	0	0	0	0	0	0	0	0	0	0	0
AC024575.1	0	0	0	0	0	0	0	0	0	0	0	0	0	0	0	0	0	0	0	-1.18	0	0	0	0	0	0	N/A	N/A	0	0		0	0	0	0	0	0	0	0	0	0	0	0	0	0	0	0	0	0
AC024896.1	0	0	0	0	0	0	0	0	0	0	0	0	0	-2.77	0	-1.79	0	0	0	0	0	0	0	0	0	0	N/A	N/A	0	0		0	0	0	0	0	0	0	0	0	0	0	0	0	0	0	0	0	0
AC025031.1	0	0	0	0	0	0	0	0	0	0	0	0	0	0	0	0	0	0	0	0	0	0	0	0	0	0	N/A	N/A	0	0		0	0	0	0	0	0	0	0	0	0	0	0	0	0	0	0	0	0
AC025048.2	0	0	0	0	0	0	0	0	0	0	0	0	0	0	0	0	0	0	0	-0.87	0	0	0	0	0	0	N/A	N/A	0	0		0	0	0	0	0	0	0	0	0	0	0	0	0	0	0	0	0.68	0
AC025048.4	0	0	0	0	0	0	0	0	0	0	0	0	0	0	0	0	0	0	1.24	0	1.52	0	2.53	0	0	0	N/A	N/A	0	0		0	0	0	0	0	0	0	0	0	0	0	0	0	0	0	0	0	0
AC025164.1	0	0	0	0	0	0	0	0	0	0	0	0	0	0	0	0	0	0	0	0	0	0	1.24	0	0	0	N/A	N/A	0	0		0	0	0	0	0	0	0	0	0	0	0	0	0	0	0	0	0	0
AC025165.4	0	0	0	0	0	0	0	0	0	0	0	0	0	0	0	0	0	0	0	0	0	0	0	0	0	0	N/A	N/A	0	0		0	0	0	0	0	0	0	0	0	0	0	0	0	0	0	0	0	0
AC025165.5	0	0	0	0	0	0	0	0	0	0	0	0	0	0	0	0	0	0	0	0	0	0	1.36	0	0	0	N/A	N/A	0	0		0	0	0	0	0	0	0	0	0	0	0	0	0	0	0	0	0	0
AC025171.2	0	0	0	0	0	0	0	0	0	0	0	0	0	0	0	0	0	0	0	0	0	0	1.46	0	0	0	N/A	N/A	0	0		0	0	0	0	0	0	0	0	0	0	0	0	0	0	0	0	0	0
AC025171.4	0	0	0	0	0	0	0	0	0	0	0	0	0	0	0	0	0	0	1.22	0	2.34	0	2.22	0	0	0	N/A	N/A	0	0		0	0	0	0	0	0	0	0	0	0	0	0	0	0	0	0	0	0
AC025175.1	0	0	0	0	0	0	0	0	0	0	0	0	0	0	0	0	0	0	0	0	0	0	0	0	0	0	N/A	N/A	0	0		0	0	0	0	0	0	0	0	0	0	0	0	0	0	0	0	0	0
AC025176.1	0	0	0	0	0	0	0	0	0	0	0	0	0	0	0	0	0	0	0	0	0	0	0	0	0	0	N/A	N/A	0	0		0	0	0	0	0	0	0	0	0	0	0	0	0	0	0	0	0	0
AC025180.1	0	0	0	0	0	0	0	0	0	0	0	0	0	0	0	0	0	0	0	0	0	-1.77	0	0	0	0	N/A	N/A	0	0		0	0	0	0	0	0	0	0	0	0	0	0	0	0	0	0	0	0
AC025181.2	0	0	0	0	0	0	0	0	0	0	0	0	0	0	0	0	0	0	0	0	0	-0.52	0	-0.48	0	0	N/A	N/A	0	0		0	0	0	0	0	0	0	0	0	0	0	0	0	0	0	0	0	0
AC025263.1	0	0	0	0	0	0	0	0	0	0	0	0	0	0	0	0	0	0	0	0	0	0	0	0	0	0	N/A	N/A	0	0		0	0	0	0	0	0	0	0	0	0	0	0	0	0	0	0	0	0
AC025265.1	0	0	0	0	0	0	0	0	0	0	0	0	0	0	0	0	0	0	0	0	1.04	0	0	0	0	0	N/A	N/A	0	0		0	0	0	0	0	0	0	0	0	0	0	0	0	0	0	0	0	0
AC025419.1	0	0	0	0	0	0	0	0	0	0	0	0	0	0	0	0	0	0	0	0	0	0	0	0	0	0	N/A	N/A	0	0		0	0	0	0	0	0	0	0	0	0	0	0	0	0	0	0	0	0
AC025576.1	0	0	0	0	0	0	0	0	0	0	0	0	0	0	0	0	0	0	0	0	0	0	0	0	0	0	N/A	N/A	0	0		0	0	0	0	0	0	0	0	0	0	0	0	0	0	0	0	0	0
AC025580.2	0	0	0	0	0	0	0	0	0	0	0	0	0	0	0	-2.63	0	-3.18	0	0	0	0	0	0	0	0	N/A	N/A	0	0		0	0	0	0	0	0	0	0	0	0	0	0	0	0	0	0	0	-3.04
AC025682.1	0	0	0	0	0	-1.73	0	0	0	0	0	0	0	0	0	0	0	0	0	0	0	0	0	0	0	0	N/A	N/A	0	0		0	0	0	0	2	0	0	0	0	0	0	0	0	0	0	0	0	-0.96
AC025822.2	0	0	0	0	0	0	0	0	0	0	0	0	0	0	0	0	0	0	0	0	0	0	0	0	0	0	N/A	N/A	0	0		0	0	0	0	0	0	0	0	0	0	0	0	0	0	0	0	0	0
AC025918.1	0	0	0	0	0	0	0	0	0	0	0	0	0	0	0	0	0	0	0	0	0	0	0	0	0	0	N/A	N/A	0	0		0	0	0	0	0	0	0	0	0	0	0	0	0	0	0	0	0	0
AC026250.1	0	0	0	0	0	0	0	0	0	0	0	0	0	0	0	0	0	0	0	0	0	-1.7	0	-1.18	0	0	N/A	N/A	0	0		0	0	0	0	0	0	0	0	0	0	0	0	0	0	0	0	0	0
AC026254.2	0	0	0	0	0	0	0	0	0	0	0	0	0	0	0	0	0	0	0	0	0	0	0	0	0	0	N/A	N/A	0	0		0	0	0	0	0	0	0	0	0	0	0	0	0	0	0	0	0	0
AC026347.1	0	0	0	0	0	0	0	0	0	0	0	0	0	0	0	0	0	0	0	0	0	0	0	0	0	0	N/A	N/A	0	0		0	0	0	0	0	0	0	0	0	0	0	0	0	0	0	0	0	0
AC026458.2	0	0	0	0	0	0	0	0	0	0	0	0	0	0	0	0	0	0	0	0	0	0	0	0	0	0	N/A	N/A	0	0		0	0	0	0	0	0	0	0	0	0	0	0	0	0	0	0	0	0
AC026461.3	0	0	0	0	0	0	0	0	0	0	0	0	0	0	0	0	0	0	0	0	0	-2.22	0	0	0	0	N/A	N/A	0	0		0	0	0	0	0	0	0	0	0	0	0	0	0	0	0	0	0	0
AC026471.2	0	0	0	0	0	0	0	0	0	0	0	0	0	0	0	0	0	0	0	0	0	0	0	0	0	0	N/A	N/A	0	0		0	0	0	0	0	0	0	0	0	0	0	0	0	0	0	0	0	0
AC026471.3	0	0	0	0	0	0	0	0	0	0	0	0	0	0	0	0	0	0	0	0	0	0	1.33	0	0	0	N/A	N/A	0	0		0	0	0	0	0	0	0	0	0	0	0	0	0	0	0	0	0	0
AC026471.4	0	0	0	0	0	0	0	0	0	0	0	0	0	0	0	0	0	0	0	0	0	0	0	0	0	0	N/A	N/A	0	0		0	0	0	0	0	0	0	0	0	0	0	0	0	0	0	0	0	0
AC026704.1	0	0	0	0	0	0	0	0	0	0	0	0	0	0	0	0	0	0	0	0	0	0	0	0	0	0	N/A	N/A	0	0		0	0	0	0	0	0	0	0	0	0	0	0	0	0	0	0	0	0
AC026740.1	0	0	0	0	0	0	0	0	0	0	0	0	0	0	0	0	0	0	0	-0.48	0	-0.8	0	-0.86	0	0	N/A	N/A	0	0		0	0	0	0	0	0	0	0	0	0	0	0	0	0	0	0	0	0
AC026801.2	0	0	0	0	0	0	0	0	0	0	0	0	0	0	0	0	0	0	0	0	0	0	0	0	0	0	N/A	N/A	0	0		0	0	0	0	0	0	0	0	0	0	0	0	0	0	0	0	0	0
AC026803.2	0	0	0	0	0	0	0	0	0	0	0	0	0	0	0	0	0	0	0	0	0	0	0	0	0	0	N/A	N/A	0	0		0	0	0	0	0	0	0	0	0	0	0	0	0	0	0	0	0	0
AC026992.2	0	0	0	0	0	0	0	0	0	0	0	0	0	0	0	0	0	0	0	0	0	0	1.18	0	0	0	N/A	N/A	0	0		0	0	0	0	0	0	0	0	0	0	0	0	0	0	0	0	0	0
AC027031.2	0	0	0	0	0	0	0	0	0	0	0	0	0	0	0	0	0	0	0	0	0	0	0	0	0	0	N/A	N/A	0	0		0	0	0	0	0	0	0	0	0	0	0	0	0	0	0	0	0	0
AC027237.2	0	0	0	0	0	0	0	0	0	0	0	0	0	0	0	0	0	0	0	0	0	0	0	0	0	0	N/A	N/A	0	0		0	0	0	0	0	0	0	0	0	0	0	0	0	0	0	0	0	0
AC027237.3	0	0	0	0	0	0	0	0	0	0	0	0	0	0	0	0	0	0	0	-0.52	0	-0.45	0	-0.4	0	0	N/A	N/A	0	0		0	0	0	0	0	0	0	0	0	0	0	0	0	0	0	0	0	0
AC027243.1	0	0	0	0	0	0	0	0	0	0	0	0	0	0	0	0	0	0	0	0	0	0	0	0	0	0	N/A	N/A	0	0		0	0	0	0	0	0	0	0	0	0	0	0	0	0	0	0	0	0
AC027243.2	0	0	0	0	0	0	0	0	0	0	0	0	0	0	0	0	0	0	0	0	0	0	0	0	0	0	N/A	N/A	0	0		0	0	0	0	0	0	0	0	0	0	0	0	0	0	0	0	0	0
AC027271.1	0	0	0	0	0	0	0	0	0	0	0	0	0	0	0	0	0	0	2.52	0	2.69	0	1.8	0	0	0	N/A	N/A	0	0		0	0	0	0	0	0	0	0	0	0	0	0	0	0	0	0	0	0
AC027277.1	0	0	0	0	0	0	0	0	0	0	0	0	0	0	0	0	0	0	0	0	0	0	0	0	0	0	N/A	N/A	0	0		0	0	0	0	0	0	0	0	0	0	0	0	0	0	0	0	0	0
AC027288.3	0	0	0	0	0	0	0	0	0	0	0	0	0	0	0	0	0	0	0	0	0	0	0	0	0	0	N/A	N/A	0	0		0	0	0	0	0	0	0	0	0	0	0	0	0	0	0	0	0	0
AC027290.1	0	0	0	0	0	0	0	0	0	0	0	0	0	0	0	0	0	0	0	0	0	0	0	0	0	0	N/A	N/A	0	0		0	0	0	0	0	0	0	0	0	0	0	0	0	0	0	0	0	0
AC027307.3	0	0	0	0	0	0	0	0	0	0	0	0	0	0	0	0	0	0	1.48	0	2.38	0	2.6	0	0	0	N/A	N/A	0	0		0	0	0	0	0	0	0	0	0	0	0	0	0	0	0	0	0	0
AC027613.1	0	0	0	0	0	0	0	0	0	0	0	0	0	0	0	0	0	0	0	0	0	0	0	-0.44	0	0	N/A	N/A	0	0		0	0	0	0	0	0	0	0	0	0	0	0	0	0	0	0	0	0
AC027627.1	0	0	0	0	0	0	0	0	0	0	0	0	0	0	0	0	0	0	0	0	0	0	0	0	0	0	N/A	N/A	0	0		0	0	0	0	0	0	0	0	0	0	0	0	0	0	0	0	0	0
AC027644.3	0	0	0	0	0	0	0	0	0	0	0	0	0	0	0	0	0	0	0	-0.9	0	-0.81	0	-0.72	0	0	N/A	N/A	0	0		0	0	0	0	0	0	0	0	0	0	0	0	0	0	0	0	0	0
AC027796.4	0	0	0	0	0	0	0	0	0	0	0	0	0	0	0	0	0	0	0	0	0	0	1.2	0	0	0	N/A	N/A	0	0		0	0	0	0	0	0	0	0	0	0	0	0	0	0	0	0	0	0
AC027801.1	0	0	0	0	0	0	0	0	0	0	0	0	0	0	0	0	0	0	0	0	0	0	2.35	0	0	0	N/A	N/A	0	0		0	0	0	0	0	0	0	0	0	0	0	0	0	0	0	0	0	0
AC027801.4	0	0	0	0	0	0	0	0	0	0	0	0	0	0	1.54	0	1.6	0	0	0	0	0	0	0	0	0	N/A	N/A	0	0		0	0	0	0	0	0	0	0	0	0	0	0	0	0	0	0	0	0
AC034102.4	0	0	0	0	0	0	0	0	0	0	0	0	0	0	0	0	0	0	0	0	0	0	0	-0.67	0	0	N/A	N/A	0	0		0	0	0	0	0	0	0	0	0	0	0	0	0	0	0	0	0	-1.19
AC034198.2	0	0	0	0	0	0	0	0	0	0	0	0	0	0	0	0	0	0	1.46	0	2.64	0	2.9	0	0	0	N/A	N/A	0	0		0	0	0	0	0	0	0	0	0	0	0	0	0	0	0	0	0	0
AC034231.1	0	0	0	0	0	0	0	0	0	0	0	0	0	0	0	0	0	0	0	0	1.04	0	1.4	0	0	0	N/A	N/A	0	0		0	0	0	0	0	0	0	0	0	0	0	0	0	0	0	0	0	0
AC036108.3	0	0	0	0	0	0	0	0	0	0	0	0	0	0	0	0	0	0	0	0	0	-2.25	0	-2.08	0	0	N/A	N/A	0	0		0	0	0	0	0	0	0	0	0	0	0	0	0	0	0	0	0	0
AC036176.1	0	0	0	0	0	0	0	0	0	0	0	0	0	0	0	0	0	0	0	0	0	0	0	-1.39	0	0	N/A	N/A	0	0		0	0	0	0	0	0	0	0	0	0	0	0	0	0	0	0	0	0
AC040162.3	0	0	0	0	0	0	0	0	0	0	0	0	0	0	0	0	0	0	0	0	1.09	0	0	0	0	0	N/A	N/A	0	0		0	0	3.14	-0.37	2.39	-0.45	0	0	0	0	0	0	0	0	0	0	0	0
AC040174.1	0	0	0	0	0	0	0	0	0	0	0	0	0	0	0	0	0	0	0	0	0	0	0	0	0	0	N/A	N/A	0	0		0	0	0	0	0	0	0	0	0	0	0	0	0	0	0	0	0	0
AC040934.1	0	0	0	0	0	0	0	0	0	0	0	0	0	0	0	0	0	0	0	0	0	0	1.15	0	0	0	N/A	N/A	0	0		0	0	0	0	0	0	0	0	0	0	0	0	0	0	0	0	0	0
AC040970.1	0	0	0	0	0	0	0	0	0	0	0	0	0	0	0	0	0	0	0	0	0	-1.14	0	-1.14	0	0	N/A	N/A	0	0		0	0	0	0	0	0	0	0	0	0	0	0	0	0	0	0	0	0
AC044802.1	0	0	0	0	0	0	0	0	0	0	0	0	0	0	0	0	0	0	0	-1.65	0	0	0	0	0	0	N/A	N/A	0	0		0	0	0	0	0	0	0	0	0	0	0	0	0	0	0	0	0	0
AC044802.2	0	0	0	0	0	0	0	0	0	0	0	0	0	0	0	0	0	0	0	0	0	0	0	-1	0	0	N/A	N/A	0	0		0	0	0	0	0	0	0	0	0	0	0	0	0	0	0	0	0	0
AC046143.1	0	0	0	0	0	0	0	0	0	0	0	0	0	0	0	0	0	0	0	-0.57	0	0	0	0	0	0	N/A	N/A	0	0		0	0	0	0	0	0	0	0	0	0	0	0	0	0	0	0	0	0
AC048341.1	0	0	0	0	0	0	0	0	0	0	0	0	0	0	0	0	0	0	0	0	0	0	1.17	0	0	0	N/A	N/A	0	0		0	0	0	0	0	0	0	0	0	0	0	0	0	0	0	0	0	0
AC051619.4	0	0	0	0	0	0	0	0	0	0	0	0	0	0	0	0	0	0	0	0	1.66	0	0	0	0	0	N/A	N/A	0	0		0	0	0	0	0	0	0	0	0	0	0	0	0	0	0	0	0	0
AC051619.6	0	0	0	0	0	0	0	0	0	0	0	0	0	0	0	0	0	0	0	0	0	0	0	0	0	0	N/A	N/A	0	0		0	0	0	0	0	0	0	0	0	0	0	0	0	0	0	0	0	0
AC053527.1	0	0	0	0	0	0	0	0	0	0	0	0	0	0	0	0	2.14	0	0	0	0	0	0	0	0	0	N/A	N/A	0	0		0	0	0	0	0	0	0	0	0	0	0	0	0	0	0	0	0	0
AC055713.1	0	0	0	0	0	0	0	0	0	0	0	0	0	0	0	0	0	0	0	0	0	0	0	0	0	0	N/A	N/A	0	0		0	0	0	0	0	0	0	0	0	0	0	0	0	0	0	0	0	0
AC055720.2	0	0	0	0	0	0	0	0	0	0	0	0	0	0	0	0	0	0	0	0	0	0	0	-1.31	0	0	N/A	N/A	0	0		0	0	0	0	0	0	0	0	0	0	0	0	0	0	0	0	0	0
AC055764.1	0	0	0	0	0	0	0	0	0	0	0	0	0	0	0	0	0	0	0	0	0	0	0	0	0	0	N/A	N/A	0	0		0	0	0	0	0	0	0	0	0	0	0	0	0	0	0	0	0	0
AC055855.1	0	0	0	0	0	0	0	0	0	0	0	0	0	0	0	0	0	0	0	0	1.05	0	0	0	0	0	N/A	N/A	0	0		0	0	0	0	0	0	0	0	0	0	0	0	0	-1.12	0	0	0	0
AC055855.2	0	0	0	0	0	0	0	0	0	0	0	0	0	0	0	0	0	0	0	0	0	0	0	0	0	0	N/A	N/A	0	0		0	0	0	0	0	0	0	0	0	0	0	0	0	0	0	0	0	0
AC058822.1	0	0	0	0	0	-0.6	0	0	0	0	0	0	0	0	0	0	0	0	0	0	0	0	0	0	0	0	N/A	N/A	0	0		0	0	0	0	0	0	0	0	0	0	0	0	0	0	0	0	0	0
AC060766.6	0	0	0	0	0	0	0	0	0	0	0	0	0	0	0	0	0	0	0	0	0	0	0	0	0	0	N/A	N/A	0	0		0	0	0	0	0	0	0	0	0	0	0	0	0	0	0	0	0	0
AC061975.1	0	0	0	0	0	0	0	0	0	0	0	0	0	0	0	0	0	0	0	0	1.75	0	1.42	0	0	0	N/A	N/A	0	0		0	0	0	0	0	0	0	0	0	0	0	0	0	0	0	0	0	0
AC061992.1	0	0	0	0	0	0	0	0	0	0	0	0	0	0	0	0	0	0	0	-1.79	0	-1.14	0	-1.24	0	0	N/A	N/A	0	0		0	0	0	0	0	0	0	0	0	0	0	0	0	0	0	0	0	0
AC062029.1	0	0	0	0	0	0	0	0	0	0	0	0	0	0	0	0	0	0	0	0	0	0	1.37	0	0	0	N/A	N/A	0	0		0	0	0	0	0	0	0	0	0	0	0	0	0	0	0	0	0	0
AC062037.2	0	0	0	0	0	0	0	0	0	0	0	0	0	0	0	0	0	0	0	0	0	0	0	0	0	0	N/A	N/A	0	0		0	0	0	0	0	0	0	0	0	0	0	0	0	0	0	0	0	0
AC063944.1	0	0	0	0	0	0	0	0	0	0	0	0	0	0	0	0	0	0	0	0	0	0	0	0	0	0	N/A	N/A	0	0		0	0	0	0	0	0	0	0	0	0	0	0	0	0	0	0	0	0
AC064807.1	0	0	0	0	0	0	0	0	0	0	0	0	0	0	0	0	0	0	0	-0.56	0	-0.88	0	-0.78	0	0	N/A	N/A	0	0		0	0	0	0	0	0	0	0	0	0	0	0	0	0	0	0	0	0
AC067750.1	0	0	0	0	0	0	0	0	0	0	0	0	0	0	0	0	0	0	0	0	0	0	0	0	0	0	N/A	N/A	0	0		0	0	0	0	0	0	0	0	0	0	0	0	0	0	0	0	0	0
AC067751.1	0	0	0	0	0	0	0	0	0	0	0	0	0	0	0	0	0	0	0	0	0	0	0	0	0	0	N/A	N/A	0	0		0	0	0	0	0	0	0	0	0	0	0	0	0	0	0	0	0	0
AC067838.1	0	0	0	0	0	0	0	0	0	0	0	0	0	0	0	0	0	0	0	0	0	0	0	0	0	0	N/A	N/A	0	0		0	0	0	0	0	0	0	0	0	0	0	0	0	0	0	0	0	0
AC067852.2	0	0	0	0	0	0	0	0	0	0	0	0	0	0	0	0	0	0	0	0	0	0	0	0	0	0	N/A	N/A	0	0		0	0	0	0	0	0	0	0	0	0	0	0	0	0	0	0	0	0
AC067930.1	0	0	0	0	0	0	0	0	0	0	0	0	0	0	0	0	0	0	0	0	0	0	1.63	0	0	0	N/A	N/A	0	0		0	0	0	0	0	0	0	0	0	0	0	0	0	0	0	0	0	0
AC067930.3	0	0	0	0	0	0	0	0	0	0	0	0	0	0	0	0	0	0	0	0	0	-1.76	0	0	0	0	N/A	N/A	0	0		0	0	0	0	0	0	0	0	0	0	0	0	0	0	0	0	0	0
AC067930.5	0	0	0	0	0	0	0	0	0	0	0	0	0	0	0	0	0	0	0	-2.15	0	0	0	0	0	0	N/A	N/A	0	0		0	0	0	0	0	0	0	0	0	0	0	0	0	0	0	0	0	0
AC067956.1	0	0	0	0	0	0	0	0	0	0	0	0	0	0	0	0	0	0	0	0	0	0	2.37	0	0	0	N/A	N/A	0	0		0	0	0	0	0	0	0	0	0	0	0	0	0	0	0	0	0	0
AC068025.1	0	0	0	0	0	0	0	0	0	0	0	0	0	0	0	0	0	0	0	0	0	0	0	0	0	0	N/A	N/A	0	0		0	0	0	0	0	0	0	0	0	0	0	0	0	0	0	0	0	-1.59
AC068152.1	0	0	0	0	0	0	0	0	0	0	0	0	0	0	0	0	0	0	0	0	0	0	0	0	0	0	N/A	N/A	0	0		0	0	1.7	0	0	-2.06	0	0	0	0	0	0	0	0	0	0	0	0
AC068282.1	0	0	0	0	0	0	0	0	0	0	0	0	0	0	0	0	0	0	0	-0.6	0	0	0	0	0	0	N/A	N/A	0	0		0	0	0	0	0	0	0	0	0	0	0	0	0	-0.78	0	0	0	-0.85
AC068338.2	0	0	0	0	0	0	0	0	0	0	0	0	0	0	0	0	0	0	0	0	0	0	0	0	0	0	N/A	N/A	0	0		0	0	0	0	0	0	0	0	0	0	0	0	0	0	0	0	0	0
AC068707.1	0	0	0	0	0	0	0	0	0	0	0	0	0	0	0	0	0	0	0	0	1.25	0	1.71	0	0	0	N/A	N/A	0	0		0	0	0	0	0	0	0	0	0	0	0	0	0	0	0	0	0	0
AC068768.1	0	0	0	0	0	0	0	0	0	0	0	0	0	0	0	0	0	0	0	-0.32	0	-0.7	0	-0.72	0	0	N/A	N/A	0	0		0	0	0	0	0	0	0	0	0	0	0	0	0	0	0	0	0	0
AC068831.1	0	0	0	0	0	0	0	0	0	0	0	0	0	0	0	0	0	0	0	0	0	0	0	0	0	0	N/A	N/A	0	0		0	0	0	0	0	0	0	0	0	0	0	0	0	0	0	0	0	0
AC068888.1	0	0	0	0	1.92	0	0	0	0	0	0	0	0	0	0	0	0	0	0	0	0	0	0	0	0	0	N/A	N/A	0	0		0	0	0	-0.62	0	0	0	0	0	0	0	0	0	0	0	0	0	0
AC069224.1	0	0	0	0	0	0	0	0	0	0	0	0	0	0	0	0	0	0	0	0	0	0	1.76	0	0	0	N/A	N/A	0	0		0	0	0	0	0	0	0	0	0	0	0	0	0	0	0	0	0	0
AC069234.3	0	0	0	0	0	0	0	0	0	0	0	0	0	0	0	0	0	0	0	0	0	0	0	0	0	0	N/A	N/A	0	0		0	0	0	0	0	0	0	0	0	0	0	0	0	0	0	0	0	0
AC069287.2	0	0	0	0	0	0	0	0	0	0	0	0	0	0	0	0	0	0	0	0	0	-1.14	0	0	0	0	N/A	N/A	0	0		0	0	0	0	0	0	0	0	0	0	0	0	0	0	0	0	0	0
AC069307.1	0	0	0	0	0	0	0	0	0	0	0	0	0	0	0	0	0	0	0	0	0	0	0	0	0	0	N/A	N/A	0	0		0	0	0	0	0	0	0	0	0	0	0	0	0	0	0	0	0	0
AC069360.1	0	0	0	0	0	0	0	0	0	0	0	0	0	0	0	0	0	0	0	0	0	0	0	0	0	0	N/A	N/A	0	0		0	0	0	0	0	0	0	0	0	0	0	0	0	0	0	0	0	0
AC069503.1	0	0	0	0	0	0	0	0	0	0	0	0	0	0	0	0	0	0	0	-1.12	0	0	0	0	0	0	N/A	N/A	0	0		0	0	0	0	0	0	0	0	0	0	0	0	0	0	0	0	0	0
AC072061.1	0	0	0	0	0	0	0	0	0	0	0	0	0	0	0	0	0	0	0	0	0	0	0	0	0	0	N/A	N/A	0	0		0	0	0	0	0	0	0	0	0	0	0	0	0	0	0	0	0	0
AC073115.2	0	0	0	0	0	0	0	0	0	0	0	0	0	0	0	0	0	0	0	0	0	0	0	-2.11	0	0	N/A	N/A	0	0		0	0	0	0	0	0	0	0	0	0	0	0	0	0	0	0	0	0
AC073195.1	0	0	0	0	0	0	0	0	0	0	0	0	0	0	0	0	0	0	0	0	0	0	0	0	0	0	N/A	N/A	0	0		0	0	0	0	0	0	0	0	0	0	0	0	0	0	0	0	0	0
AC073254.1	0	0	0	0	0	0	0	0	0	0	0	0	0	0	0	0	0	0	0	0	0	0	0	0	0	0	N/A	N/A	0	0		0	0	0	0	0	0	0	0	0	0	0	0	0	0	0	0	0	0
AC073314.1	0	0	0	0	0	0	0	0	0	0	0	0	0	0	0	0	0	0	0	0	2.23	0	0	0	0	0	N/A	N/A	0	0		0	0	0	0	0	0	0	0	0	0	0	0	0	0	0	0	0	0
AC073321.1	0	0	0	0	0	0	0	0	0	0	0	0	0	0	0	0	0	0	0	0	2.4	0	3.06	0	0	0	N/A	N/A	0	0		0	0	0	0	0	0	0	0	0	0	0	0	0	0	0	0	0	0
AC073332.1	0	0	0	0	0	0	0	0	0	0	0	0	0	0	0	0	0	0	0	0	0	0	0	0	0	0	N/A	N/A	0	0		0	0	0	0	0	0	0	0	0	0	0	0	3.52	0	0	0	0	0
AC073335.2	0	0	0	0	0	0	0	0	0	0	0	0	0	0	0	0	0	0	0	-0.31	0	-0.38	0	0	0	0	N/A	N/A	0	0		0	0	0	0	0	0	0	0	0	0	0	0	0	0	0	0	0	0
AC073342.1	0	0	0	0	0	0	0	0	0	0	0	0	0	0	0	0	0	0	0	0	0	0	0	0	0	0	N/A	N/A	0	0		0	0	0	0	0	0	0	0	0	0	0	0	0	0	0	0	0	0
AC073343.2	0	0	0	0	0	0	0	0	0	0	0	0	0	0	0	0	1.12	0	0	0	0	0	0	0	0	0	N/A	N/A	0	0		0	0	0	0	0	0	0	0	0	0	0	0	0	0	0	0	1.47	0
AC073365.1	0	0	0	0	0	0	0	0	0	0	0	0	0	0	0	0	0	0	0	0	0	0	0	0	0	0	N/A	N/A	0	0		0	0	0	0	0	0	0	0	0	0	0	0	0	0	0	0	0	0
AC073389.1	0	0	0	0	0	0	0	0	0	0	0	0	0	0	0	0	0	0	0	0	0	0	1.49	0	0	0	N/A	N/A	0	0		0	0	0	0	0	0	0	0	0	0	0	0	0	0	0	0	0	0
AC073389.3	0	0	0	0	0	0	0	0	0	0	0	0	0	0	0	0	0	0	0	0	2	0	2.06	0	0	0	N/A	N/A	0	0		0	0	0	0	0	0	0	0	0	0	0	0	0	0	0	0	0	0
AC073517.1	0	0	0	0	0	0	0	0	0	0	0	0	0	0	0	0	0	0	2.58	0	0	0	0	0	0	0	N/A	N/A	0	0		0	0	0	0	0	0	0	0	0	0	0	0	0	0	0	0	0	0
AC073529.1	0	0	0	0	0	0	0	0	0	0	0	0	0	0	0	0	0	0	0	0	0	0	0	0	0	0	N/A	N/A	0	0		0	0	0	0	0	0	0	0	0	0	0	0	0	0	0	0	1.39	0
AC073569.2	0	0	0	0	0	0	0	0	0	0	0	0	0	0	0	-3.37	0	-1.98	0	0	0	0	0	0	0	0	N/A	N/A	0	0		0	0	0	0	0	0	0	0	0	0	0	0	0	0	0	0	0	0
AC073655.1	0	0	0	0	0	0	0	0	0	0	0	0	0	0	0	0	0	0	0	0	0	0	0	0	0	0	N/A	N/A	0	0		0	0	0	0	0	0	0	0	0	0	0	0	0	0	0	0	0	0
AC073834.1	0	0	0	0	0	0	0	0	0	0	0	0	0	0	0	0	0	0	0	0	0	0	3.34	0	0	0	N/A	N/A	0	0		0	0	0	0	0	0	0	0	0	0	0	0	0	0	0	0	0	0
AC073842.2	0	0	0	0	0	0	0	0	0	0	0	0	0	0	0	0	0	0	0	0	0	0	0	0	0	0	N/A	N/A	0	0		0	0	0	0	0	0	0	0	0	0	0	0	0	0	0	0	0	-1.72
AC073957.1	0	0	0	0	0	0	0	0	0	0	0	0	0	0	0	0	0	0	0	0	1.39	0	1.32	0	0	0	N/A	N/A	0	0		0	0	0	0	0	0	0	0	0	0	0	0	0	0	0	0	0	0
AC073957.3	0	0	0	0	0	0	0	0	0	0	0	0	0	0	0	0	0	0	0	0	0	0	0	0	0	0	N/A	N/A	0	0		0	0	0	0	0	0	0	0	0	0	0	0	0	0	0	0	0	0
AC074117.1	0	0	0	0	0	0	0	0	0	0	0	0	0	0	0	0	0	0	0	0	0	0	0	0	0	0	N/A	N/A	0	0		0	0	0	0	0	0	0	0	0	0	0	0	0	0	0	0	0	0
AC074351.1	0	0	0	0	0	0	0	0	0	0	0	0	0	0	0	0	0	0	0	0	0	0	1.81	0	0	0	N/A	N/A	0	0		0	0	0	0	0	0	0	0	0	0	0	0	0	0	0	0	0	0
AC074386.1	0	0	0	0	0	0	0	0	0	0	0	0	0	0	0	0	0	0	0	0	0	0	1.17	0	0	0	N/A	N/A	0	0		2.35	0	3.35	-1.14	2.77	-1.47	0	0	0	0	0	0	0	0	0	0	0	0
AC078785.1	0	0	0	0	0	0	0	0	0	0	0	0	2.54	0	0	-2.34	3.29	0	0	0	0	0	0	0	0	0	N/A	N/A	0	0		0	0	0	0	0	0	0	0	0	0	0	0	0	-1.46	0	0	2.65	-2.06
AC078795.1	0	0	0	0	0	0	0	0	0	0	0	0	0	0	0	0	0	0	0	0	0	0	0	0	0	0	N/A	N/A	0	0		0	0	0	0	0	0	0	0	0	0	0	0	0	0	0	0	0	0
AC078795.2	0	0	0	0	0	0	0	0	0	0	0	0	0	0	0	0	0	0	0	0	1.3	0	1.81	0	0	0	N/A	N/A	0	0		0	0	0	0	0	0	0	0	0	0	0	0	0	0	0	0	0	0
AC078795.3	0	0	0	0	0	0	0	0	0	0	0	0	0	0	0	0	0	0	2.54	0	0	0	2.04	0	0	0	N/A	N/A	0	0		0	0	0	0	0	0	0	0	0	0	0	0	0	0	0	0	0	0
AC078846.1	0	0	0	0	0	0	0	0	0	0	0	0	0	0	0	0	0	0	0	-0.54	0	-0.7	0	-0.59	0	0	N/A	N/A	0	0		0	0	0	0	0	0	0	0	0	0	0	0	0	0	0	0	0	0
AC079145.1	0	0	0	0	0	0	0	0	0	0	0	0	0	0	0	0	2.32	0	0	0	0	0	0	0	0	0	N/A	N/A	0	0		0	0	0	0	0	0	0	0	0	0	0	0	0	0	0	0	0	0
AC079296.1	0	0	0	0	0	0	0	0	0	0	0	0	0	0	0	0	0	0	0	0	0	0	0	0	0	0	N/A	N/A	0	0		0	0	0	0	0	0	0	0	0	0	0	0	0	0	0	0	0	0
AC079328.2	0	0	0	0	0	0	0	0	0	0	0	0	0	0	0	0	0	0	0	0	0	0	0	0	0	0	N/A	N/A	0	0		0	0	0	0	0	0	0	0	0	0	0	0	0	0	0	0	0	0
AC079329.1	0	0	0	0	0	0	0	0	0	0	0	0	0	0	0	0	0	0	0	0	0	0	0	0	0	0	N/A	N/A	0	0		0	0	0	0	0	0	0	0	0	0	0	0	0	0	0	0	0	0
AC079354.3	0	0	0	0	0	0	0	0	0	0	0	0	0	0	0	0	0	0	0	0	0	0	0	-1.48	0	0	N/A	N/A	0	0		0	0	0	0	0	0	0	0	0	0	0	0	0	0	0	0	0	0
AC079414.1	0	0	0	0	0	0	0	0	0	0	0	0	0	0	0	0	0	0	0	0	0	0	1.26	0	0	0	N/A	N/A	0	0		0	0	0	0	0	0	0	0	0	0	0	0	0	0	0	0	0	0
AC079766.1	0	0	0	0	0	0	0	0	0	0	0	0	0	0	0	0	0	0	0	0	0	0	2.06	0	0	0	N/A	N/A	0	0		0	0	0	0	0	0	0	0	0	0	0	0	0	0	0	0	0	0
AC079848.1	0	0	0	0	0	0	0	0	0	0	0	0	0	-1.08	0	0	0	0	0	0	0	0	0	0	0	0	N/A	N/A	0	0		0	0	0	0	0	0	0	0	0	0	0	0	0	0	0	-1.09	0	0
AC079921.1	0	0	0	0	0	0	0	0	0	0	0	0	0	0	0	0	0	0	0	0	0	0	0	0	0	0	N/A	N/A	0	0		0	0	0	0	0	0	0	0	0	0	0	0	0	0	0	0	0	0
AC079921.2	0	0	0	0	0	0	0	0	0	0	0	0	0	0	0	0	0	0	0	-1.14	0	-1.31	0	-1.3	0	0	N/A	N/A	0	0		0	0	0	0	0	0	0	0	0	0	0	0	0	0	0	0	0	0
AC080013.1	0	0	0	0	0	0	0	0	0	0	0	0	0	0	0	0	0	0	0	0	0	-1.01	0	0	0	0	N/A	N/A	0	0		0	0	0	0	0	0	0	0	0	0	0	0	0	0	0	0	0	0
AC080023.1	0	0	0	0	0	0	0	0	0	0	0	0	0	0	0	0	0	0	0	-2.19	0	0	0	0	0	0	N/A	N/A	0	0		0	0	0	0	0	0	0	0	0	0	0	0	0	0	0	0	0	0
AC080037.1	0	0	0	0	0	0	0	0	0	0	0	0	0	0	0	0	0	0	0	0	0	0	0	-0.4	0	0	N/A	N/A	0	0		0	0	0	0	0	0	0	0	0	0	0	0	0	0	0	0	0	0
AC080129.2	0	0	0	0	0	0	0	0	0	0	0	0	0	0	0	0	0	0	0	0	0	0	0	0	0	0	N/A	N/A	0	0		0	0	0	0	0	0	0	0	0	0	0	0	0	0	0	0	0	0
AC080162.1	0	0	0	0	0	0	0	0	0	0	0	0	0	0	0	0	0	0	0	0	0	0	0	0	0	0	N/A	N/A	0	0		0	0	0	0	0	0	0	0	0	0	0	0	0	0	0	0	0	0
AC082651.1	0	0	0	0	0	0	0	0	0	0	0	0	0	0	0	0	0	0	0	0	0	-1.65	0	0	0	0	N/A	N/A	0	0		0	0	0	0	0	0	0	0	0	0	0	0	0	0	0	0	0	0
AC083798.2	0	0	0	0	0	0	0	0	0	0	0	0	0	0	0	0	0	0	0	0	0	0	1.2	0	0	0	N/A	N/A	0	0		0	0	0	0	0	0	0	0	0	0	0	0	0	-1.7	0	0	0	0
AC083805.1	0	0	0	0	0	0	0	0	0	0	0	0	0	0	0	0	0	0	0	0	0	0	0	0	0	0	N/A	N/A	0	0		0	0	0	0	0	0	0	0	0	0	0	0	0	0	0	0	0	0
AC083805.2	0	0	0	0	0	0	0	0	0	0	0	0	0	0	0	0	0	0	0	0	0	0	0	0	0	0	N/A	N/A	0	0		0	0	0	0	0	0	0	0	0	0	0	0	0	0	0	0	0	0
AC083841.2	0	0	0	0	0	0	0	0	0	0	0	0	0	0	0	0	0	0	2.15	0	0	0	0	0	0	0	N/A	N/A	0	0		0	0	0	0	0	0	0	0	0	0	0	0	0	0	0	0	0	0
AC083880.1	0	0	0	0	0	0	0	0	0	0	0	0	0	0	0	0	0	0	0	0	0	-0.98	0	-0.94	0	0	N/A	N/A	0	0		0	0	0	0	0	0	0	0	0	0	0	0	0	0	0	0	0	0
AC083906.3	0	0	0	0	0	0	0	0	0	0	0	0	0	0	0	0	0	0	0	0	0	0	0	0	0	0	N/A	N/A	0	0		0	0	0	0	0	0	0	0	0	0	0	0	0	0	0	0	0	0
AC083964.1	0	0	0	0	0	0	0	0	0	0	0	0	0	0	0	0	0	0	0	0	0	0	0	0	0	0	N/A	N/A	0	0		0	0	0	0	0	0	0	0	0	0	0	0	0	0	0	0	0	0
AC084018.1	0	0	0	0	0	0	0	0	0	0	0	0	0	0	0	0	0	0	0	0	0	0	0	0	0	0	N/A	N/A	0	0		0	0	0	0	0	0	0	0	0	0	0	0	0	0	0	0	0	0
AC084033.3	0	0	0	0	0	0	0	0	0	0	0	0	0	0	0	0	0	0	0	-0.4	0	-0.74	0	-0.87	0	0	N/A	N/A	0	0		0	0	0	0	0	0	0	0	0	0	0	0	0	0	0	0	0	0
AC084036.1	0	0	0	0	0	0	0	0	0	0	0	0	0	0	0	0	0	0	0	0	1.84	0	2.02	0	0	0	N/A	N/A	0	0		0	0	0	0	0	0	0	0	0	0	0	0	0	0	0	0	0	0
AC084082.1	0	0	0	0	0	0	0	0	0	0	0	0	0	0	0	0	0	0	0	-1.49	0	-1.76	0	-2.3	0	0	N/A	N/A	0	0		0	0	0	0	0	0	0	0	0	0	0	0	0	0	0	0	0	0
AC084125.2	0	0	0	0	0	0	0	0	0	0	0	0	0	0	0	0	0	0	0	0	0	-0.44	0	-0.49	0	0	N/A	N/A	0	0		0	0	0	0	0	0	0	0	0	0	0	0	0	0	0	0	0	0
AC084757.2	0	0	0	0	0	0	0	0	0	0	0	0	0	0	0	0	0	0	0	0	0	0	0	0	0	0	N/A	N/A	0	0		0	0	0	0	0	0	0	0	0	0	0	0	0	0	0	0	0	0
AC084855.1	0	0	0	0	0	0	0	0	0	0	0	0	0	0	0	0	0	0	0	0	0	0	0	0	0	0	N/A	N/A	0	0		0	0	0	0	0	0	0	0	0	0	0	0	0	0	0	0	0	0
AC084855.2	0	0	0	0	0	0	0	0	0	0	0	0	0	0	0	0	0	0	0	0	3.13	0	3.02	0	0	0	N/A	N/A	0	0		0	0	0	0	0	0	0	0	0	0	0	0	0	0	0	0	0	0
AC087071.1	0	0	0	0	0	0	0	0	0	0	0	0	0	0	0	0	0	0	0	-2.71	0	0	0	0	0	0	N/A	N/A	0	0		0	0	0	0	0	0	0	0	0	0	0	0	0	0	0	0	0	0
AC087164.1	0	0	0	0	0	0	0	0	0	0	0	0	0	0	0	0	0	0	0	0	0	0	0	0	0	0	N/A	N/A	0	0		0	0	0	0	0	0	0	0	0	0	0	0	0	0	0	0	0	0
AC087294.1	0	0	0	0	0	0	0	0	0	0	0	0	0	0	0	0	0	0	0	0	0	0	0	0	0	0	N/A	N/A	0	0		0	0	0	0	0	0	0	0	0	0	0	0	0	0	0	0	0	0
AC087482.1	0	0	0	0	0	0	0	0	0	0	0	0	0	0	0	0	0	0	0	0	0	0	2.12	0	0	0	N/A	N/A	0	0		0	0	0	0	0	0	0	0	0	0	0	0	0	0	0	0	0	0
AC087491.1	0	0	0	0	0	0	0	0	0	0	0	0	0	0	0	0	0	0	0	0	1.56	0	1.62	0	0	0	N/A	N/A	0	0		0	0	0	0	0	0	0	0	0	0	0	0	0	0	0	0	0	0
AC087500.1	0	0	0	0	0	0	0	0	0	0	0	0	0	0	0	0	0	0	0	0	0	0	0	0	0	0	N/A	N/A	0	0		0	0	0	0	0	0	0	0	0	0	0	0	0	0	0	0	0	0
AC087521.3	0	0	0	0	0	0	0	0	0	0	0	0	0	0	0	0	0	0	2.59	0	2.12	0	0	0	0	0	N/A	N/A	0	0		0	0	0	0	0	0	0	0	0	0	0	0	0	0	0	0	0	0
AC087623.2	0	0	0	0	0	0	0	0	0	0	0	0	0	0	0	0	0	0	0	-1.44	0	0	0	0	0	0	N/A	N/A	0	0		0	0	0	0	0	0	0	0	0	0	0	0	0	0	0	0	0	0
AC087623.3	0	0	0	0	0	0	0	0	0	0	0	0	0	0	0	0	0	0	0	0	0	0	0	0	0	0	N/A	N/A	0	0		0	0	0	0	0	0	0	0	0	0	0	0	0	0	0	0	0	0
AC087645.2	0	0	0	0	0	0	0	0	0	0	0	0	0	0	0	0	0	0	0	0	1.66	0	0	0	0	0	N/A	N/A	0	0		0	0	0	0	0	0	0	0	0	0	0	0	0	0	0	0	0	0
AC087741.1	0	0	0	0	0	0	0	0	0	0	0	0	0	0	0	0	0	0	0	-1.02	0	-1.89	0	0	0	0	N/A	N/A	0	0		0	0	0	0	0	0	0	0	0	0	0	0	0	0	0	0	0	0
AC087752.4	0	0	0	0	0	0	0	0	0	0	0	0	0	0	0	0	0	0	0	0	2.19	0	0	0	0	0	N/A	N/A	0	0		0	0	0	0	0	0	0	0	0	0	0	0	0	0	0	0	0	0
AC089984.1	0	0	0	0	0	0	0	0	0	0	0	0	0	0	0	0	0	0	0	0	2.24	0	0	0	0	0	N/A	N/A	0	0		0	0	0	0	0	0	0	0	0	0	0	0	0	0	0	0	0	0
AC089999.1	0	0	0	0	0	0	0	0	0	0	0	0	0	0	0	0	0	0	0	0	0	0	0	0	0	0	N/A	N/A	0	0		0	0	0	0	0	0	0	0	0	0	0	0	0	0	0	0	0	0
AC090001.1	0	0	0	0	0	0	0	0	0	0	0	0	0	0	0	0	0	0	0	0	0	0	0	0	0	0	N/A	N/A	0	0		0	0	0	0	0	0	0	0	0	0	0	0	0	0	0	0	0	0
AC090061.1	0	0	0	0	0	0	0	0	0	0	0	0	0	0	0	0	0	0	0	0	0	-0.83	0	0	0	0	N/A	N/A	0	0		0	0	0	0	0	0	0	0	0	0	0	0	0	0	0	0	0	0
AC090115.1	0	0	0	0	0	0	0	0	0	0	0	0	0	0	0	0	0	0	0	0	0	0	0	0	0	0	N/A	N/A	0	0		0	0	0	0	0	0	0	0	0	0	0	0	0	0	0	0	0	0
AC090159.1	0	0	0	0	0	0	0	0	0	0	0	0	0	0	0	0	0	0	0	0	1.08	0	1.12	0	0	0	N/A	N/A	0	0		0	0	0	0	0	0	0	0	0	0	0	0	0	0	0	0	0	0
AC090197.1	0	0	0	0	0	0	0	0	0	0	0	0	0	0	0	0	0	0	0	0	0	-1.89	0	0	0	0	N/A	N/A	0	0		0	0	0	0	0	0	0	0	0	0	0	0	0	0	0	0	0	0
AC090198.1	0	0	0	0	0	0	0	0	0	0	0	0	0	0	0	0	0	0	0	0	0	0	0	0	0	0	N/A	N/A	0	0		0	0	0	0	0	0	0	0	0	0	0	0	0	0	0	0	0	0
AC090425.1	0	0	0	0	0	0	0	0	0	0	0	0	0	0	0	0	0	0	2.37	0	0	0	0	0	0	0	N/A	N/A	0	0		0	0	0	0	0	0	0	0	0	0	0	0	0	0	0	0	0	0
AC090425.2	0	0	0	0	0	0	0	0	0	0	0	0	0	0	0	0	0	0	0	0	1.64	0	1.6	0	0	0	N/A	N/A	0	0		0	0	0	0	0	0	0	0	0	0	0	0	0	0	0	0	0	0
AC090510.1	0	0	0	0	0	0	0	0	0	0	0	0	0	0	0	0	0	0	0	0	0	0	0	0	0	0	N/A	N/A	0	0		0	0	0	0	0	0	0	0	0	0	0	0	0	0	0	0	0	0
AC090515.4	0	0	0	0	0	0	0	0	0	0	0	0	0	0	0	0	0	0	0	-0.66	0	0	0	0	0	0	N/A	N/A	0	0		0	0	0	0	0	0	0	0	0	0	0	0	0	0	0	0	0	0
AC090527.2	0	0	0	0	0	0	0	0	0	0	0	0	0	0	0	0	0	0	0	0	0	0	0	0	0	0	N/A	N/A	0	0		0	0	0	0	0	0	0	0	0	0	0	0	0	0	0	0	0	0
AC090579.1	0	0	0	0	0	0	0	0	0	0	0	0	0	0	0	0	0	0	0	0	0	0	0	0	0	0	N/A	N/A	0	0		0	0	0	0	0	0	0	0	0	0	0	0	0	0	0	0	0	0
AC090587.1	0	0	0	0	0	0	0	0	0	0	0	0	0	0	0	0	0	0	0	0	0	-1.96	0	0	0	0	N/A	N/A	0	0		0	0	0	0	0	0	0	0	0	0	0	0	0	0	0	0	0	0
AC090589.2	0	0	0	0	0	0	0	0	0	0	0	0	0	0	0	0	0	0	0	0	2.65	0	2.02	0	0	0	N/A	N/A	0	0		0	0	0	0	0	0	0	0	0	0	0	0	0	0	0	0	0	0
AC090673.1	0	0	0	0	0	0	0	0	0	0	0	0	0	0	0	0	0	0	0	0	0	0	1.8	0	0	0	N/A	N/A	0	0		0	0	0	0	0	0	0	0	0	0	0	0	0	0	0	0	0	0
AC090673.2	0	0	0	0	0	0	0	0	0	0	0	0	0	0	0	0	0	0	0	0	1.12	0	1.37	0	0	0	N/A	N/A	0	0		0	0	0	0	0	0	0	0	0	0	0	0	0	0	0	0	0	0
AC090772.3	0	0	0	0	0	0	0	0	0	0	0	0	0	0	0	0	0	0	0	0	1.83	0	0	0	0	0	N/A	N/A	0	0		0	0	0	0	0	0	0	0	0	0	0	0	0	0	0	0	0	0
AC090907.2	0	0	0	0	0	0	0	0	0	0	0	0	0	0	0	0	0	0	0	0	0	0	0	0	0	0	N/A	N/A	0	0		0	0	0	0	0	0	0	0	0	0	0	0	0	0	0	0	0	0
AC090948.2	0	0	0	0	0	0	0	0	0	0	0	0	0	0	0	0	0	0	0	0	0	0	0	-1.6	0	0	N/A	N/A	0	0		0	0	0	0	0	0	0	0	0	0	0	0	0	0	0	0	0	0
AC090948.3	0	0	0	0	0	0	0	0	0	0	0	0	0	0	0	0	0	0	0	0	0	0	0	0	0	0	N/A	N/A	0	0		0	0	0	0	0	0	0	0	0	0	0	0	0	0	0	0	0	0
AC091057.2	0	0	0	0	0	0	0	0	0	0	0	0	0	0	0	0	0	0	0	-1.71	0	0	0	0	0	0	N/A	N/A	0	0		0	0	0	0	0	0	0	0	0	0	0	0	0	0	0	0	0	0
AC091057.4	0	0	0	0	0	0	0	0	0	0	0	0	0	0	0	0	0	0	0	0	0	0	0	0	0	0	N/A	N/A	0	0		0	0	0	0	0	0	0	0	0	0	0	0	0	0	0	0	0	0
AC091153.3	0	0	0	0	0	0	0	0	0	0	0	0	0	0	0	0	0	0	0	0	0	0	0	-2.24	0	0	N/A	N/A	0	0		0	0	0	0	0	0	0	0	0	0	0	0	0	0	0	0	0	0
AC091173.1	0	0	0	0	0	0	0	0	0	0	0	0	0	0	0	0	0	0	0	0	0	0	0	-1.2	0	0	N/A	N/A	0	0		0	0	0	0	0	0	0	0	0	0	0	0	0	0	0	0	0	0
AC091488.1	0	0	0	0	0	0	0	0	0	0	0	0	0	0	0	0	0	0	0	0	0	0	0	0	0	0	N/A	N/A	0	0		0	0	0	0	0	0	0	0	0	0	0	0	0	0	0	0	0	0
AC091563.1	0	0	0	0	0	0	0	0	0	0	0	0	0	0	0	0	0	0	0	0	0	0	0	0	0	0	N/A	N/A	0	0		0	0	0	0	0	0	0	0	0	0	0	0	0	0	0	0	0	0
AC091588.3	0	0	0	0	0	0	0	0	0	0	0	0	0	0	0	0	0	0	0	0	2.22	0	0	0	0	0	N/A	N/A	0	0		0	0	0	0	0	0	0	0	0	0	0	0	0	0	0	0	0	0
AC091729.3	0	0	0	0	0	0	0	0	0	0	0	0	0	0	0	0	0	0	0	-0.35	0	0	0	-0.38	0	0	N/A	N/A	0	0		0	0	0	0	0	0	0	0	0	0	0	0	0	0	0	0	0	0
AC091849.2	0	0	0	0	0	0	0	0	0	0	0	0	0	0	0	0	0	0	0	0	0	0	0	0	0	0	N/A	N/A	0	0		0	0	0	0	0	0	0	0	0	0	0	0	0	0	0	0	0	0
AC091948.1	0	0	0	0	0	0	0	0	0	0	0	0	0	0	0	0	0	0	0	0	1.6	0	0	0	0	0	N/A	N/A	0	0		0	0	0	0	0	0	0	0	0	0	0	0	0	0	0	0	0	0
AC092115.2	0	0	0	0	0	0	0	0	0	0	0	0	0	0	0	0	0	0	0	0	0	0	0	0	0	0	N/A	N/A	0	0		0	0	0	0	0	0	0	0	0	0	0	0	0	0	0	0	0	0
AC092115.3	0	0	0	0	0	0	0	0	0	0	0	0	0	0	0	0	0	0	0	-1.15	0	-1.22	0	-1.08	0	0	N/A	N/A	0	0		0	0	0	0	0	0	0	0	0	0	0	0	0	0	0	0	0	0
AC092127.1	0	0	0	0	0	0	0	0	0	0	0	0	0	0	0	0	0	0	0	0	0	0	0	0	0	0	N/A	N/A	0	0		0	0	0	0	0	0	0	0	0	0	0	0	0	0	0	0	0	0
AC092143.1	0	0	0	0	0	0	0	0	0	0	0	0	0	0	0	0	0	0	0	-1.75	0	-1.69	0	-2.2	0	0	N/A	N/A	0	0		0	0	0	0	0	0	0	0	0	0	0	0	0	0	0	0	0	0
AC092143.2	0	0	0	0	0	0	0	0	0	0	0	0	0	0	0	0	0	0	0	0	0	-1.03	0	-1.31	0	0	N/A	N/A	0	0		0	0	0	0	0	0	0	0	0	0	0	0	0	0	0	0	0	0
AC092171.3	0	0	0	0	0	0	0	0	0	0	0	0	0	0	0	0	0	0	0	0	0	0	0	0	0	0	N/A	N/A	0	0		0	0	0	0	0	0	0	0	0	0	0	0	0	0	0	0	0	0
AC092279.1	0	0	0	0	0	0	0	0	0	0	0	0	0	0	0	0	0	0	0	0	2.4	0	0	0	0	0	N/A	N/A	0	0		0	0	0	0	0	0	0	0	0	0	0	0	0	0	0	0	0	0
AC092287.1	0	0	0	0	0	0	0	0	0	0	0	0	0	0	0	0	0	0	0	0	0	0	1.62	0	0	0	N/A	N/A	0	0		0	0	0	0	0	0	0	0	0	0	0	0	0	0	0	0	0	0
AC092354.1	0	0	0	0	0	0	0	0	0	0	0	0	0	0	0	0	0	0	0	0	0	0	0	0	0	0	N/A	N/A	0	0		0	0	0	0	0	0	0	0	0	0	0	0	0	0	0	0	0	0
AC092354.2	0	0	0	0	0	0	0	0	0	0	0	0	0	0	0	0	0	0	0	0	1.51	0	1.76	0	0	0	N/A	N/A	0	0		0	0	0	0	0	0	0	0	0	0	0	0	0	0	0	0	0	0
AC092375.2	0	0	0	0	0	0	0	0	0	0	0	0	0	0	0	0	0	0	0	0	1.83	0	1.64	0	0	0	N/A	N/A	0	0		0	0	0	0	0	0	0	0	0	0	0	0	0	0	0	0	0	0
AC092384.2	0	0	0	0	0	0	0	0	0	0	0	0	0	0	0	0	0	0	0	0	0	0	0	0	0	0	N/A	N/A	0	0		0	0	0	0	0	0	0	0	0	0	0	0	0	0	0	0	0	0
AC092490.1	0	0	0	0	0	0	0	0	0	0	0	0	0	0	0	0	0	0	0	0	0	0	1.68	0	0	0	N/A	N/A	0	0		0	0	0	0	0	0	0	0	0	0	0	0	0	0	0	0	0	0
AC092567.1	0	0	0	0	0	0	0	0	0	0	0	0	0	0	0	0	0	0	0	0	0	0	0	0	0	0	N/A	N/A	0	0		0	0	0	0	0	0	0	0	0	0	0	0	0	0	0	0	0	0
AC092574.1	0	0	0	0	0	0	0	0	0	0	0	0	0	0	0	0	0	0	0	0	0	0	0	-2.71	0	0	N/A	N/A	0	0		0	0	0	0	0	0	0	0	0	0	0	0	0	0	0	0	0	0
AC092614.1	0	0	0	0	0	0	0	0	0	0	0	0	0	0	0	0	0	0	0	0	0	0	0	0	0	0	N/A	N/A	0	0		0	0	0	0	0	0	0	0	0	0	0	0	0	0	0	0	0	0
AC092620.1	0	0	0	0	0	0	0	0	0	0	0	0	0	0	0	0	0	0	0	0	0	0	0	0	0	0	N/A	N/A	0	0		0	0	0	0	0	0	0	0	0	0	0	0	0	0	0	0	0	0
AC092634.3	0	0	0	0	0	0	0	0	0	0	0	0	0	0	0	0	0	0	0	0	0	0	0	0	0	0	N/A	N/A	0	0		0	0	0	0	0	0	0	0	0	0	0	0	0	0	0	0	0	0
AC092650.1	0	0	0	0	0	0	0	0	0	0	0	0	0	0	0	0	0	0	0	-1.58	0	0	0	0	0	0	N/A	N/A	0	0		0	0	0	0	0	0	0	0	0	0	0	0	0	0	0	0	0	0
AC092653.1	0	0	0	0	0	0	0	0	0	0	0	0	0	0	0	0	0	0	0	0	2.22	0	0	0	0	0	N/A	N/A	0	0		0	0	0	0	0	0	0	0	0	0	0	0	0	0	0	0	0	0
AC092675.1	0	0	0	0	0	0	0	0	0	-2.5	0	-2.58	0	0	0	0	0	0	0	0	0	-2.83	0	-3.64	0	0	N/A	N/A	0	0		0	0	0	0	0	0	0	0	0	0	0	0	0	0	0	0	0	0
AC092687.3	0	0	0	0	0	0	0	0	0	0	0	0	0	0	0	0	0	0	0	-1.2	0	0	0	0	0	0	N/A	N/A	0	0		0	0	0	0	0	0	0	0	0	0	0	0	0	0	0	0	0	0
AC092718.6	0	0	0	0	0	0	0	0	0	0	0	0	0	0	0	0	0	0	0	0	0	0	0	0	0	0	N/A	N/A	0	0		0	0	0	0	0	0	0	0	0	0	0	0	0	0	0	0	0	0
AC092720.1	0	0	0	0	0	0	0	0	0	0	0	0	0	0	0	0	0	0	0	0	0	0	0	0	0	0	N/A	N/A	0	0		0	0	0	0	0	0	0	0	0	0	0	0	0	0	0	0	0	0
AC092803.2	0	0	0	0	0	0	0	0	0	0	0	0	0	0	0	0	0	0	0	0	0	0	0	0	0	0	N/A	N/A	0	0		0	0	0	0	0	0	0	0	0	0	0	0	0	0	0	0	0	0
AC092807.1	0	0	0	0	0	0	0	0	0	0	0	0	0	0	0	0	0	0	0	0	0	-1.87	0	-1.45	0	0	N/A	N/A	0	0		0	0	0	0	0	0	0	0	0	0	0	0	0	0	0	0	0	0
AC092835.1	0	0	0	0	0	0	0	0	0	0	0	0	0	0	0	0	0	0	0	0	0	0	1.69	0	0	0	N/A	N/A	0	0		0	0	0	0	0	0	0	0	0	0	0	0	0	0	0	0	0	0
AC092839.1	0	0	0	0	0	0	0	0	0	0	0	0	0	0	0	0	0	0	0	0	0	-1.78	0	-2.06	0	0	N/A	N/A	0	0		0	0	0	0	0	0	0	0	0	0	0	0	0	0	0	0	0	0
AC092839.2	0	0	0	0	0	0	0	0	0	0	0	0	0	0	0	0	0	0	0	0	0	0	0	-2.52	0	0	N/A	N/A	0	0		0	0	0	0	0	0	0	0	0	0	0	0	0	0	0	0	0	0
AC092902.2	0	0	0	0	0	0	0	0	0	0	0	0	0	0	0	0	0	0	0	0	1.56	0	2.22	0	0	0	N/A	N/A	0	0		0	0	0	0	0	0	0	0	0	0	0	0	0	0	0	0	0	0
AC092910.3	0	0	0	0	0	0	0	0	0	0	0	0	0	0	0	0	0	0	0	-0.68	0	-0.8	0	-0.81	0	0	N/A	N/A	0	0		0	0	0	0	0	0	0	0	0	0	0	0	0	0	0	0	0	0
AC092919.1	0	0	0	0	0	0	0	0	0	0	0	0	0	0	0	0	0	0	0	0	0	0	0	0	0	0	N/A	N/A	0	0		0	0	0	0	0	0	0	0	0	0	0	0	0	0	0	0	0	0
AC092944.1	0	0	0	0	0	0	0	0	0	0	0	0	0	0	0	0	0	0	0	-0.64	0	-0.72	0	-0.55	0	0	N/A	N/A	0	0		0	0	0	0	0	0	0	0	0	0	0	0	2.24	-1.14	0	0	0	-1.15
AC092966.1	0	0	0	0	0	0	0	0	0	0	0	0	0	0	0	0	0	0	0	0	0	0	0	-0.31	0	0	N/A	N/A	0	0		0	0	0	0	0	0	0	0	0	0	0	0	0	0	0	0	0	0
AC092969.1	0	0	0	0	0	0	0	0	0	0	0	0	0	0	0	0	0	0	0	0	0	0	0	0	0	0	N/A	N/A	0	0		0	0	0	0	0	0	0	0	0	0	0	0	0	0	0	0	0	0
AC093001.1	0	0	0	0	0	0	0	0	0	0	0	0	0	0	0	0	0	0	0	0	1.02	0	0	0	0	0	N/A	N/A	0	0		0	0	0	0	0	0	0	0	0	0	0	0	0	0	0	0	0	-0.88
AC093010.3	0	0	0	0	0	0	0	0	0	0	0	0	0	0	0	0	0	0	0	0	0	0	0	0	0	0	N/A	N/A	0	0		0	0	0	0	0	0	0	0	0	0	0	0	0	0	0	0	0	0
AC093151.3	0	0	0	0	0	0	0	0	0	0	0	0	0	0	0	0	0	0	0	0	0	0	0	0	0	0	N/A	N/A	0	0		0	0	0	0	0	0	0	0	0	0	0	0	0	0	0	0	0	0
AC093157.1	0	0	0	0	0	-1.8	0	0	0	0	0	0	0	0	0	0	0	-1.36	0	0	0	0	0	0	0	0	N/A	N/A	0	0		0	0	0	0	0	0	0	0	0	0	0	0	0	0	0	-1.44	0	-1.5
AC093249.2	0	0	0	0	0	0	0	0	0	0	0	0	0	0	0	-0.67	0	0	0	0	0	0	0	0	0	0	N/A	N/A	0	0		0	0	0	0	0	0	0	0	0	0	0	0	0	0	0	0	0	0
AC093249.6	0	0	0	0	0	0	0	0	0	0	0	0	0	0	0	0	0	0	0	0	0	0	0	-0.87	0	0	N/A	N/A	0	0		0	0	0	0	0	0	0	0	0	0	0	0	0	0	0	0	0	0
AC093323.1	0	0	0	0	0	0	0	0	0	0	0	0	0	0	0	0	0	0	0	0	0	0	0	0	0	0	N/A	N/A	0	0		0	0	0	0	0	0	0	0	0	0	0	0	0	0	0	0	0	0
AC093388.1	0	0	0	0	0	0	0	0	0	0	0	0	0	0	0	0	0	0	0	0	0	-1.37	0	0	0	0	N/A	N/A	0	0		0	0	0	0	0	0	0	0	0	0	0	0	0	0	0	0	0	0
AC093458.1	0	0	0	0	0	0	0	0	0	0	0	0	0	0	0	0	0	0	0	-3.24	0	0	0	0	0	0	N/A	N/A	0	0		0	0	0	0	0	0	0	0	0	0	0	0	0	0	0	0	0	0
AC093495.1	0	0	0	0	0	0	0	0	0	0	0	0	0	0	0	0	0	0	0	0	0	0	0	0	0	0	N/A	N/A	0	0		0	0	0	0	0	0	0	0	0	0	0	0	0	0	0	0	0	-4.41
AC093512.2	0	0	2.46	0	0	-1.18	0	0	0	0	0	0	0	0	0	0	0	0	0	0	0	0	0	0	0	0	N/A	N/A	0	0		0	0	2.35	-2.19	2.09	0	0	0	1.12	0	1.22	0	0	0	0	0	0	0
AC093525.7	0	0	0	0	0	0	0	0	0	0	0	0	0	0	0	0	0	0	0	0	0	0	1.02	0	0	0	N/A	N/A	0	0		0	0	0	0	0	0	0	0	0	0	0	0	0	0	0	0	0	0
AC093567.1	0	0	0	0	0	0	0	0	0	0	0	0	0	0	0	0	0	0	0	0	0	0	1.41	0	0	0	N/A	N/A	0	0		0	0	0	0	0	0	0	0	0	0	0	0	0	0	0	0	0	0
AC093627.3	0	0	0	0	0	0	0	0	0	0	0	0	0	0	0	0	0	0	0	0	0	0	0	0	0	0	N/A	N/A	0	0		0	0	0	0	0	0	0	0	0	0	0	0	0	0	0	0	0	0
AC093627.5	0	0	0	0	0	0	0	0	0	0	0	0	0	0	0	0	0	0	0	0	0	0	0	0	0	0	N/A	N/A	0	0		0	0	0	0	0	-1.12	0	0	0	0	0	0	0	0	0	0	0	0
AC093673.1	0	0	0	0	0	0	0	0	0	0	0	0	0	0	0	0	0	0	0	-0.7	0	-0.79	0	-0.72	0	0	N/A	N/A	0	0		0	0	0	0	0	0	0	0	0	0	0	0	0	0	0	0	0	0
AC093726.2	0	0	0	0	0	0	0	0	0	0	0	0	0	0	0	0	0	0	2.44	0	0	0	1.75	0	0	0	N/A	N/A	0	0		0	0	0	0	0	0	0	0	0	0	0	0	0	0	0	0	0	0
AC093732.1	0	0	0	0	0	0	0	0	0	0	0	0	0	0	0	0	0	0	0	0	0	0	1.37	0	0	0	N/A	N/A	0	0		0	0	0	0	0	0	0	0	0	0	0	0	0	0	0	0	0	0
AC093788.1	0	0	0	0	0	0	0	0	0	0	0	0	0	0	0	0	0	0	0	0	0	0	1.53	0	0	0	N/A	N/A	0	0		0	0	0	0	0	0	0	0	0	0	0	0	0	0	0	0	0	0
AC093799.1	0	0	0	0	0	0	0	0	0	0	0	0	0	0	0	0	0	0	0	0	0	0	0	0	0	0	N/A	N/A	0	0		0	0	0	0	0	0	0	0	0	0	0	0	0	0	0	0	0	0
AC093827.5	0	0	0	0	0	0	0	0	0	0	0	0	0	0	0	0	0	0	0	0	0	0	0	0	0	0	N/A	N/A	0	0		0	0	2.56	0	2.19	0	0	0	0	0	0	0	0	0	1.01	0	1.03	0
AC093904.2	0	0	0	0	0	0	0	0	0	0	0	0	0	0	0	0	0	0	0	0	0	0	0	-0.95	0	0	N/A	N/A	0	0		0	0	0	0	0	0	0	0	0	0	0	0	0	0	0	0	0	0
AC093904.4	0	0	0	0	0	0	0	0	0	0	0	0	0	0	0	0	0	0	0	0	0	-1.03	0	-1.32	0	0	N/A	N/A	0	0		0	0	0	0	0	0	0	0	0	0	0	0	0	0	0	0	0	0
AC095055.1	0	0	0	0	0	0	0	0	0	0	0	0	0	0	0	0	0	0	0	0	1.08	0	1.63	0	0	0	N/A	N/A	0	0		0	0	0	0	0	0	0	0	0	0	0	0	0	0	0	0	0	0
AC096537.1	0	0	0	0	0	0	0	0	0	0	0	0	0	0	0	0	0	0	0	0	0	0	0	0	0	0	N/A	N/A	0	0		0	0	0	0	0	0	0	0	0	0	0	0	0	0	0	0	0	0
AC096649.1	0	0	0	0	0	0	0	0	0	0	0	0	0	0	0	0	0	0	0	0	0	0	0	0	0	0	N/A	N/A	0	0		0	0	0	0	0	0	0	0	0	0	0	0	0	0	0	0	0	0
AC096677.2	0	0	0	0	0	0	0	0	0	0	0	0	0	0	0	0	0	0	0	0	0	0	0	0	0	0	N/A	N/A	0	0		0	0	0	0	0	0	0	0	0	0	0	0	0	0	0	0	0	0
AC096992.2	0	0	0	0	0	0	0	0	0	0	0	0	0	0	0	0	0	0	0	0	0	-0.56	0	0	0	0	N/A	N/A	0	0		0	0	0	0	0	0	0	0	0	0	0	0	0	0	0	0	0	0
AC097059.1	0	0	0	0	0	0	0	0	0	0	0	0	0	0	0	0	0	0	0	0	0	0	0	-1.15	0	0	N/A	N/A	0	0		0	0	0	0	0	0	0	0	0	0	0	0	0	0	0	0	0	0
AC097059.2	0	0	0	0	0	0	0	0	0	0	0	0	0	0	0	0	0	0	0	0	0	-0.94	0	0	0	0	N/A	N/A	0	0		0	0	0	0	0	0	0	0	0	0	0	0	0	0	0	0	0	0
AC097359.2	0	0	0	0	0	0	0	0	0	0	0	0	0	0	0	0	0	0	0	0	0	0	0	0	0	0	N/A	N/A	0	0		0	0	0	0	0	0	0	0	0	0	0	0	0	0	0	0	0	0
AC097376.2	0	0	0	0	0	0	0	0	0	0	0	0	0	0	0	0	0	0	0	0	0	0	0	0	0	0	N/A	N/A	0	0		0	0	0	0	0	0	0	0	0	0	0	0	0	0	0	0	0	0
AC097461.1	0	0	0	0	0	0	0	0	0	0	0	0	0	0	0	0	0	0	1.12	0	1.19	0	1.2	0	0	0	N/A	N/A	0	0		0	0	0	0	0	0	0	0	0	0	0	0	0	0	0	0	0	0
AC097534.2	0	0	0	0	0	0	0	0	0	0	0	0	0	0	0	0	0	0	0	0	0	0	0	-1.81	0	0	N/A	N/A	0	0		0	0	0	0	0	0	0	0	0	0	0	0	0	0	0	0	0	0
AC097662.1	0	0	0	0	0	0	0	0	0	0	0	0	0	0	0	0	0	0	0	0	0	0	0	0	0	0	N/A	N/A	0	0		0	0	0	0	0	0	0	0	0	0	0	0	0	0	0	0	0	0
AC097717.1	0	0	0	0	0	0	0	0	0	0	0	0	0	0	0	0	0	0	0	0	0	-1.15	0	0	0	0	N/A	N/A	0	0		0	0	0	0	0	0	0	0	0	0	0	0	0	0	0	0	0	0
AC098484.2	0	0	0	0	0	0	0	0	0	0	0	0	0	0	0	0	0	0	0	0	2.72	0	0	0	0	0	N/A	N/A	0	0		0	0	0	0	0	0	0	0	0	0	0	0	0	0	0	0	0	0
AC098487.1	0	0	0	0	0	0	0	0	0	0	0	0	0	0	0	0	0	0	0	0	0	0	0	0	0	0	N/A	N/A	0	0		0	0	0	0	0	0	0	0	0	0	0	0	0	0	0	0	0	0
AC098613.1	0	0	0	0	0	0	0	0	0	0	0	0	0	0	0	0	0	0	0	0	0	-1.15	0	-1.22	0	0	N/A	N/A	0	0		0	0	0	0	0	0	0	0	0	0	0	0	0	0	0	0	0	0
AC098820.2	0	0	0	0	0	0	0	0	0	0	0	0	0	0	0	0	0	0	0	0	0	-2.25	0	0	0	0	N/A	N/A	0	0		0	0	0	0	0	0	0	0	0	0	0	0	0	0	0	0	0	0
AC099314.1	0	0	0	0	0	0	0	0	0	0	0	0	0	0	0	0	0	0	0	0	0	0	1.45	0	0	0	N/A	N/A	0	0		0	0	0	0	0	0	0	0	0	0	0	0	0	0	0	0	0	0
AC099518.4	0	0	0	0	0	0	0	0	0	0	0	0	0	0	0	0	0	0	0	0	0	0	0	0	0	0	N/A	N/A	0	0		0	0	0	0	0	0	0	0	0	0	0	0	0	0	0	0	0	0
AC099518.5	0	0	0	0	0	0	0	0	0	0	0	0	0	0	0	0	0	0	0	0	0	0	0	-2.37	0	0	N/A	N/A	0	0		0	0	0	0	0	0	0	0	0	0	0	0	0	0	0	0	0	0
AC099522.2	0	0	0	0	0	0	0	0	0	0	0	0	0	0	0	0	0	0	0	0	0	0	0	0	0	0	N/A	N/A	0	0		0	0	0	0	0	0	0	0	0	0	0	0	0	0	0	0	0	0
AC099568.2	0	0	0	0	0	0	0	0	0	0	0	0	0	0	0	0	0	0	0	0	1.74	0	0	0	0	0	N/A	N/A	0	0		0	0	0	0	0	0	0	0	0	0	0	0	0	0	0	0	0	0
AC099684.2	0	0	0	0	0	0	0	0	0	0	0	0	0	0	0	0	0	0	0	0	0	-1.21	0	-1.19	0	0	N/A	N/A	0	0		0	0	0	0	0	0	0	0	0	0	0	0	0	0	0	0	0	0
AC099778.1	0	0	0	0	0	0	0	0	0	0	0	0	0	0	0	0	0	0	0	0	0	0	1.28	0	0	0	N/A	N/A	0	0		0	0	0	0	0	0	0	0	0	0	0	0	0	0	0	0	0	0
AC099850.1	0	0	0	0	0	0	0	0	0	0	0	0	0	0	0	0	0	0	0	-0.57	0	-0.81	0	-0.9	0	0	N/A	N/A	0	0		0	0	0	0	0	0	0	0	0	0	0	0	0	0	0	0	0	0
AC099850.3	0	0	0	0	0	0	0	0	0	0	0	0	0	0	0	0	0	0	0	0	0	0	0	0	0	0	N/A	N/A	0	0		0	0	0	0	0	0	0	0	0	0	0	0	0	0	0	0	0	0
AC100771.2	0	0	0	0	0	0	0	0	0	0	0	0	0	0	0	0	0	0	0	0	0	0	0	0	0	0	N/A	N/A	0	0		0	0	0	0	0	0	0	0	0	0	0	0	0	0	0	0	0	0
AC100793.3	0	0	0	0	0	0	0	0	0	0	0	0	0	0	0	0	0	0	0	0	1.52	0	1.31	0	0	0	N/A	N/A	0	0		0	0	0	0	0	0	0	0	0	0	0	0	0	0	0	0	0	0
AC100803.1	0	0	0	0	0	0	0	0	0	0	0	0	0	0	0	0	0	0	0	0	0	0	0	0	0	0	N/A	N/A	0	0		0	0	0	0	0	0	0	0	0	0	0	0	0	0	0	0	0	0
AC100803.3	0	0	0	0	0	0	0	0	0	0	0	0	0	0	0	0	0	0	0	0	2.76	0	2.74	0	0	0	N/A	N/A	0	0		0	0	0	0	0	0	0	0	0	0	0	0	0	0	0	0	0	0
AC100830.3	0	0	0	0	0	0	0	0	0	0	0	0	0	0	0	0	0	0	0	0	1.97	0	0	0	0	0	N/A	N/A	0	0		0	0	0	0	0	0	0	0	0	0	0	0	0	0	0	0	0	0
AC100860.1	0	0	0	0	0	0	0	0	0	0	0	0	0	0	0	0	0	0	0	0	0	0	0	0	0	0	N/A	N/A	0	0		0	0	0	0	0	0	0	0	0	0	0	0	0	0	0	0	0	0
AC100861.1	0	0	0	0	0	0	0	0	0	0	0	0	0	0	0	0	0	0	0	-0.7	0	-0.79	0	-0.77	0	0	N/A	N/A	0	0		0	0	0	0	0	0	0	0	0	0	0	0	0	0	0	0	0	0
AC102953.1	0	0	0	0	0	0	0	0	0	0	0	0	0	0	0	0	0	0	0	0	0	0	0	0	0	0	N/A	N/A	0	0		0	0	0	0	0	0	0	0	0	0	0	0	0	0	0	0	0	0
AC102953.2	0	0	0	0	0	0	0	0	0	0	0	0	0	0	0	0	0	0	0	0	0	0	0	0	0	0	N/A	N/A	0	0		0	0	0	0	0	0	0	0	0	0	0	0	0	0	0	0	0	0
AC103591.3	0	0	0	0	0	0	0	0	0	0	0	0	0	0	0	0	0	0	2.46	0	0	0	0	0	0	0	N/A	N/A	0	0		0	0	0	0	0	0	0	0	0	0	0	0	0	0	0	0	0	0
AC103702.2	0	0	0	0	0	0	0	0	0	0	0	0	0	-0.77	0	0	0	0	0	0	0	0	0	0	0	0	N/A	N/A	0	0		0	0	0	0	0	0	0	0	0	0	0	0	0	0	0	0	0	0
AC103740.1	0	0	0	0	0	0	0	0	0	0	0	0	0	0	0	0	0	0	0	0	0	0	1.25	0	0	0	N/A	N/A	0	0		0	0	0	0	0	0	0	0	0	0	0	0	0	0	0	0	0	0
AC103740.2	0	0	0	0	0	0	0	0	0	0	0	0	0	0	0	0	0	0	0	0	0	-1.24	0	-1.74	0	0	N/A	N/A	0	0		0	0	0	0	0	0	0	0	0	0	0	0	0	0	0	0	0	0
AC103876.1	0	0	0	0	0	0	0	0	0	0	0	0	0	0	0	0	0	0	0	-1.39	0	-1.38	0	0	0	0	N/A	N/A	0	0		0	0	0	0	0	0	0	0	0	0	0	0	0	0	0	0	0	0
AC104041.1	0	0	0	0	0	0	0	0	0	0	0	0	0	0	0	0	0	0	0	0	0	0	0	0	0	0	N/A	N/A	0	0		0	0	0	0	0	0	0	0	0	0	0	0	0	0	0	0	0	0
AC104113.1	0	0	0	0	0	0	0	0	0	0	0	0	0	0	0	0	0	0	0	0	0	0	0	0	0	0	N/A	N/A	0	0		0	0	0	0	0	0	0	0	0	0	0	0	0	0	0	0	0	0
AC104118.1	0	0	0	0	0	0	0	0	0	0	0	0	0	0	0	0	0	0	0	0	1.43	0	0	0	0	0	N/A	N/A	0	0		0	0	0	0	0	0	0	0	0	0	0	0	0	0	0	0	0	0
AC104135.1	0	0	0	0	0	0	0	0	0	0	0	0	0	0	0	0	0	0	0	0	0	0	0	0	0	0	N/A	N/A	0	0		0	0	0	0	0	0	0	0	0	0	0	0	0	0	0	0	0	0
AC104137.1	0	0	0	0	0	0	0	0	0	0	0	0	0	0	0	0	0	0	0	0	0	0	0	0	0	0	N/A	N/A	0	0		0	0	0	0	0	0	0	0	0	0	0	0	0	0	0	0	0	0
AC104248.1	0	0	0	0	0	0	0	0	0	0	0	0	0	0	0	0	0	0	0	0	0	0	0	0	0	0	N/A	N/A	0	0		0	0	0	0	0	0	0	0	0	0	0	0	0	0	0	0	0	0
AC104389.4	0	0	0	0	0	0	0	0	0	0	0	0	0	0	0	0	0	0	0	0	0	0	1.02	0	0	0	N/A	N/A	0	0		0	0	0	0	0	0	0	0	0	0	0	0	0	0	0	0	0	0
AC104411.1	0	0	0	0	0	0	0	0	0	0	0	0	0	0	0	0	0	0	0	0	0	-0.97	0	0	0	0	N/A	N/A	0	0		0	0	0	0	0	0	0	0	0	0	0	0	0	0	0	0	0	0
AC104461.1	0	0	0	0	0	0	0	0	0	0	0	0	0	0	0	0	0	0	0	0	0	0	0	0	0	0	N/A	N/A	0	0		0	0	0	0	0	0	0	0	0	0	0	0	0	0	0	0	0	0
AC104532.2	0	0	0	0	0	0	0	0	0	0	0	0	0	0	0	0	0	0	0	0	0	0	0	0	0	0	N/A	N/A	0	0		0	0	0	0	0	0	0	0	0	0	0	0	0	0	0	0	0	0
AC104561.1	0	0	0	0	0	0	0	0	0	0	0	0	0	0	0	0	0	0	0	0	0	0	0	-1.1	0	0	N/A	N/A	0	0		0	0	0	0	0	0	0	0	0	0	0	0	0	0	0	0	0	0
AC104596.1	0	0	0	0	0	0	0	0	0	0	0	0	0	0	0	0	0	0	0	0	0	0	0	0	0	0	N/A	N/A	0	0		0	0	0	0	0	0	0	0	0	0	0	0	0	0	0	0	0	0
AC104791.1	0	0	0	0	0	0	0	0	0	0	0	0	0	0	0	0	0	0	0	0	0	0	0	-1.74	0	0	N/A	N/A	0	0		0	0	0	0	0	0	0	0	0	0	0	0	0	0	0	0	0	0
AC104794.4	0	0	0	0	0	0	0	0	0	0	0	0	0	0	0	0	0	0	0	0	0	0	0	0	0	0	N/A	N/A	0	0		0	0	0	0	0	0	0	0	0	0	0	0	0	0	0	0	0	0
AC104806.2	0	0	0	0	0	0	0	0	0	0	0	0	0	0	0	0	0	0	0	0	1.08	0	0	0	0	0	N/A	N/A	0	0		0	0	0	0	0	0	0	0	0	0	0	0	0	0	0	0	0	0
AC104819.3	0	0	0	0	0	0	0	0	0	0	0	0	0	0	0	0	0	0	0	0	0	-1.75	0	0	0	0	N/A	N/A	0	0		0	0	0	0	0	0	0	0	0	0	0	0	0	0	0	0	0	0
AC104825.1	0	0	0	0	0	0	0	0	0	0	0	0	0	0	0	0	0	0	0	0	0	0	0	0	0	0	N/A	N/A	0	0		0	0	0	0	0	0	0	0	0	0	0	0	0	0	0	0	0	0
AC104971.1	0	0	0	0	0	0	0	0	0	0	0	0	0	0	0	0	0	0	0	0	0	-2.06	0	0	0	0	N/A	N/A	0	0		0	0	0	0	0	0	0	0	0	0	0	0	0	0	0	0	0	0
AC104986.2	0	0	0	0	0	0	0	0	0	0	0	0	0	0	0	0	0	0	0	0	0	0	0	0	0	0	N/A	N/A	0	0		0	0	0	0	0	0	0	0	0	0	0	0	0	0	0	0	0	0
AC105020.1	0	0	0	0	0	0	2.2	0	2.84	0	3.64	0	0	0	0	0	0	0	2.34	0	2.98	0	3.38	0	0	0	N/A	N/A	0	0		0	0	0	0	0	0	1.82	0	2.7	0	3.37	0	0	0	0	0	0	0
AC105020.3	0	0	0	0	0	0	0	0	0	0	0	0	0	0	0	0	0	0	0	0	0	0	0	0	0	0	N/A	N/A	0	0		0	0	0	0	0	0	0	0	0	0	0	0	0	0	0	0	0	0
AC105020.4	0	0	0	0	0	0	0	0	0	0	0	0	0	0	0	0	0	0	0	0	1.98	0	2.64	0	0	0	N/A	N/A	0	0		0	0	0	0	0	0	0	0	0	0	0	0	0	0	0	0	0	0
AC105118.1	0	0	0	0	0	0	0	0	0	0	0	0	0	0	0	0	0	0	0	0	0	0	0	0	0	0	N/A	N/A	0	0		0	0	0	0	0	0	0	0	0	0	0	0	0	0	0	0	0	0
AC105219.2	0	0	0	0	0	0	0	0	0	0	0	0	0	0	0	0	0	0	0	0	2.45	0	2.42	0	0	0	N/A	N/A	0	0		0	0	0	0	0	0	0	0	0	0	0	0	0	0	0	0	0	0
AC105219.3	0	0	0	0	0	0	0	0	0	0	0	0	0	0	0	0	0	0	0	0	1.69	0	2.33	0	0	0	N/A	N/A	0	0		0	0	0	0	0	0	0	0	0	0	0	0	0	0	0	0	0	0
AC105277.1	0	0	0	0	0	0	0	0	0	0	0	0	0	0	0	0	0	0	0	-1.11	0	-1.84	0	-1.3	0	0	N/A	N/A	0	0		0	0	0	0	0	0	0	0	0	0	0	0	0	0	0	0	0	0
AC105285.1	0	0	0	0	0	0	0	0	0	0	0	0	0	0	0	0	0	0	0	0	0	0	0	0	0	0	N/A	N/A	0	0		0	0	0	0	1.43	0	0	0	0	0	0	0	0	0	0	0	0	0
AC105345.1	0	0	0	0	0	0	0	0	0	0	0	0	0	0	0	0	0	0	0	0	1.25	0	1.1	0	0	0	N/A	N/A	0	0		0	0	0	0	0	0	0	0	0	0	0	0	0	0	0	0	0	0
AC105446.1	0	0	0	0	0	0	0	0	0	0	0	0	0	0	0	0	0	0	0	0	0	0	0	0	0	0	N/A	N/A	0	0		0	0	0	0	0	0	0	0	0	0	0	0	0	0	0	0	0	0
AC105942.1	0	0	0	0	0	0	0	0	0	0	0	0	0	0	0	0	0	0	0	0	0	0	0	0	0	0	N/A	N/A	0	0		0	0	0	0	0	0	0	0	0	0	0	0	0	0	0	0	0	0
AC106047.1	0	0	0	0	0	0	0	0	0	0	0	0	0	0	0	0	0	0	0	0	0	0	0	-2.21	0	0	N/A	N/A	0	0		0	0	0	0	0	0	0	0	0	0	0	0	0	0	0	0	0	0
AC106707.1	0	0	0	0	0	0	0	0	0	0	0	0	0	0	0	0	0	0	0	0	2.46	0	0	0	0	0	N/A	N/A	0	0		0	0	0	0	0	0	0	0	0	0	0	0	0	0	0	0	0	0
AC106738.1	0	0	0	0	0	0	0	0	0	0	0	0	0	0	0	0	0	0	0	0	0	0	0	0	0	0	N/A	N/A	0	0		0	0	0	0	0	0	0	0	0	0	0	0	0	0	0	0	0	0
AC106772.2	0	0	0	0	0	0	0	0	0	0	0	0	0	0	0	0	0	0	0	0	0	0	0	0	0	0	N/A	N/A	0	0		0	0	0	0	0	0	0	0	0	0	0	0	0	0	0	0	0	0
AC106779.1	0	0	0	0	0	0	0	0	0	0	0	0	0	0	0	0	0	0	0	0	0	0	0	0	0	0	N/A	N/A	0	0		0	0	0	0	0	0	0	0	0	0	0	0	0	0	0	0	0	0
AC106782.2	0	0	0	0	0	0	0	0	0	0	0	0	0	0	0	0	0	0	0	0	0	0	0	0	0	0	N/A	N/A	0	0		0	0	0	0	0	0	0	0	0	0	0	0	0	0	0	0	0	0
AC106786.2	0	0	0	0	0	0	0	0	0	0	0	0	0	-1.09	0	0	0	0	0	0	0	0	0	0	0	0	N/A	N/A	0	0		0	0	0	0	0	0	0	0	0	0	0	0	0	-1.09	0	-1.88	0	0
AC106791.1	0	0	0	0	0	0	0	0	0	0	0	0	0	0	0	0	0	0	0	0	0	0	0	0	0	0	N/A	N/A	0	0		0	0	0	0	0	0	0	0	0	0	0	0	0	0	0	0	0	0
AC106864.1	0	0	0	0	0	0	0	0	0	0	0	0	0	0	0	0	0	0	0	0	1.14	0	0	0	0	0	N/A	N/A	0	0		0	0	0	0	0	0	0	0	0	0	0	0	0	0	0	0	0	-1.9
AC106869.1	0	0	0	0	0	0	0	0	0	0	0	0	0	0	0	0	0	0	0	0	0	0	0	0	0	0	N/A	N/A	0	0		0	0	0	0	0	0	0	0	0	0	0	0	0	0	0	0	0	0
AC106881.1	0	0	0	0	0	0	0	0	0	0	0	0	0	0	0	0	0	0	0	0	0	0	0	0	0	0	N/A	N/A	0	0		0	0	0	0	0	0	0	0	0	0	0	0	0	0	0	0	0	0
AC106886.2	0	0	0	0	0	0	0	0	0	0	0	0	0	-0.7	0	-0.96	0	0	0	0	0	0	0	-0.53	0	0	N/A	N/A	0	0		0	0	0	0	0	0	0	0	0	0	0	0	0	0	0	0	0	0
AC106900.1	0	0	0	0	0	0	0	0	0	0	0	0	0	0	0	0	0	0	0	0	0	0	1.71	0	0	0	N/A	N/A	0	0		0	0	0	0	0	0	0	0	0	0	0	0	0	0	0	0	0	0
AC107032.2	0	0	0	0	0	0	0	0	0	0	0	0	0	0	0	0	0	0	0	0	0	0	1.28	0	0	0	N/A	N/A	0	0		0	0	0	0	0	0	0	0	0	0	0	0	0	0	0	0	0	0
AC107068.1	0	0	0	0	0	0	0	0	0	0	0	0	0	0	0	0	0	0	0	0	0	0	0	-1.03	0	0	N/A	N/A	0	0		0	0	0	0	0	0	0	0	0	0	0	0	0	0	0	0	0	0
AC107081.2	0	0	0	0	0	0	0	0	0	0	0	0	0	-0.88	0	0	0	-0.94	0	0	0	0	0	0	0	0	N/A	N/A	0	0		0	0	0	0	0	0	0	0	0	0	0	0	0	0	0	-1.12	0	-0.94
AC107214.1	0	0	0	0	0	0	0	0	0	0	0	0	0	0	0	0	0	-1.95	0	0	0	0	0	0	0	0	N/A	N/A	0	0		0	0	0	0	0	0	0	0	0	0	0	0	0	0	0	-1.78	0	0
AC107294.1	0	0	0	0	0	0	0	0	0	0	0	0	0	0	0	0	0	0	0	0	0	0	0	0	0	0	N/A	N/A	0	0		0	0	0	0	0	0	0	0	0	0	0	0	0	0	0	0	0	0
AC107294.2	0	0	0	0	0	0	0	0	0	0	0	0	0	0	0	0	0	0	0	0	0	0	0	0	0	0	N/A	N/A	0	0		0	0	0	0	0	0	0	0	0	0	0	0	0	0	0	0	0	0
AC107294.3	0	0	0	0	0	0	0	0	0	0	0	0	0	0	0	0	0	0	0	0	0	0	0	0	0	0	N/A	N/A	0	0		0	0	0	0	0	0	0	0	0	0	0	0	0	0	0	0	0	0
AC107375.1	0	0	0	0	0	0	0	0	0	0	0	0	0	0	0	0	0	0	0	0	1.22	0	1.65	0	0	0	N/A	N/A	0	0		0	0	0	0	0	0	0	0	0	0	0	0	0	0	0	0	0	0
AC107952.2	0	0	0	0	0	0	0	0	0	0	0	0	0	0	0	0	0	0	0	0	0	0	2.12	0	0	0	N/A	N/A	0	0		0	0	0	0	0	0	0	0	0	0	0	0	0	0	0	0	0	0
AC107959.1	0	0	0	0	0	0	0	0	0	0	0	0	0	0	0	0	0	0	0	-1.46	0	-2.44	0	-2.27	0	0	N/A	N/A	0	0		0	0	0	0	0	0	0	0	0	0	0	0	0	0	0	0	0	0
AC107959.2	0	0	0	0	0	0	0	0	0	0	0	0	0	0	0	0	0	0	0	0	0	0	0	0	0	0	N/A	N/A	0	0		0	0	0	0	0	0	0	0	0	0	0	0	0	0	0	0	0	0
AC107959.3	0	0	0	0	0	0	0	0	0	0	0	0	0	0	0	0	0	0	0	0	0	0	0	0	0	0	N/A	N/A	0	0		0	0	0	0	0	0	0	0	0	0	0	0	0	0	0	0	0	0
AC108047.1	0	0	0	0	0	0	0	0	0	0	0	0	0	0	0	0	0	0	0	0	0	0	0	0	0	0	N/A	N/A	0	0		0	0	0	0	0	0	0	0	0	0	0	0	0	0	0	0	0	0
AC108058.1	0	0	0	0	0	0	0	0	0	0	0	0	0	0	0	0	0	0	0	0	0	-1	0	0	0	0	N/A	N/A	0	0		0	0	0	0	0	0	0	0	0	0	0	0	0	0	0	0	0	0
AC108062.1	0	0	0	0	0	0	0	0	0	0	0	0	0	0	0	0	0	0	0	0	1.01	0	1.36	0	0	0	N/A	N/A	0	0		0	0	0	0	0	0	0	0	0	0	0	0	0	0	0	0	0	0
AC108134.1	0	0	0	0	0	0	0	0	0	0	0	0	0	0	0	0	0	0	0	0	0	0	0	0	0	0	N/A	N/A	0	0		0	0	0	0	0	0	0	0	0	0	0	0	0	0	0	0	0	0
AC108134.2	0	0	0	0	0	0	0	0	0	0	0	0	0	0	0	0	0	0	0	0	0	0	0	0	0	0	N/A	N/A	0	0		0	0	0	0	0	0	0	0	0	0	0	0	0	0	0	0	0	0
AC108136.1	0	0	0	0	0	0	0	0	0	0	0	0	0	0	0	0	0	0	0	0	0	0	0	-2.59	0	0	N/A	N/A	0	0		0	0	0	0	0	0	0	0	0	0	0	0	0	0	0	0	0	0
AC108210.1	0	0	0	0	0	0	0	0	0	0	0	0	0	0	0	0	0	0	0	0	0	-2.31	0	0	0	0	N/A	N/A	0	0		0	0	0	0	0	0	0	0	0	0	0	0	0	0	0	0	0	0
AC108488.1	0	0	0	0	0	0	0	0	0	0	0	0	0	0	0	0	0	0	0	0	0	0	0	0	0	0	N/A	N/A	0	0		0	0	0	0	0	0	0	0	0	0	0	0	0	0	0	0	0	0
AC108673.2	0	0	0	0	0	0	0	0	0	0	0	0	0	0	0	0	0	0	0	0	0	0	0	-1.69	0	0	N/A	N/A	0	0		0	0	0	0	0	0	0	0	0	0	0	0	0	0	0	0	0	0
AC108865.1	0	0	0	0	0	0	0	0	0	0	0	0	0	0	0	0	0	0	0	0	0	0	0	0	0	0	N/A	N/A	0	0		0	0	0	0	0	0	0	0	0	0	0	0	0	0	0	0	0	0
AC108866.1	0	0	0	0	0	0	0	0	0	0	0	0	0	0	0	-1.64	0	-1.14	0	0	0	0	0	0	0	0	N/A	N/A	0	0		0	0	0	0	0	0	0	0	0	0	0	0	0	0	0	0	0	-1.22
AC109322.1	0	0	0	0	0	0	0	0	0	0	0	0	0	0	0	0	0	0	0	0	0	0	0	-0.46	0	0	N/A	N/A	0	0		0	0	0	0	0	0	0	0	0	0	0	0	0	0	0	0	0	0
AC109347.1	0	0	0	0	0	0	0	0	0	0	0	0	0	0	0	0	0	0	0	0	0	0	0	0	0	0	N/A	N/A	0	0		0	0	0	0	0	0	0	0	0	0	0	0	0	0	0	0	0	0
AC109449.1	0	0	0	0	0	0	0	0	0	0	0	0	0	0	0	0	0	0	0	0	1.22	0	1.18	0	0	0	N/A	N/A	0	0		0	0	0	0	0	0	0	0	0	0	0	0	0	0	0	0	0	0
AC109460.1	0	0	0	0	0	0	0	0	0	0	0	0	0	0	0	0	0	0	0	0	0	0	0	0	0	0	N/A	N/A	0	0		0	0	0	0	0	0	0	0	0	0	0	0	0	0	0	0	0	0
AC109587.1	0	0	0	0	0	0	0	0	0	0	0	0	0	0	0	0	0	0	0	0	0	0	0	0	0	0	N/A	N/A	0	0		0	0	0	0	0	0	0	0	0	0	0	0	0	0	0	0	0	0
AC110079.1	0	0	0	0	0	0	0	0	0	0	0	0	0	0	0	-1.22	0	0	0	0	0	0	0	0	0	0	N/A	N/A	0	0		0	0	0	0	2.16	0	0	0	0	0	0	0	0	-1.27	0	-1.26	0	-1.14
AC110285.1	0	0	0	0	0	0	0	0	0	0	0	0	0	0	0	0	0	0	0	0	0	0	0	0	0	0	N/A	N/A	0	0		0	0	0	0	0	0	0	0	0	0	0	0	0	0	0	0	0	0
AC110285.2	0	0	0	0	0	0	0	0	0	0	0	0	0	0	0	0	0	0	0	0	0	0	0	0	0	0	N/A	N/A	0	0		0	0	0	0	0	0	0	0	0	0	0	0	0	0	0	0	0	0
AC110285.3	0	0	0	0	0	0	0	0	0	0	0	0	0	0	0	0	0	0	0	0	2.11	0	0	0	0	0	N/A	N/A	0	0		0	0	0	0	0	0	0	0	0	0	0	0	0	0	0	0	0	0
AC110285.4	0	0	0	0	0	0	0	0	0	0	0	0	0	0	0	0	0	0	0	0	0	0	0	0	0	0	N/A	N/A	0	0		0	0	0	0	0	0	0	0	0	0	0	0	0	0	0	0	0	0
AC111188.1	0	0	0	0	0	0	0	0	0	0	0	0	0	0	0	0	0	0	0	0	0	0	0	0	0	0	N/A	N/A	0	0		0	0	0	0	0	0	0	0	0	0	0	0	0	0	0	0	0	0
AC112211.1	0	0	0	0	0	0	0	0	0	0	0	0	0	0	0	0	0	0	0	0	0	0	0	0	0	0	N/A	N/A	0	0		0	0	0	0	0	0	0	0	0	0	0	0	0	0	0	0	0	0
AC112220.2	0	0	0	0	0	0	0	0	0	0	0	0	0	0	0	0	0	0	0	0	0	0	0	0	0	0	N/A	N/A	0	0		0	0	0	0	0	0	0	0	0	0	0	0	0	0	0	0	0	0
AC112236.2	0	0	0	0	0	0	0	0	0	0	0	0	0	0	0	0	0	0	2.04	0	0	0	0	0	0	0	N/A	N/A	0	0		0	0	0	0	0	0	0	0	0	0	0	0	0	0	0	0	0	0
AC112484.1	0	0	0	0	0	0	0	0	0	0	0	0	0	0	0	0	0	0	0	0	0	0	0	0	0	0	N/A	N/A	0	0		0	0	0	0	0	0	0	0	0	0	0	0	0	0	0	0	0	0
AC112503.2	0	0	0	0	0	0	0	0	0	0	0	0	0	0	0	0	0	0	0	0	0	0	0	0	0	0	N/A	N/A	0	0		0	0	0	0	0	0	0	0	0	0	0	0	0	0	0	0	0	0
AC112719.2	0	0	0	0	0	0	0	0	0	0	0	0	0	0	0	0	0	0	0	-2.59	0	0	0	0	0	0	N/A	N/A	0	0		0	0	0	0	0	0	0	0	0	0	0	0	0	0	0	0	0	0
AC112721.2	0	0	0	0	0	0	0	0	0	0	0	0	0	0	0	0	0	0	0	0	0	-1.28	0	-1.27	0	0	N/A	N/A	0	0		0	-2.76	0	0	0	0	0	0	0	0	0	0	0	0	0	0	0	0
AC112907.3	0	0	0	0	0	0	0	0	0	0	0	0	0	0	0	0	0	0	0	-1.28	0	0	0	0	0	0	N/A	N/A	0	0		0	0	0	0	0	0	0	0	0	0	0	0	0	0	0	0	0	0
AC113194.1	0	0	0	0	0	0	0	0	0	0	0	0	0	0	0	0	0	0	0	0	0	0	0	0	0	0	N/A	N/A	0	0		0	0	0	0	0	0	0	0	0	0	0	0	0	0	0	0	0	0
AC113208.3	0	0	0	0	0	0	0	0	0	0	0	0	0	0	0	0	0	0	2.39	0	0	0	0	0	0	0	N/A	N/A	0	0		0	0	0	0	0	0	0	0	0	0	0	0	0	0	0	0	0	0
AC113382.1	0	0	0	0	0	0	0	0	0	0	0	0	0	0	0	0	0	0	0	0	0	0	1.02	0	0	0	N/A	N/A	0	0		0	0	0	0	0	0	0	0	0	0	0	0	0	0	0	0	0	0
AC114488.1	0	0	0	0	0	0	0	0	0	0	0	0	0	0	0	0	0	0	0	-0.68	0	-0.78	0	-0.68	0	0	N/A	N/A	0	0		0	0	0	0	0	0	0	0	0	0	0	0	0	0	0	0	0	0
AC114490.1	0	0	0	0	0	0	0	0	0	0	0	0	0	0	0	0	0	0	0	0	1.27	0	1.72	0	0	0	N/A	N/A	0	0		0	0	0	0	0	0	0	0	0	0	0	0	0	0	0	0	0	0
AC114730.1	0	0	0	0	0	0	0	0	0	0	0	0	0	0	0	0	0	0	0	0	0	-1.5	0	0	0	0	N/A	N/A	0	0		0	0	0	0	0	0	0	0	0	0	0	0	0	0	0	0	0	0
AC114781.2	0	0	0	0	0	0	0	0	0	0	0	0	0	0	0	0	0	0	0	0	1.53	0	1.48	0	0	0	N/A	N/A	0	0		0	0	0	0	0	0	0	0	0	0	0	0	0	0	0	0	0	0
AC114811.2	0	0	0	0	0	0	0	0	0	0	0	0	0	0	0	0	0	0	0	-0.79	0	0	0	0	0	0	N/A	N/A	0	0		0	0	0	0	0	0	0	0	0	0	0	0	0	0	0	0	0	0
AC114956.3	0	0	0	0	0	0	0	0	0	0	0	0	0	0	0	0	0	0	0	0	0	0	0	0	0	0	N/A	N/A	0	0		0	0	0	0	0	0	0	0	0	0	0	0	0	0	0	0	0	0
AC115618.2	0	0	0	0	0	0	0	0	0	0	0	0	0	0	0	0	0	0	0	0	1.37	0	0	0	0	0	N/A	N/A	0	0		0	0	0	0	0	0	0	0	0	0	0	0	0	0	0	0	0	0
AC116021.1	0	0	0	0	0	0	0	0	0	0	0	0	0	0	0	0	0	0	0	0	0	0	0	0	0	0	N/A	N/A	0	0		0	0	0	0	0	0	0	0	0	0	0	0	0	0	0	0	0	0
AC116036.2	0	0	0	0	0	0	0	0	0	0	0	0	0	0	0	0	0	0	0	0	0	0	2.4	0	0	0	N/A	N/A	0	0		0	0	0	0	0	0	0	0	0	0	0	0	0	0	0	0	0	0
AC116158.1	0	0	0	0	0	0	0	0	0	0	0	0	0	0	0	0	0	0	0	0	0	0	0	0	0	0	N/A	N/A	0	0		0	0	0	0	0	0	0	0	0	0	0	0	0	0	0	0	0	0
AC116351.1	0	0	0	0	0	0	0	0	0	0	0	0	0	0	0	0	0	0	0	0	0	0	0	0	0	0	N/A	N/A	0	0		0	0	0	0	0	0	0	0	0	0	0	0	0	0	0	0	0	0
AC116351.2	0	0	0	0	0	0	0	0	0	0	0	0	0	0	0	0	0	0	0	0	0	0	1.78	0	0	0	N/A	N/A	0	0		0	0	0	0	0	0	0	0	0	0	0	0	0	0	0	0	0	0
AC116366.2	0	0	0	0	0	0	0	0	0	0	0	0	0	0	0	0	0	0	0	0	0	0	0	-1.89	0	0	N/A	N/A	0	0		0	0	0	0	0	0	0	0	0	0	0	0	0	0	0	0	0	0
AC116535.1	0	0	0	0	0	0	0	0	0	0	0	0	0	0	0	0	0	0	0	0	0	0	0	0	0	0	N/A	N/A	0	0		0	0	0	0	0	0	0	0	0	0	0	0	0	0	0	-1.55	0	0
AC116913.1	0	0	0	0	0	0	0	0	0	0	0	0	0	0	0	0	0	0	0	0	0	0	0	0	0	0	N/A	N/A	0	0		0	0	0	0	0	0	0	0	0	0	0	0	0	0	0	0	0	0
AC116914.1	0	0	0	0	0	0	0	0	0	0	0	0	0	0	0	0	0	0	0	0	0	0	0	0	0	0	N/A	N/A	0	0		0	0	0	0	0	0	0	0	0	0	0	0	0	0	0	0	0	0
AC117383.1	0	0	0	0	0	0	0	0	0	0	0	0	0	0	0	0	0	0	0	0	0	0	0	0	0	0	N/A	N/A	0	0		0	0	0	0	0	0	0	0	0	0	0	0	0	0	0	0	0	0
AC117386.1	0	0	0	0	0	0	0	0	0	0	0	0	0	0	0	0	0	0	0	0	0	0	0	0	0	0	N/A	N/A	0	0		0	0	0	0	0	0	0	0	0	0	0	0	0	0	0	0	0	0
AC117395.1	0	0	0	0	0	0	0	0	0	0	0	0	0	0	0	0	0	0	0	0	0	0	0	0	0	0	N/A	N/A	0	0		0	0	0	0	0	0	0	0	0	0	0	0	0	0	0	0	0	0
AC117498.1	0	0	0	0	0	0	0	0	0	0	0	0	0	0	0	0	0	0	0	0	0	-2.38	0	0	0	0	N/A	N/A	0	0		0	0	0	0	0	0	0	0	0	0	0	0	0	0	0	0	0	0
AC118549.1	0	0	0	0	0	0	0	0	0	0	0	0	0	0	0	0	0	0	0	0	0	0	0	0	0	0	N/A	N/A	0	0		0	0	0	-0.38	0	0	0	0	1.1	0	1.28	0	0	0	0	-0.13	0	-1.05
AC118553.1	0	0	0	0	0	0	0	0	0	0	0	0	0	0	0	0	0	0	0	0	0	0	0	0	0	0	N/A	N/A	0	0		0	0	0	0	0	0	0	0	0	0	0	0	0	0	0	0	0	0
AC118755.2	0	0	0	0	0	0	0	0	0	0	0	0	0	0	0	0	0	0	0	0	0	0	1.12	0	0	0	N/A	N/A	0	0		0	0	0	0	0	0	0	0	0	0	0	0	0	0	0	0	0	0
AC119403.1	0	0	0	0	0	0	0	0	0	0	0	0	0	0	0	0	0	0	0	0	0	0	0	0	0	0	N/A	N/A	0	0		0	0	0	0	0	0	0	0	0	0	0	0	0	0	0	0	0	0
AC120053.1	0	0	0	0	0	0	0	0	0	0	0	0	0	0	0	0	0	0	0	0	0	0	0	0	0	0	N/A	N/A	0	0		0	0	0	0	0	0	0	0	0	0	0	0	0	0	0	0	0	0
AC120114.1	0	0	0	0	0	0	0	0	0	0	0	0	0	0	0	0	0	0	0	-1.72	0	-1.77	0	-1.66	0	0	N/A	N/A	0	0		0	0	0	0	0	0	0	0	0	0	0	0	0	0	0	0	0	0
AC121757.1	0	0	0	0	0	0	0	0	0	0	0	0	0	0	0	0	0	0	0	0	1.12	0	0	0	0	0	N/A	N/A	0	0		0	0	0	0	0	0	0	0	0	0	0	0	0	0	0	0	0	0
AC121761.1	0	0	0	0	0	0	0	0	0	0	0	0	0	0	0	0	0	0	0	0	0	0	0	0	0	0	N/A	N/A	0	0		0	0	0	0	0	0	0	0	0	0	0	0	0	0	0	0	0	0
AC122710.2	0	0	0	0	0	0	0	0	0	0	0	0	0	0	0	0	0	0	1.83	0	0	0	0	0	0	0	N/A	N/A	0	0		0	0	0	0	0	0	0	0	0	0	0	0	0	0	0	0	0	0
AC122710.3	0	0	0	0	0	0	0	0	0	0	0	0	0	0	0	0	0	0	0	0	2.1	0	0	0	0	0	N/A	N/A	0	0		0	0	0	0	0	0	0	0	0	0	0	0	0	0	0	0	0	0
AC123768.2	0	0	0	0	0	0	0	0	0	0	0	0	0	0	0	0	0	0	0	0	0	-1.94	0	0	0	0	N/A	N/A	0	0		0	0	0	0	0	0	0	0	0	0	0	0	0	0	0	0	0	0
AC123768.3	0	0	0	0	0	0	0	0	0	0	0	0	0	0	0	0	0	0	0	0	0	0	0	-0.92	0	0	N/A	N/A	0	0		0	0	0	0	0	0	0	0	0	0	0	0	0	0	0	0	0	0
AC123788.1	0	0	0	0	0	0	0	0	0	0	0	0	0	0	0	0	0	0	0	0	0	0	0	0	0	0	N/A	N/A	0	0		0	0	0	0	0	0	0	0	0	0	0	0	0	0	0	0	0	0
AC124016.2	0	0	0	0	0	0	0	0	0	0	0	0	0	0	0	0	0	0	0	0	2.29	0	0	0	0	0	N/A	N/A	0	0		0	0	0	0	0	0	0	0	0	0	0	0	0	0	0	0	0	0
AC124068.2	0	0	0	0	0	0	0	0	0	0	0	0	0	0	0	0	0	0	0	0	0	0	0	0	0	0	N/A	N/A	0	0		0	0	0	0	0	0	0	0	0	0	0	0	0	0	0	0	0	0
AC124242.1	0	0	0	0	0	0	0	0	0	0	0	0	0	0	0	0	0	0	0	0	0	0	0	0	0	0	N/A	N/A	0	0		0	0	0	0	0	0	0	0	0	0	0	0	0	0	0	0	0	0
AC124276.1	0	0	0	0	0	0	0	0	0	0	0	0	0	0	0	0	0	0	0	0	0	0	0	-1.27	0	0	N/A	N/A	0	0		0	0	0	0	0	0	0	0	0	0	0	0	0	0	0	0	0	0
AC124276.2	0	0	0	0	0	0	0	0	0	0	0	0	0	0	0	0	0	0	0	0	0	0	0	0	0	0	N/A	N/A	0	0		0	0	0	0	0	0	0	0	0	0	0	0	0	0	0	0	0	0
AC124283.1	0	0	0	0	0	0	0	0	0	0	0	0	0	0	0	0	0	0	0	-1.66	0	0	0	0	0	0	N/A	N/A	0	0		0	0	0	0	0	0	0	0	0	0	0	0	0	0	0	0	0	0
AC124283.2	0	0	0	0	0	0	0	0	0	0	0	0	0	0	0	0	0	0	0	0	2.66	0	2.08	0	0	0	N/A	N/A	0	0		0	0	0	0	0	0	0	0	0	0	0	0	0	0	0	0	0	0
AC124319.2	0	0	0	0	0	0	0	0	0	0	0	0	0	0	0	0	0	0	0	0	0	0	0	0	0	0	N/A	N/A	0	0		0	0	0	0	0	0	0	0	0	0	0	0	0	0	0	0	0	0
AC124854.1	0	0	0	0	0	0	0	0	0	0	0	0	0	0	0	0	0	0	0	0	0	0	0	0	0	0	N/A	N/A	0	0		0	0	0	0	0	0	0	0	0	0	0	0	0	0	0	0	0	0
AC124861.1	0	0	0	0	0	0	0	0	0	0	0	0	0	0	0	0	0	0	0	0	0	0	1	0	0	0	N/A	N/A	0	-0.8		0	0	0	0	0	0	0	0	0	0	0	0	0	0	0	0	0	0
AC125611.3	0	0	0	0	0	0	0	0	0	0	0	0	0	0	0	0	0	-1	0	0	0	0	0	0	0	0	N/A	N/A	0	0		0	0	0	0	0	0	0	0	0	0	0	0	0	0	0	0	0	-1.15
AC125611.4	0	0	0	0	0	0	0	0	0	0	0	0	0	0	0	0	0	0	0	0	0	0	0	-1.19	0	0	N/A	N/A	0	0		0	0	0	0	0	0	0	0	0	0	0	0	0	0	0	0	0	0
AC125618.1	0	0	0	0	0	0	0	0	0	0	0	0	0	0	0	0	0	0	0	0	0	0	0	0	0	0	N/A	N/A	0	0		0	0	0	0	0	0	0	0	0	0	0	0	0	0	0	0	0	0
AC126696.3	0	0	0	0	0	0	0	0	0	0	0	0	0	0	0	0	0	0	0	0	0	0	0	0	0	0	N/A	N/A	0	0		0	0	0	0	0	0	0	0	0	0	0	0	0	0	0	0	0	0
AC126755.2	0	0	0	-0.79	1.35	-0.59	0	0	0	0	0	0	0	0	0	0	0	0	0	0	0	0	0	0	0	0	N/A	N/A	0	0		0	0	0	-0.62	1.63	-0.78	0	0	0	0	0	0	0	0	0	0	0	0
AC127024.5	0	0	0	0	0	0	0	0	0	0	0	0	0	0	0	0	0	0	0	0	0	0	0	0	0	0	N/A	N/A	0	0		0	0	0	0	0	0	0	0	0	0	0	0	0	0	0	0	0	0
AC127164.1	0	0	0	0	0	0	0	0	0	0	0	0	0	0	0	0	0	0	0	0	0	-2.27	0	0	0	0	N/A	N/A	0	0		0	0	0	0	0	0	0	0	0	0	0	0	0	0	0	0	0	0
AC127496.2	0	0	0	0	0	0	0	0	0	0	0	0	0	0	0	0	0	0	0	0	0	0	0	0	0	0	N/A	N/A	0	0		0	0	0	0	0	0	0	0	0	0	0	0	0	0	0	0	0	0
AC127521.1	0	0	0	0	0	0	0	0	0	0	0	0	0	0	0	0	0	0	0	0	0	0	0	0	0	0	N/A	N/A	0	0		0	0	0	0	0	0	0	0	0	0	0	0	0	0	0	0	0	0
AC128709.3	0	0	0	0	0	0	0	0	0	0	0	0	0	0	0	0	0	0	0	0	1.4	0	2.46	0	0	0	N/A	N/A	0	0		0	0	0	0	0	0	0	0	0	0	0	0	0	0	0	0	0	0
AC129492.4	0	0	0	0	0	0	0	0	0	0	0	0	0	0	0	0	0	0	0	0	0	0	0	0	0	0	N/A	N/A	0	0		0	0	0	0	0	0	0	0	0	0	0	0	0	0	0	0	0	0
AC129510.1	0	0	0	0	0	0	0	0	0	0	0	0	0	0	0	0	0	0	0	-3.34	0	0	0	0	0	0	N/A	N/A	0	0		0	0	0	0	0	0	0	0	0	0	0	0	0	0	0	0	0	0
AC130324.2	0	0	0	0	0	0	0	0	0	0	0	0	0	0	0	0	0	0	0	0	0	0	0	0	0	0	N/A	N/A	0	0		0	0	0	0	0	0	0	0	0	0	0	0	0	0	0	0	0	0
AC130343.1	0	0	0	0	0	0	0	0	0	0	0	0	0	0	0	0	0	0	0	0	0	0	0	0	0	0	N/A	N/A	0	0		0	0	0	0	0	0	0	0	0	0	0	0	0	0	0	0	0	0
AC130456.2	0	0	0	0	0	0	0	0	0	0	0	0	0	0	0	0	0	0	0	-0.73	0	0	0	0	0	0	N/A	N/A	0	0		0	0	0	0	0	0	0	0	0	0	0	0	0	0	0	0	0	0
AC131009.1	0	0	0	0	0	0	0	0	0	0	0	0	0	0	0	-0.6	0	-0.74	0	0	0	0	0	0	0	0	N/A	N/A	0	0		0	0	0	0	0	0	0	0	0	0	0	0	0	-0.68	0	0	0	0
AC131011.1	0	0	0	0	0	0	0	0	0	0	0	0	0	0	0	0	0	0	0	0	0	0	0	0	0	0	N/A	N/A	0	0		0	0	0	0	0	0	0	0	0	0	0	0	0	0	0	0	0	0
AC131025.1	0	0	0	0	0	0	0	0	0	0	0	0	0	0	0	0	0	0	0	0	0	0	0	0	0	0	N/A	N/A	0	0		0	0	0	0	0	0	0	0	0	0	0	0	0	0	0	0	0	0
AC131097.4	0	0	0	0	0	0	0	0	0	0	0	0	0	0	0	0	0	0	0	0	0	0	0	0	0	0	N/A	N/A	0	0		0	0	0	0	0	0	0	0	0	0	0	0	0	0	0	0	0	0
AC131235.3	0	0	0	0	0	0	0	0	0	0	0	0	0	0	0	0	0	0	0	0	0	0	0	0	0	0	N/A	N/A	0	0		0	0	0	0	0	0	0	0	0	0	0	0	0	0	0	0	0	0
AC131235.4	0	0	0	0	0	0	0	0	0	0	0	0	0	0	0	0	0	0	0	0	0	0	0	0	0	0	N/A	N/A	0	0		0	0	0	0	0	0	0	0	0	0	0	0	0	0	0	0	0	0
AC131254.1	0	0	0	0	0	0	0	0	0	0	0	0	0	0	0	0	0	0	0	0	0	0	0	-2.11	0	0	N/A	N/A	0	0		0	0	0	0	0	0	0	0	0	0	0	0	0	0	0	0	0	0
AC132192.2	0	0	0	0	0	0	0	0	0	0	0	0	0	0	0	0	0	0	0	0	0	0	0	-1.31	0	0	N/A	N/A	0	0		0	0	0	0	0	0	0	0	0	0	0	0	0	0	0	0	0	0
AC132872.1	0	0	0	0	0	0	0	0	0	0	0	0	0	0	0	0	0	0	0	-0.78	0	0	0	0	0	0	N/A	N/A	0	0		0	0	0	0	0	0	0	0	0	0	0	0	0	0	0	0	0	0
AC132872.2	0	0	0	0	0	0	0	0	0	0	0	0	0	0	0	0	0	0	0	0	1.33	0	1.83	0	0	0	N/A	N/A	0	0		0	0	0	0	0	0	0	0	0	0	0	0	0	0	0	0	0	0
AC132938.1	0	0	0	0	0	0	0	0	0	0	0	0	0	0	0	0	0	0	0	0	0	0	0	0	0	0	N/A	N/A	0	0		0	0	0	0	0	0	0	0	0	0	0	0	0	0	0	0	0	0
AC132938.3	0	0	0	0	0	0	0	0	0	0	0	0	0	0	0	0	0	0	0	-0.7	0	-0.95	0	-0.54	0	0	N/A	N/A	0	0		0	0	0	0	0	0	0	0	0	0	0	0	0	0	0	0	0	0
AC133528.1	0	0	0	0	0	0	0	0	0	0	0	0	0	0	0	0	0	0	1.98	0	3.18	0	3.68	0	0	0	N/A	N/A	0	0		0	0	0	0	0	0	0	0	0	0	0	0	0	0	0	0	0	0
AC134682.1	0	0	0	0	0	0	0	0	0	0	0	0	0	0	0	0	0	0	0	0	0	0	1.12	0	0	0	N/A	N/A	0	0		0	0	0	0	0	0	0	0	0	0	0	0	0	0	0	0	0	0
AC135050.3	0	0	0	0	0	0	0	0	0	0	0	0	0	0	0	0	0	0	1.3	0	1.2	0	1.69	0	0	0	N/A	N/A	0	0		0	0	0	0	0	0	0	0	0	0	0	0	0	0	0	0	0	0
AC135178.3	0	0	0	0	0	0	0	0	0	0	0	0	0	0	0	0	0	0	0	0	0	0	0	0	0	0	N/A	N/A	0	0		0	0	0	0	0	0	0	0	0	0	0	0	0	0	0	0	0	0
AC135178.5	0	0	0	0	0	0	0	0	0	0	0	0	0	0	0	0	0	0	0	0	0	0	0	0	0	0	N/A	N/A	0	0		0	0	0	0	0	0	0	0	0	0	0	0	0	0	0	0	0	0
AC135782.1	0	0	0	0	0	0	0	0	0	0	0	0	0	0	0	0	0	0	0	0	0	0	0	0	0	0	N/A	N/A	0	0		0	0	0	0	0	0	0	0	0	0	0	0	0	0	0	0	0	0
AC136443.3	0	0	0	0	0	0	0	0	0	0	0	0	0	0	0	0	0	0	2.64	0	0	0	0	0	0	0	N/A	N/A	0	0		0	0	0	0	0	0	0	0	0	0	0	0	0	0	0	0	0	0
AC136475.2	0	0	0	0	0	0	0	0	0	0	0	0	0	0	0	0	0	0	0	0	1.1	0	0	0	0	0	N/A	N/A	0	0		0	0	0	0	0	0	0	0	0	0	0	0	0	0	0	0	0	0
AC136475.3	0	0	0	0	0	0	0	0	0	0	0	0	0	0	0	0	0	0	0	0	0	0	1.31	0	0	0	N/A	N/A	0	0		0	0	0	0	0	0	0	0	0	0	0	0	0	0	0	0	0	0
AC136475.9	0	0	0	0	0	0	0	0	0	0	0	0	0	0	0	0	0	0	0	0	0	0	3.01	0	0	0	N/A	N/A	0	0		0	0	0	0	0	0	0	0	0	0	0	0	0	0	0	0	0	0
AC137767.1	0	0	0	0	0	0	0	0	0	0	0	0	0	0	0	0	0	0	0	0	0	-0.91	0	0	0	0	N/A	N/A	0	0		0	0	0	0	0	0	0	0	0	0	0	0	0	0	0	0	0	0
AC137770.1	0	0	0	0	0	0	0	0	0	0	0	0	0	0	0	0	0	0	0	0	1.92	0	0	0	0	0	N/A	N/A	0	0		0	0	0	0	0	0	0	0	0	0	0	0	0	0	0	0	0	0
AC137894.1	0	0	0	0	0	0	0	0	0	0	0	0	0	0	0	0	0	0	0	0	0	0	1.04	0	0	0	N/A	N/A	0	0		0	0	0	0	0	0	0	0	0	0	0	0	0	0	0	0	0	0
AC137932.1	0	0	0	0	0	0	0	0	0	0	0	0	0	0	0	0	0	0	0	0	0	0	0	-2.37	0	0	N/A	N/A	0	0		0	0	0	0	0	0	0	0	0	0	0	0	0	0	0	0	0	0
AC137932.2	0	0	0	0	0	0	0	0	0	0	0	0	0	0	0	0	0	0	0	0	0	0	0	-1.03	0	0	N/A	N/A	0	0		0	0	0	0	0	0	0	0	0	0	0	0	0	0	0	0	0	0
AC137932.3	0	0	0	0	0	0	0	0	1.78	0	2.85	0	0	0	0	0	0	0	1	0	0	0	1.05	0	0	0	N/A	N/A	0	0		0	0	0	0	0	0	0	0	1.81	0	2.32	0	0	0	0	0	0	0
AC138028.1	0	0	0	0	0	0	0	0	0	0	0	0	0	0	0	0	0	0	0	0	0	0	0	0	0	0	N/A	N/A	0	0		0	0	0	0	0	0	0	0	0	0	0	0	0	0	0	0	0	0
AC138028.2	0	0	0	0	0	0	0	0	0	0	0	0	0	0	0	0	0	0	0	0	0	0	0	0	0	0	N/A	N/A	0	0		0	0	0	0	0	0	0	0	0	0	0	0	0	0	0	0	0	0
AC138028.5	0	0	0	0	0	0	0	0	0	0	0	0	0	0	0	0	0	0	0	0	0	0	0	0	0	0	N/A	N/A	0	0		0	0	0	0	0	0	0	0	0	0	0	0	0	0	0	0	0	0
AC138123.1	0	0	0	0	0	0	0	0	0	0	0	0	0	0	0	0	0	0	0	0	0	0	0	0	0	0	N/A	N/A	0	0		0	0	0	0	0	0	0	0	0	0	0	0	0	0	0	0	0	0
AC138150.1	0	0	0	0	0	0	0	0	0	0	0	0	0	0	0	0	0	0	0	0	0	0	0	0	0	0	N/A	N/A	0	0		0	0	0	0	0	0	0	0	0	0	0	0	0	0	0	0	0	0
AC138150.2	0	0	0	0	0	0	0	0	0	0	0	0	0	0	0	0	0	0	0	0	0	0	0	0	0	0	N/A	N/A	0	0		0	0	0	0	0	0	0	0	0	0	0	0	0	0	0	0	0	0
AC138207.2	0	0	0	0	0	0	0	0	0	0	0	0	0	0	0	0	0	0	0	0	0	0	0	-0.8	0	0	N/A	N/A	0	0		0	0	0	0	0	0	0	0	0	0	0	0	0	0	0	0	0	0
AC138304.1	0	0	0	0	0	0	0	0	0	0	0	0	0	0	0	0	0	0	0	0	3.21	0	2.6	0	0	0	N/A	N/A	0	0		0	0	0	0	0	0	0	0	0	0	0	0	0	0	0	0	0	0
AC138512.1	0	0	0	0	0	0	0	0	0	0	0	0	0	0	0	0	0	0	0	0	0	0	1.1	0	0	0	N/A	N/A	0	0		0	0	0	0	0	0	0	0	0	0	0	0	0	0	0	0	0	0
AC138696.1	0	0	0	0	0	0	0	0	0	0	0	0	0	0	0	0	0	0	0	-0.4	0	-1.05	0	0	0	0	N/A	N/A	0	0		0	0	0	0	0	0	0	0	0	0	0	0	0	0	0	0	0	0
AC138696.2	0	0	0	0	0	0	0	0	0	0	0	0	0	0	0	0	0	0	0	0	0	0	0	0	0	0	N/A	N/A	0	0		0	0	0	0	0	0	0	0	0	0	0	0	0	0	0	0	0	0
AC138904.1	0	0	0	0	0	0	0	0	0	0	0	0	0	0	0	0	0	0	0	0	0	-1.42	0	-1.91	0	0	N/A	N/A	0	0		0	0	0	0	0	0	0	0	0	0	0	0	0	0	0	0	0	0
AC138956.1	0	0	0	0	0	0	0	0	0	0	0	0	0	0	0	0	0	0	0	0	0	-1.77	0	0	0	0	N/A	N/A	0	0		0	0	0	0	0	0	0	0	0	0	0	0	0	0	0	0	0	0
AC139100.1	0	0	0	0	0	0	0	0	0	0	0	0	0	0	0	0	0	0	0	0	0	-3.08	0	-1.79	0	0	N/A	N/A	0	0		0	0	0	0	0	0	0	0	0	0	0	0	0	0	0	0	0	0
AC139149.1	0	0	0	0	0	0	0	0	0	0	0	0	0	0	0	0	0	0	0	0	0	0	0	0	0	0	N/A	N/A	0	0		0	0	0	0	0	0	0	0	0	0	0	0	0	0	0	0	0	0
AC139491.2	0	0	0	0	0	0	0	0	0	0	0	0	0	0	0	0	0	0	0	0	0	0	0	0	0	0	N/A	N/A	0	0		0	0	0	0	2.08	0	0	0	0	0	0	0	0	0	0	0	0	0
AC139530.1	0	0	0	0	0	0	0	0	0	0	0	0	0	0	0	0	0	0	0	0	0	0	1.08	0	0	0	N/A	N/A	0	0		0	0	0	0	0	0	0	0	0	0	0	0	0	0	0	0	0	0
AC139749.1	0	0	0	0	0	0	0	0	0	0	0	0	0	0	0	0	0	0	0	0	2.71	0	0	0	0	0	N/A	N/A	0	0		0	0	0	0	0	0	0	0	0	0	0	0	0	0	0	0	0	0
AC139795.2	0	0	0	0	0	0	0	0	0	0	0	0	0	0	0	0	0	0	0	0	0	0	0	0	0	0	N/A	N/A	0	0		0	0	0	0	0	0	0	0	0	0	0	0	0	0	0	0	0	0
AC139887.4	0	0	0	0	0	0	0	0	0	0	0	0	0	0	0	0	0	0	0	0	0	-2.08	0	0	0	0	N/A	N/A	0	0		0	0	0	0	0	0	0	0	0	0	0	0	0	0	0	0	0	0
AC140479.5	0	0	0	0	0	0	0	0	0	0	0	0	0	0	0	0	0	0	0	0	0	-0.83	0	0	0	0	N/A	N/A	0	0		0	0	2.31	0	0	0	0	0	0	0	0	0	0	0	0	0	0	0
AC144652.1	0	0	0	0	0	0	0	0	0	0	0	0	0	0	0	0	0	0	0	0	0	-1.12	0	-1.55	0	0	N/A	N/A	0	0		0	0	0	0	0	0	0	0	0	0	0	0	0	0	0	0	0	0
AC144831.1	0	0	0	0	0	0	0	0	0	0	0	0	0	0	0	0	0	0	0	0	0	0	2.18	0	0	0	N/A	N/A	0	0		0	0	0	0	0	0	0	0	0	0	0	0	0	0	0	0	0	0
AC145098.1	0	0	0	0	0	0	0	0	0	0	0	0	0	0	0	0	0	0	0	0	0	0	0	0	0	0	N/A	N/A	0	0		0	0	0	0	0	0	0	0	0	0	0	0	0	0	0	0	0	0
AC145124.1	0	0	0	0	0	0	0	0	0	0	0	0	0	0	0	0	0	0	0	0	0	0	0	0	0	0	N/A	N/A	0	0		0	0	0	0	0	0	0	0	0	0	0	0	0	0	0	0	0	0
AC145146.1	0	0	0	0	0	0	0	0	0	0	0	0	0	0	0	0	0	0	0	0	0	0	0	0	0	0	N/A	N/A	0	0		0	0	0	0	0	0	0	0	0	0	0	0	0	0	0	0	0	0
AC145285.2	0	0	0	0	0	0	0	0	0	0	0	0	0	0	0	0	0	0	0	0	0	0	0	0	0	0	N/A	N/A	0	0		0	0	0	0	0	0	0	0	0	0	0	0	0	0	0	0	0	0
AC145343.1	0	0	0	0	0	0	0	0	0	0	0	0	0	0	0	0	0	0	0	-1.89	0	0	0	0	0	0	N/A	N/A	0	0		0	0	0	0	0	0	0	0	0	0	0	0	0	0	0	0	0	0
AC145422.1	0	0	0	0	0	0	0	0	0	0	0	0	0	0	0	0	0	0	0	0	0	-1.22	0	0	0	0	N/A	N/A	0	0		0	0	0	0	0	0	0	0	0	0	0	0	0	0	0	0	0	0
AC146944.4	0	0	0	0	0	0	0	0	0	0	0	0	0	0	0	0	0	0	0	0	0	0	0	0	0	0	N/A	N/A	0	0		0	0	0	0	0	0	0	0	0	0	0	0	0	0	0	0	0	0
AC147067.1	0	0	0	0	0	0	0	0	0	0	0	0	0	0	0	0	0	0	0	0	0	0	0	0	0	0	N/A	N/A	0	0		0	0	1.24	0	0	0	0	0	0	0	0	0	0	0	0	0	0	0
AC147651.3	0	0	0	0	0	0	0	0	0	0	0	0	0	0	0	0	0	0	0	0	0	0	0	-1.18	0	0	N/A	N/A	0	0		0	0	0	0	0	0	0	0	0	0	0	0	0	0	0	0	0	0
AC156455.1	0	0	0	0	0	0	0	0	0	0	0	0	0	0	0	0	0	0	0	-0.5	0	-0.67	0	-0.76	0	0	N/A	N/A	0	0		0	-2.08	0	0	0	0	0	0	0	0	0	0	0	0	0	0	0	0
AC211476.2	0	0	0	0	0	0	0	0	0	0	0	0	0	0	0	0	0	0	0	0	0	0	0	0	0	0	N/A	N/A	0	0		0	0	0	0	0	0	0	0	0	0	0	0	0	0	0	0	0	0
AC231533.1	0	0	0	0	0	0	0	0	0	0	0	0	0	0	0	0	0	0	0	0	0	0	0	-1.28	0	0	N/A	N/A	0	0		0	0	0	0	0	0	0	0	0	0	0	0	0	0	0	0	0	0
AC231981.1	0	0	0	0	0	0	0	0	0	0	0	0	0	0	0	0	0	0	0	0	0	0	0	0	0	0	N/A	N/A	0	0		0	0	0	0	0	0	0	0	0	0	0	0	0	0	0	0	0	0
AC233266.2	0	0	0	0	0	0	0	0	0	0	0	0	0	0	0	0	0	0	0	0	0	0	0	0	0	0	N/A	N/A	0	0		0	0	0	0	0	0	0	0	0	0	0	0	0	0	0	0	0	0
AC234582.1	0	0	0	0	0	0	0	0	0	0	0	0	0	0	0	0	0	0	0	0	0	0	0	0	0	0	N/A	N/A	0	0		0	0	0	0	0	0	0	0	0	0	0	0	0	0	0	0	0	0
AC234582.2	0	0	0	0	0	0	0	0	0	0	0	0	0	0	0	0	0	0	0	0	0	0	0	0	0	0	N/A	N/A	0	0		0	0	0	0	0	0	0	0	0	0	0	0	0	0	0	0	0	0
AC234781.1	0	0	0	0	0	0	0	0	0	0	0	0	0	0	0	0	0	0	0	0	0	-1.98	0	-2	0	0	N/A	N/A	0	0		0	0	0	0	0	0	0	0	0	0	0	0	0	0	0	0	0	0
AC243964.2	0	0	0	0	0	0	0	0	0	0	0	0	0	0	0	0	0	0	0	0	0	0	0	0	0	0	N/A	N/A	0	0		0	0	0	0	0	0	0	0	0	0	0	0	0	0	0	0	0	0
AC244035.2	0	0	0	0	0	0	0	0	0	0	0	0	0	0	0	0	0	0	0	0	0	0	0	0	0	0	N/A	N/A	0	0		0	0	0	0	0	0	0	0	0	0	0	0	0	0	0	0	0	0
AC244197.2	0	0	0	0	0	0	0	0	0	0	0	0	0	0	0	0	0	0	0	0	0	0	0	0	0	0	N/A	N/A	0	0		0	0	0	0	0	0	0	0	0	0	0	0	0	0	0	0	0	0
AC244453.1	0	0	0	0	0	0	0	0	0	0	0	0	0	0	0	0	0	0	0	0	0	0	0	0	0	0	N/A	N/A	0	0		0	0	0	0	0	0	0	0	0	0	0	0	0	0	0	0	0	0
AC244517.1	0	0	0	0	0	0	0	0	0	0	0	0	0	0	0	0	0	0	0	0	0	0	0	0	0	0	N/A	N/A	0	0		0	0	0	0	0	0	0	0	0	0	0	0	0	0	0	0	0	0
AC245052.7	0	0	0	0	0	0	0	0	0	0	0	0	0	0	0	0	0	0	0	0	2.32	0	0	0	0	0	N/A	N/A	0	0		0	0	0	0	0	0	0	0	0	0	0	0	0	0	0	0	0	0
AC245297.2	0	0	0	0	0	0	0	0	0	0	0	0	0	0	0	0	0	0	0	0	0	0	0	0	0	0	N/A	N/A	0	0		0	0	0	0	0	0	0	0	0	0	0	0	0	0	0	0	0	0
AC245452.1	0	0	0	0	0	0	0	0	0	0	0	0	0	0	0	0	0	0	0	0	0	0	1.3	0	0	0	N/A	N/A	0	0		0	0	0	0	0	0	0	0	0	0	0	0	0	0	0	0	0	0
AC245595.1	0	0	0	0	0	-1.04	0	0	0	0	0	0	0	0	0	0	0	0	0	0	0	0	0	0	0	0	N/A	N/A	0	0		0	0	0	0	0	-1.39	0	0	0	0	0	0	0	0	1.6	0	1.59	0
AC245748.1	0	0	0	0	0	0	0	0	0	0	0	0	0	0	0	0	0	0	0	0	1.6	0	1.31	0	0	0	N/A	N/A	0	0		0	0	0	0	0	0	0	0	0	0	0	0	0	0	0	0	0	0
ACAA1	0	0	0	0	1.07	0	0	0	0	0	0	0	0	0	0	0	0	0	0	0	0	0	0	0	0	0	N/A	N/A	0	0		0	0	1.85	0	1.46	0	0	0	0	0	0	0	0	0	0	0	0	0
ACAA2	0	0	0	0	0	0	1.25	0	1.29	0	1.14	0	0	0	0	0	0	0	1.41	0	1.53	0	1.43	0	0	0	N/A	N/A	0	0		0	-0.38	0	0	0	-1.6	0	0	0	0	1.18	0	0	0	0	0	0	0
ACACB	0	-2.3	0	0	0	0	0	0	0	0	0	0	0	0	0	0	1.8	0	0	0	0	-0.4	0	-0.46	0	0	N/A	N/A	0	0		0	0	0	-2.01	0	-2.17	0	0	0	0	0	0	0	0	0	0	0	0
ACAD10	0	0	0	0	0	0	0	0	0	0	0	0	0	0	0	0	0	0	0	-0.45	0	-0.4	0	-0.41	0	0	N/A	N/A	0	0		0	0	0	0	0	0	0	0	0	0	0	0	0	0	0	0	0	0
ACAD11	0	0	0	0	0	-0.92	0	0	0	0	0	0	0	0	0	-1.23	0	0	0	0	0	0	0	0	0	0	N/A	N/A	0	0		0	0	0	-1.07	0	0	0	0	0	0	0	0	0	-1.07	0	-1.36	0	-1.09
ACAD8	0	0	0	0	0	0	0	0	0	0	2.19	0	0	0	0	0	0	0	0	0	0	0	0	0	0	0	N/A	N/A	0	0		0	0	0	0	0	0	0	0	1.91	0	2.43	0	0	0	0	0	0	0
ACAD9	0	0	0	0	0	-0.31	0	0	0	0	0	0	0	0	0	0	0	0	0	0	0	0	0	0	0	0	N/A	N/A	0	0		0	0	0	0	0	0	0	0	0	0	0	0	0	0	0	0	0	0
ACADM	0	0	0	0	0	0	0	0	0	0	0	0	0	0	0	0	0	0	0	0	0	0	0	0	0	0	N/A	N/A	0	0		0	0	1.96	0	0	0	0	0	0	0	0	0	0	0	0	0	0	0
ACADS	0	0	0	0	0	0	0	0	0	0	0	0	0	0	0	0	0	0	0	0	0	0	0	0	0	0	N/A	N/A	0	0		0	0	0	-1.02	0	0	0	0	0	0	0	0	0	0	0	0	0	0
ACADSB	0	0	1.19	0	1.3	0	0	0	0	0	0	0	0	0	0	0	0	0	0	0	0	0	0	0	0	0	N/A	N/A	0	0		0	0	0	0	0	0	0	0	0	0	0	0	0	0	0	0	0	0
ACADVL	0	0	0	0	0	0	0	0	0	0	0	0	0	0	0	0	0	0	0	0	0	0	0	-0.34	0	0	N/A	N/A	0	0		0	0	2.11	0	1.32	-0.38	0	0	0	0	0	0	0	0	0	0	0	0
ACAP1	0	0	0	0	0	0	0	0	0	0	0	-2.22	0	0	0	0	0	0	0	0	0	0	0	0	0	0	N/A	N/A	0	0		0	0	0	0	0	0	0	0	0	0	0	0	0	0	0	0	0	0
ACAP2	0	0	0	0	0	0	0	0	0	0	0	0	0	0	0	0	0	0	0	0	0	0	0	0	0	0	N/A	N/A	0	0		0	0	0	0	0	0	0	0	0	0	0	0	0	0	0	0	0	0
ACAP3	0	0	0	0	0	0	0	0	0	0	0	0	0	0	0	0	0	0	0	0	0	0	0	0	0	0	N/A	N/A	0	0		0	0	0	0	0	0	0	0	0	0	0	0	0	0	0	0	0	0
ACAT2	0	0	0	0	0	0	0	0	0	0	0	0	0	0	0	0	0	0	0	0	0	0	0	0	0	0	N/A	N/A	0	0		0	0	0	0	0	0	0	-0.49	0	0	0	-0.49	0	0	0	0	0	0
ACBD3-AS1	0	0	0	0	0	0	0	0	0	0	0	0	0	0	0	0	0	0	0	0	0	0	0	0	0	0	N/A	N/A	0	0		0	0	0	0	0	0	0	0	0	0	0	0	0	0	0	0	0	0
ACBD4	0	0	2.11	0	1	0	0	0	0	0	0	0	0	0	0	0	0	-1.04	0	0	0	0	0	0	0	0	N/A	N/A	0	0		0	0	1.34	0	0	0	0	0	0	0	0	0	0	0	0	0	0	-1.31
ACBD5	0	0	0	0	0	0	0	0	1.72	0	0	0	0	0	0	0	0	0	0	0	0	0	0	0	0	0	N/A	N/A	0	0		0	0	0	0	0	0	0	0	0	0	0	0	0	0	0	0	0	0
ACBD6	0	0	0	0	0	0	0	0	0	0	1.49	0	0	0	0	0	0	0	0	0	0	0	0	0	0	0	N/A	N/A	0	0		0	0	0	0	0	-2.02	0	0	0	0	0	0	0	0	0	0	0	0
ACBD7	0	0	0	0	0	0	0	0	0	0	0	-1.2	0	0	0	0	0	0	0	0	0	-0.38	0	-0.46	0	0	N/A	N/A	0	0		0	0	0	0	0	0	0	0	0	0	0	-1.2	0	0	0	0	0	0
ACCS	0	-1.84	0	-1.76	0	0	0	0	0	0	1.41	0	0	0	0	0	0	0	0	0	0	0	0	-0.44	0	0	N/A	N/A	0	0		0	0	0	0	0	0	0	0	0	0	1.33	0	0	0	0	0	0	0
ACD	0	0	2.15	0	2.86	0	0	0	0	0	0	0	0	0	0	0	0	0	0	0	0	0	0	0	0	0	N/A	N/A	0	0		0	0	0	0	0	0	0	0	0	0	0	0	0	0	0	0	0	0
ACE	0	0	0	0	0	0	0	0	0	0	0	0	0	0	0	0	0	0	0	0	0	0	1.1	0	0	0	N/A	N/A	0	0		0	0	1.55	0	1.93	0	0	0	0	0	0	0	0	0	0	0	0	0
ACER2	0	0	0	0	0	0	0	0	0	-0.34	0	0	0	0	0	0	0	0	0	0	0	0	0	0	0	0	N/A	N/A	0	0		0	0	0	0	0	0	0	0	0	-0.4	0	-0.7	0	0	0	0	0	0
ACER3	0	0	0	0	0	0	0	0	0	0	0	0	0	0	0	0	0	0	0	0	0	-0.45	0	-0.55	0	0	N/A	N/A	0	0		0	0	1.97	-0.38	0	-0.63	0	0	0	0	0	0	0	-1.14	0	-2.55	0	-3.8
ACHE	0	0	0	0	0	0	0	0	0	0	0	-1.01	0	0	0	0	0	0	0	0	0	0	0	0	0	0	N/A	N/A	0	0		0	0	0	-2	0	0	0	0	0	0	0	-1.23	0	0	0	0	0	0
ACIN1	0	0	0	0	0	0	0	0	0	0	0	0	0	0	0	0	0	0	0	0	0	0	0	0	0	0	N/A	N/A	0	0		0	0	0	0	0	-1.98	0	0	0	0	0	0	0	0	0	0	0	0
ACKR2	0	0	0	0	0	0	0	0	0	0	0	0	0	0	0	0	0	0	0	0	0	-2.37	0	0	0	0	N/A	N/A	0	0		0	0	0	0	0	0	0	0	0	0	0	0	0	0	0	0	0	0
ACKR3	0	0	0	0	0	0	0	0	0	0	0	0	0	0	0	0	0	0	0	0	0	0	0	0	0	0	N/A	N/A	0	0		0	0	0	0	0	0	0	0	0	0	0	0	0	0	0	0	0	0
ACLY	0	0	0	0	2.38	0	0	0	0	0	0	0	0	0	0	0	0	0	0	0	0	0	0	0	0	0	N/A	N/A	0	0		0	0	0	0	0	0	0	0	0	0	0	0	0	0	0	0	0	0
ACO1	0	0	0	-0.59	0	0	0	0	0	0	0	0	0	0	0	0	0	0	0	0	0	0	0	0	0	0	N/A	N/A	0	0		0	0	0	0	0	0	0	0	0	0	0	0	0	0	0	0	0	0
ACO2	0	0	0	0	1.66	0	0	0	0	0	0	0	0	0	0	0	0	0	0	0	0	0	0	0	0	0	N/A	N/A	0	0		0	-0.34	0	0	1.57	-0.48	0	0	0	0	0	0	0	0	0	0	0	0
ACOT1	0	0	0	0	0	0	0	0	0	0	0	0	0	0	0	0	0	0	0	-1.47	0	-2.09	0	-2.08	0	0	N/A	N/A	0	0		0	0	0	0	0	0	0	0	0	0	0	0	0	0	0	0	0	0
ACOT11	0	0	2.27	0	0	0	0	0	0	0	0	0	0	0	0	0	0	0	0	0	0	0	0	0	0	0	N/A	N/A	0	0		0	0	0	0	1.56	0	0	0	0	0	0	0	0	0	0	0	0	0
ACOT12	0	0	0	0	0	0	0	0	0	0	0	0	0	0	0	0	0	0	0	0	0	0	0	0	0	0	N/A	N/A	0	0		0	0	0	0	0	0	0	0	0	0	0	0	0	0	0	0	0	0
ACOT13	0	0	0	0	0	-0.41	0	0	0	0	0	0	0	0	0	0	0	0	0	0	0	0	0	0	0	0	N/A	N/A	0	0		0	0	0	-0.45	0	-0.45	0	0	0	0	0	0	0	0	0	0	0	0
ACOT2	0	0	0	0	1.14	0	0	0	0	0	1.24	0	0	0	0	0	0	0	0	0	0	0	0	0	0	0	N/A	N/A	0	0		0	0	1.15	0	1.08	0	0	0	0	0	1.26	0	0	0	0	0	0	0
ACOT4	0	0	0	0	0	0	0	0	0	0	0	0	0	0	0	0	0	0	0	0	0	0	0	0	0	0	N/A	N/A	0	0		0	0	0	0	0	0	0	0	0	0	0	0	0	0	0	0	0	0
ACOT7	0	0	0	0	0	0	0	0	0	0	0	0	0	0	0	0	1.24	0	0	0	0	0	0	0	0	0	N/A	N/A	0	0		0	0	1.36	0	2.03	0	0	0	0	0	0	0	3.78	0	2.74	0	2.62	0
ACOT8	0	0	0	0	0	0	0	0	0	0	0	0	0	0	0	0	0	0	0	0	0	0	0	0	0	0	N/A	N/A	0	0		2.26	-0.79	0	0	1.95	0	0	0	0	0	0	0	0	0	0	0	0	0
ACOT9	0	0	0	0	0	-0.4	0	0	0	0	0	0	0	0	0	0	0	0	0	0	0	0	0	0	0	0	N/A	N/A	0	0		0	0	1.11	0	0	0	0	0	0	0	0	0	0	0	0	0	0	0
ACOX2	0	0	0	0	0	-1.76	0	0	0	0	0	0	0	0	0	0	0	0	0	0	0	0	0	0	0	0	N/A	N/A	0	0		0	0	0	0	0	0	0	0	0	0	0	0	0	0	0	0	0	0
ACOX3	0	0	0	0	0	0	0	0	0	0	0	0	0	0	0	0	3.37	0	0	0	0	0	0	0	0	0	N/A	N/A	0	0		0	0	0	0	0	0	0	-1.91	0	-1.94	0	-1.23	2.16	0	3.01	0	2.58	0
ACOXL	0	0	0	0	0	0	0	0	0	0	0	0	0	0	0	0	0	0	0	0	0	0	0	0	0	0	N/A	N/A	0	0		0	0	2.45	0	2.35	0	0	0	0	0	0	0	0	0	3.05	0	4.92	0
ACOXL-AS1	0	0	0	0	0	0	0	0	0	0	0	0	0	0	0	0	0	0	0	0	0	0	0	0	0	0	N/A	N/A	0	0		0	0	0	0	0	0	0	0	0	0	0	0	0	0	0	0	0	0
ACP1	0	0	0	0	0	0	0	0	0	0	1.36	0	0	0	0	0	0	0	0	0	0	0	0	0	0	0	N/A	N/A	0	0		0	0	0	0	0	0	0	0	0	0	1.3	0	0	0	0	0	0	0
ACP2	0	0	0	0	0	0	0	0	0	-0.83	0	-0.83	0	0	0	0	0	0	0	0	0	0	0	0	0	0	N/A	N/A	0	0		0	0	2.09	0	0	0	0	0	0	-1.08	0	0	0	0	0	0	0	0
ACP5	0	0	0	0	0	0	0	0	0	0	0	0	0	0	0	0	0	0	0	0	0	0	1.83	0	0	0	N/A	N/A	0	0		0	0	0	0	0	0	0	0	0	0	0	0	0	0	0	0	0	0
ACP7	0	0	0	0	0	0	0	0	0	0	0	0	0	0	0	0	0	0	0	0	0	0	0	0	0	0	N/A	N/A	0	0		0	0	0	0	0	0	0	0	0	0	1.66	0	0	0	0	0	0	0
ACR	0	0	0	0	0	0	0	0	0	0	0	0	0	0	0	0	0	0	0	0	0	0	0	0	0	0	N/A	N/A	0	0		0	0	0	0	0	0	0	0	0	0	0	0	0	0	0	0	0	0
ACRBP	0	0	0	0	0	0	0	0	0	0	0	0	0	0	0	0	0	0	0	0	0	0	0	-1.19	0	0	N/A	N/A	0	0		0	0	0	0	0	0	0	0	0	0	0	0	0	0	0	0	0	0
ACRV1	0	0	0	0	0	0	0	0	0	0	0	0	0	0	0	0	0	0	0	0	0	0	0	0	0	0	N/A	N/A	0	0		0	0	0	0	0	0	0	0	0	0	0	0	0	0	0	0	0	0
ACSF2	0	0	1.29	0	1.56	0	0	0	0	0	0	0	0	0	0	0	0	0	0	0	0	0	0	0	0	0	N/A	N/A	0	0		0	0	0	0	1.39	0	0	0	0	0	0	0	0	0	0	0	0	0
ACSF3	2.78	-0.59	3.24	-0.57	2.59	-0.48	2.53	0	0	0	0	0	0	0	2.06	0	1.93	-1.01	0	0	0	0	0	0	0	0	N/A	N/A	0	-0.75		0	0	0	0	2.02	-1.9	0	0	0	0	0	0	2.91	-1.08	3.77	0	2.98	-1.69
ACSL1	0	0	1.22	0	1.07	0	0	0	0	0	0	0	0	0	0	0	0	0	0	0	0	0	0	0	0	0	N/A	N/A	0	0		0	0	0	0	1.02	0	0	0	0	0	0	0	0	0	0	0	0	0
ACSL3	0	0	0	-0.6	0	-0.41	0	0	0	0	0	0	0	0	0	0	0	0	0	0	0	0	0	0	0	0	N/A	N/A	0	0		0	-0.42	2.04	-0.55	0	0	0	0	0	0	0	0	0	0	0	0	0	0
ACSL4	0	0	0	0	0	0	0	0	0	0	0	0	0	0	0	0	0	0	0	0	0	0	0	0	0	0	N/A	N/A	0	0		0	0	0	0	0	0	0	0	0	0	0	0	0	0	0	0	0	-2.31
ACSL5	0	-0.38	0	0	0	0	0	0	0	0	0	0	0	0	0	0	0	0	0	0	0	-0.35	0	-0.4	0	0	N/A	N/A	0	0		0	0	0	0	0	0	0	0	0	0	0	0	0	0	0	0	0	0
ACSM3	1.11	-0.83	0	0	1.09	0	0	0	0	-3.05	0	0	0	0	0	0	0	0	0	0	0	0	0	0	0	0	N/A	N/A	0	0		0	0	0	0	0	0	0	0	0	0	0	0	0	0	0	0	0	0
ACSS1	0	0	0	0	0	0	0	0	0	0	0	0	0	0	0	0	0	0	0	0	0	0	0	0	0	0	N/A	N/A	0	0		0	0	0	0	0	0	0	0	0	0	0	0	0	0	2.29	0	1.46	0
ACTA2-AS1	0	0	0	0	0	0	0	0	0	0	0	0	0	0	0	0	0	0	0	0	0	0	0	-0.78	0	0	N/A	N/A	0	0		0	0	0	0	0	0	0	0	0	0	0	0	0	0	0	0	0	0
ACTB	0	0	0	0	2.41	-0.91	0	0	0	0	0	0	0	0	0	0	0	0	0	0	0	0	0	0	0	0	N/A	N/A	0	0		0	0	0	0	0	0	0	0	0	0	0	0	0	0	0	0	0	0
ACTG1	0	0	0	0	1.9	0	0	0	0	0	0	0	0	0	0	0	0	0	0	0	0	0	0	0	0	0	N/A	N/A	0	0		0	0	0	0	0	0	0	0	0	0	0	0	0	0	0	0	0	0
ACTL6A	0	0	0	-0.34	0	0	0	0	0	0	0	0	0	0	0	0	0	0	0	0	0	0	0	-0.49	0	0	N/A	N/A	0	-0.62		0	0	0	0	0	0	0	0	0	0	0	0	0	0	0	0	0	0
ACTN1	0	0	0	0	0	0	0	0	0	0	0	0	0	0	0	0	0	0	0	0	0	0	0	0	0	0	N/A	N/A	0	0		0	0	2.26	0	1.71	0	1.77	0	2.77	0	2.83	0	0	0	0	0	0	0
ACTN1-AS1	0	0	0	0	0	0	0	0	0	0	0	0	0	0	0	0	0	0	0	-2.34	0	0	0	0	0	0	N/A	N/A	0	0		0	0	0	0	0	0	0	0	0	0	0	0	0	0	0	0	0	0
ACTN2	0	0	0	0	0	0	0	0	0	0	0	0	0	0	0	0	0	0	0	0	0	0	0	-2.06	0	0	N/A	N/A	0	0		0	0	0	0	0	0	0	0	0	0	0	0	0	0	0	0	0	0
ACTN4	0	-2.68	0	-2.1	1.7	-0.62	0	0	0	0	0	0	0	0	0	0	0	0	0	0	0	0	0	-0.35	0	0	N/A	N/A	0	0		0	0	0	-2.15	0	0	0	0	0	-1.06	0	0	0	0	0	0	0	0
ACTR10	0	0	0	0	0	0	0	0	0	0	0	0	0	0	0	0	0	0	0	0	0	0	0	0	0	0	N/A	N/A	0	0		0	0	0	0	1.59	0	0	0	0	0	0	0	0	0	0	0	0	0
ACTR1A	0	0	0	0	0	0	0	0	0	0	0	0	0	0	0	0	0	0	0	0	0	0	0	0	0	0	N/A	N/A	0	0		0	0	2.49	0	1.75	0	0	0	0	0	0	0	0	0	0	0	0	0
ACTR1B	0	0	0	0	0	0	1.8	0	0	0	2.25	0	0	0	0	0	0	0	0	0	0	0	0	0	0	0	N/A	N/A	0	0		0	0	0	0	0	0	0	0	0	0	2.15	0	0	0	0	0	0	0
ACTR2	0	0	0	0	0	0	0	0	0	0	0	0	0	0	0	0	0	0	0	0	0	0	0	0	0	0	N/A	N/A	0	0		0	0	0	0	0	0	2.14	0	1.86	0	1.45	0	0	0	0	0	0	0
ACTR3	0	0	0	0	0	-2.1	0	0	0	0	0	0	0	0	0	0	0	0	0	0	0	0	0	0	0	0	N/A	N/A	0	0		0	0	0	0	0	0	0	0	0	0	0	0	0	0	0	0	0	0
ACTR3B	0	-0.6	0	0	1.48	0	0	0	0	0	0	0	0	0	0	0	0	0	0	0	0	0	0	0	0	0	N/A	N/A	0	0		0	0	0	0	0	0	0	0	0	0	0	0	0	0	0	0	0	0
ACTR3C	0	0	1.08	0	0	0	0	0	0	0	0	0	0	0	1	0	1.09	0	0	0	0	0	0	0	0	0	N/A	N/A	0	0		0	0	0	-0.8	0	0	0	-1.06	0	0	0	0	0	0	0	0	1.04	0
ACTR5	0	0	0	0	0	0	0	0	0	0	0	0	0	0	0	0	0	0	0	0	0	0	0	0	0	0	N/A	N/A	0	0		0	0	0	0	0	0	0	0	0	0	0	0	0	-0.66	0	0	0	-0.67
ACTR8	0	0	0	0	0	-0.35	0	0	0	0	0	0	0	0	0	0	0	0	0	0	0	0	0	0	0	0	N/A	N/A	0	0		0	0	0	0	0	0	0	0	0	0	0	0	0	0	0	0	0	0
ACTRT3	0	0	0	0	0	0	0	0	0	0	0	0	0	0	0	0	0	0	0	0	1.02	0	0	0	0	0	N/A	N/A	0	0		0	0	0	0	0	0	0	0	0	0	0	0	0	0	0	0	0	0
ACVR1	0	0	0	0	0	0	0	0	0	0	0	0	0	0	0	0	0	0	0	0	0	0	0	0	0	0	N/A	N/A	0	0		0	0	0	0	0	0	0	0	0	0	0	0	0	0	0	0	0	0
ACVR1B	0	0	0	0	0	0	0	0	1.44	0	0	0	0	0	0	0	0	0	0	0	0	0	0	0	0	0	N/A	N/A	0	0		0	0	0	0	0	0	0	0	0	0	1.01	0	0	0	0	0	0	0
ACVR2B	0	0	0	0	0	0	0	0	0	0	0	0	0	0	0	0	0	-1.06	0	0	0	0	0	0	0	0	N/A	N/A	0	0		0	0	0	0	1.89	0	0	0	0	0	0	0	0	0	0	0	0	0
ACVR2B-AS1	0	0	0	0	0	0	0	0	0	0	0	0	0	0	0	0	0	0	0	0	0	-0.83	0	0	0	0	N/A	N/A	0	0		0	0	0	0	0	0	0	0	0	0	0	0	0	0	0	0	0	0
ACVRL1	0	0	0	0	0	0	0	0	0	0	0	0	0	0	0	0	0	0	0	0	0	0	2.89	0	0	0	N/A	N/A	0	0		0	0	0	0	0	0	0	0	0	0	0	0	0	0	0	0	0	0
ACY1	0	0	1.78	-0.4	2.49	-0.46	0	0	0	0	0	0	0	0	0	0	0	0	0	0	0	-0.38	0	-0.49	0	0	N/A	N/A	0	0		0	0	0	0	2.06	-0.59	0	0	0	0	0	0	0	0	0	0	0	0
ACY3	0	0	0	0	0	0	0	0	0	0	0	0	0	0	0	0	0	0	0	0	0	0	0	0	0	0	N/A	N/A	0	0		0	0	0	0	0	0	0	0	0	0	0	0	0	0	0	0	0	0
ACYP1	0	0	0	0	0	0	0	0	0	0	0	0	0	0	0	0	0	0	0	0	0	-0.32	0	-0.42	0	0	N/A	N/A	0	0		0	0	0	-1.78	0	0	0	0	0	0	0	0	0	0	0	0	0	0
ACYP2	0	0	0	0	0	0	0	0	0	0	0	0	0	0	0	0	0	0	0	0	0	-0.32	0	-0.45	0	0	N/A	N/A	0	0		0	0	0	0	0	0	0	0	0	0	0	0	0	0	0	0	0	0
ADA	0	0	0	0	0	0	0	0	0	0	0	0	0	0	0	0	0	0	0	0	0	0	0	0	0	0	N/A	N/A	0	0		0	0	0	0	1.93	0	0	0	0	0	0	0	0	0	0	0	0	0
ADAL	0	0	0	0	0	-0.92	0	0	0	0	0	0	0	0	0	0	0	0	0	0	0	0	0	0	0	0	N/A	N/A	0	0		0	0	0	0	0	-0.91	0	0	0	0	0	0	0	0	0	0	0	0
ADAM10	0	0	0	0	2.02	0	0	0	0	0	0	0	0	0	0	0	0	0	0	0	0	0	0	0	0	0	N/A	N/A	0	0		0	0	1.99	0	2.03	0	0	0	0	0	0	0	0	0	0	0	0	0
ADAM11	0	0	1.99	-1.45	0	0	0	0	0	0	0	0	0	0	0	0	0	0	0	0	0	0	0	-1.05	0	0	N/A	N/A	0	0		0	0	0.92	0	0	-1.55	0	0	0	0	0	0	0	0	0	0	0	0
ADAM12	0	0	0	0	0	0	0	0	0	0	0	0	0	0	0	0	0	0	0	0	0	0	0	-1.84	0	0	N/A	N/A	0	0		0	0	0	0	0	0	0	0	0	0	0	0	0	0	0	0	0	0
ADAM15	0	0	0	0	0	0	0	0	0	0	0	0	0	0	0	0	0	0	0	0	0	-0.35	0	-0.49	0	0	N/A	N/A	0	0		0	0	1.18	-0.51	0	0	0	0	0	0	0	0	0	0	0	0	0	0
ADAM17	0	0	0	0	0	0	0	0	0	0	0	0	0	0	0	0	0	0	0	0	0	0	0	0	0	0	N/A	N/A	0	0		0	0	0	0	0	0	0	0	0	0	0	0	0	0	0	0	0	0
ADAM20	0	0	0	0	0	0	0	0	0	0	0	0	0	0	0	0	0	0	2.45	0	1.71	0	3.14	0	0	0	N/A	N/A	1.21	0		0	0	0	0	0	0	0	0	0	0	0	0	0	0	0	0	0	0
ADAM21	0	0	0	0	0	0	0	0	0	0	0	0	0	0	0	0	0	0	0	0	0	0	0	0	0	0	N/A	N/A	0	0		0	0	0	0	0	0	0	0	0	0	0	0	0	0	0	0	0	0
ADAM22	0	0	0	0	0	0	0	0	0	0	0	0	0	0	3.47	0	0	0	0	0	0	0	0	0	0	0	N/A	N/A	0	0		1.62	0	0	0	0	0	0	0	0	0	0	0	0	0	0	0	0	0
ADAM23	0	0	0	0	0	0	0	0	0	0	0	0	0	0	0	0	0	0	0	0	0	0	0	0	0	0	N/A	N/A	0	0		0	0	0	0	0	-0.92	0	0	0	0	0	0	0	0	3.13	-0.78	0	0
ADAM32	0	0	0	0	0	0	0	0	0	0	0	0	0	0	0	0	0	0	0	0	0	0	0	0	0	0	N/A	N/A	0	0		0	0	0	0	0	0	0	0	0	0	0	0	0	0	0	0	0	0
ADAM33	0	0	0	0	0	0	0	0	0	0	0	0	0	0	0	0	0	0	0	0	0	0	0	0	0	0	N/A	N/A	0	0		0	0	0	0	0	0	0	0	0	0	0	0	0	0	0	0	0	0
ADAM8	0	0	0	0	0	0	0	-1.4	0	-2.04	0	-1.56	0	0	0	0	0	0	0	0	0	0	0	0	0	0	N/A	N/A	0	0		0	0	1.43	-1.66	0	0	0	-1.38	0	-1.66	0	-1.56	0	0	0	0	0	0
ADAM9	3.35	0	2.39	0	0	0	0	0	0	0	0	0	0	0	0	0	0	0	0	0	0	0	0	0	0	0	N/A	N/A	0	0		0	0	0	0	0	0	0	0	0	0	0	0	0	0	0	0	0	0
ADAMTS1	0	0	0	0	0	0	0	0	0	0	0	0	0	0	0	0	0	0	0	0	0	-1.71	0	0	0	0	N/A	N/A	0	0		0	0	0	0	0	0	0	0	0	0	0	0	0	0	0	0	0	0
ADAMTS10	0	0	0	0	0	0	0	0	0	0	0	0	0	0	0	0	0	0	0	0	0	0	0	0	0	0	N/A	N/A	0	0		0	0	0	0	0	0	0	0	0	0	0	0	0	0	0	0	0	0
ADAMTS13	0	0	0	0	0	0	0	0	0	0	0	0	0	0	0	0	0	0	0	0	0	0	0	0	0	0	N/A	N/A	0	0		0	0	0	0	0	0	0	0	0	0	0	0	0	0	0	0	0	0
ADAMTS15	0	0	0	0	1.78	0	0	0	0	0	0	0	0	0	0	0	0	0	0	0	0	0	0	0	0	0	N/A	N/A	0	0		0	0	0	0	0	0	0	0	0	0	0	0	0	0	0	0	0	0
ADAMTS16	0	0	0	0	0	0	0	0	0	0	0	0	0	0	0	0	0	0	0	0	0	0	0	0	0	0	N/A	N/A	0	0		0	0	0	0	0	0	0	0	0	0	0	0	0	0	0	0	0	0
ADAMTS17	0	0	0	0	0	0	0	0	0	0	0	0	4.01	0	5.03	0	0	0	0	0	0	0	1.81	0	0	0	N/A	N/A	0	0		0	0	0	0	0	0	0	0	0	0	0	0	4.11	0	4.53	0	4.14	0
ADAMTS2	0	0	0	0	0	0	0	0	0	0	0	0	0	0	0	0	0	0	0	0	0	0	1.52	0	0	0	N/A	N/A	0	0		0	0	0	0	0	0	0	0	0	0	0	0	0	0	0	0	0	0
ADAMTS3	0	0	0	0	0	0	0	0	0	0	0	0	0	0	0	0	0	0	0	0	0	0	0	-1.85	0	0	N/A	N/A	0	0		0	0	0	0	0	0	0	0	0	0	0	0	0	0	0	0	0	0
ADAMTS4	0	0	0	0	0	0	0	0	0	0	0	0	0	0	0	0	0	0	0	0	0	-2.63	0	0	0	0	N/A	N/A	0	0		0	0	0	0	0	0	0	0	0	0	0	0	0	0	0	0	0	0
ADAMTS6	0	0	0	0	0	0	0	0	0	0	0	0	0	0	0	0	0	0	0	0	0	0	0	-1.3	0	0	N/A	N/A	0	0		0	0	0	0	0	0	0	0	0	0	0	0	0	0	0	0	0	0
ADAMTSL1	0	0	0	0	0	0	0	0	0	0	0	0	0	0	0	0	0	0	0	0	0	-0.34	0	0	0	0	N/A	N/A	0	0		0	0	0	0	0	0	0	0	0	0	0	0	0	0	0	0	0	0
ADAMTSL4	0	0	1.26	0	1.27	0	0	0	0	0	0	0	0	0	0	0	0	0	0	0	0	0	0	0	0	0	N/A	N/A	0	0		0	0	0	0	0	0	0	0	0	0	0	0	0	0	0	0	0	0
ADAMTSL5	0	0	1.39	0	1.53	0	0	0	0	0	0	0	0	0	0	0	0	0	0	0	0	0	0	0	0	0	N/A	N/A	0	0		0	0	1.49	0	1.67	0	0	0	0	0	0	0	0	0	0	0	0	0
ADAP1	0	0	0	-1.96	0	-1.73	0	0	0	0	0	0	0	-0.4	0	-0.31	0	0	0	0	0	0	0	0	0	0	N/A	N/A	0	0		0	-1.36	1.09	0	1.11	0	0	0	1.26	0	0	0	0	0	0	0	0	0
ADAP2	0	0	0	0	0	0	0	0	0	0	0	0	0	0	0	0	0	0	0	0	0	0	0	0	0	0	N/A	N/A	0	0		0	0	1.96	0	0	0	0	0	0	0	1.7	0	0	0	0	0	0	0
ADARB1	2.14	0	2	-0.41	2.05	-1.26	0	0	0	0	0	0	1.3	0	1.52	0	1.62	0	0	0	0	0	0	0	0	0	N/A	N/A	0	0		1.23	-1.86	1.85	-1.6	2.08	-1.47	0	0	0	0	0	0	1.78	0	1.57	0	1.64	0
ADARB2	0	0	0	0	0	0	0	0	0	0	0	0	0	0	0	0	0	0	0	0	0	0	0	0	0	0	N/A	N/A	0	0		0	0	0	0	0	0	0	0	0	0	0	0	0	0	0	0	0	0
ADARB2-AS1	0	0	0	0	0	0	0	0	0	0	0	0	0	0	0	0	0	0	0	0	0	0	0	0	0	0	N/A	N/A	0	0		0	0	0	0	0	0	0	0	0	0	0	0	0	0	0	0	0	0
ADAT1	0	0	0	0	0	0	0	0	0	0	0	-1.19	0	0	0	0	0	0	0	-0.5	0	-0.68	0	-0.73	0	0	N/A	N/A	0	0		0	0	0	0	0	0	0	0	0	-1.15	0	-1.23	0	0	0	0	0	0
ADAT2	0	-1.06	0	-1.94	0	0	0	0	0	0	0	0	0	0	0	0	0	0	0	0	0	0	0	0	0	0	N/A	N/A	0	0		0	0	0	0	0	0	0	0	0	0	0	0	0	0	0	0	0	-3.65
ADCK1	0	0	1.1	0	0	0	0	0	0	0	0	0	0	0	0	0	0	0	0	0	0	0	0	0	0	0	N/A	N/A	0	0		0	0	0	0	0	0	0	0	0	0	0	0	0	0	0	0	0	0
ADCK2	0	0	0	0	0	0	0	0	0	0	0	0	0	0	0	0	0	0	0	-0.72	0	-0.98	0	-1.06	0	0	N/A	N/A	0	0		0	0	0	0	0	0	0	0	0	0	0	0	0	0	0	0	0	0
ADCK5	0	0	0	0	0	0	0	0	0	0	0	0	0	0	0	0	0	0	0	0	0	-0.44	0	-0.46	0	0	N/A	N/A	0	0		0	0	0	0	0	0	0	0	0	0	0	0	0	0	0	0	0	0
ADCY10	0	0	0	0	0	0	0	0	0	0	0	0	0	0	0	0	0	0	0	0	0	0	0	0	0	0	N/A	N/A	0	0		0	0	0	0	0	0	0	0	0	0	0	0	0	0	0	0	0	0
ADCY3	0	0	0	0	0	0	0	0	0	-2.22	0	0	0	0	0	0	0	0	0	0	0	-1.51	0	-1.87	0	0	N/A	N/A	0	-0.92		0	0	0	0	0	0	0	0	0	0	0	0	2.56	0	1.49	0	0	0
ADCY4	0	0	0	0	0	0	0	0	0	0	0	0	0	0	0	0	0	0	0	0	0	0	2.13	0	0	0	N/A	N/A	0	0		0	0	0	0	0	0	0	0	0	0	0	0	0	0	0	0	0	0
ADCY5	0	0	0	0	0	0	0	0	0	0	0	0	0	0	0	0	0	0	0	0	0	0	0	0	0	0	N/A	N/A	0	0		0	0	0	0	0	0	0	0	0	0	0	0	0	0	0	0	0	0
ADCY6	0	0	0	0	0	0	0	0	0	0	0	0	0	0	0	0	0	0	0	0	0	0	0	0	0	0	N/A	N/A	0	0		0	0	1.09	0	0	0	0	0	0	0	0	0	0	0	0	0	0	0
ADCY7	0	0	0	0	0	0	0	0	0	0	0	0	0	0	0	0	0	0	0	0	0	0	0	0	0	0	N/A	N/A	0	0		1.66	0	1.33	0	1.19	0	0	0	0	0	0	0	0	0	0	0	0	0
ADCY9	0	0	0	0	0	0	0	0	0	0	0	0	2.29	0	1.54	0	1.62	0	0	-0.39	0	-0.38	0	-0.49	0	0	N/A	N/A	0	0		0	0	0	0	0	0	0	0	0	0	0	0	2.17	0	2.25	0	2.03	0
ADD1	0	0	0	0	0	0	0	0	0	-0.98	0	0	0	0	0	0	0	0	0	0	0	0	0	0	0	0	N/A	N/A	0	0		3.46	-1.4	2.09	0	1.66	0	0	0	0	0	0	0	0	0	0	0	0	0
ADGRA1	0	0	0	0	0	0	0	0	0	0	0	0	0	0	0	0	0	0	0	0	0	0	0	0	0	0	N/A	N/A	0	0		0	0	0	0	0	0	0	0	0	0	0	0	0	0	0	0	0	0
ADGRA2	0	0	0	0	0	0	0	0	0	0	0	0	0	0	0	0	0	0	0	0	0	0	0	0	0	0	N/A	N/A	0	0		0	0	0	0	0	0	0	0	0	0	0	0	0	0	0	0	0	0
ADGRA3	0	0	0	-0.73	0	-0.56	0	0	0	0	0	0	0	0	0	0	0	0	0	-0.6	0	0	0	0	0	0	N/A	N/A	0	0		0	0	0	0	0	0	0	0	0	0	0	0	0	0	0	0	0	0
ADGRB1	0	0	0	0	0	0	0	0	0	0	0	0	0	0	0	0	0	0	0	0	0	0	0	0	0	0	N/A	N/A	0	0		0	0	0	-1.14	1.58	0	0	0	0	0	0	0	0	0	0	0	0	0
ADGRD1	0	0	0	0	0	0	0	0	0	0	0	0	0	0	0	0	0	0	0	0	0	0	0	0	0	0	N/A	N/A	0	0		0	0	0	0	0	0	0	0	0	0	0	0	0	0	0	0	0	0
ADGRE2	0	0	0	-2.53	0	-1.45	0	0	0	0	0	0	0	0	0	0	0	0	0	0	0	0	0	0	0	0	N/A	N/A	0	0		0	0	0	0	0	-0.67	0	0	0	0	0	0	0	0	0	0	0	0
ADGRE5	5.22	0	3.48	-0.55	0	0	0	0	0	0	0	-1.18	0	0	0	0	0	0	0	0	0	0	0	-0.34	0	0	N/A	N/A	0	0		0	-1.65	0	0	0	0	0	0	0	0	0	-1.18	0	0	0	0	0	0
ADGRF1	0	0	0	0	0	0	0	0	0	0	0	0	0	0	0	0	0	0	0	0	0	0	1.33	0	0	0	N/A	N/A	0	0		0	0	0	0	0	0	0	0	0	0	0	0	0	0	0	0	0	0
ADGRG2	0	0	0	0	0	0	0	0	0	0	0	0	0	0	0	0	0	0	0	0	0	0	0	0	0	0	N/A	N/A	0	0		0	0	0	0	0	0	0	0	0	-1.73	0	-1.48	0	0	0	0	0	0
ADGRG6	0	-0.44	0	-0.77	0	-0.41	0	0	0	-0.71	0	-0.95	0	0	0	0	0	0	0	0	0	0	0	0	0	0	N/A	N/A	0	0		0	-0.61	2.08	-0.44	2.37	-0.54	1.12	0	0	0	0	0	0	0	0	0	0	0
ADGRL1	0	-0.48	0	0	0	0	0	0	0	0	0	-1.03	0	0	0	0	0	0	0	0	0	-0.34	0	-0.4	0	0	N/A	N/A	0	0		0	0	0	0	0	0	0	0	0	0	0	-1.09	0	0	0	0	0	0
ADGRL2	0	0	0	0	0	0	0	0	0	0	0	0	0	0	0	0	0	0	0	0	0	0	0	-0.35	0	0	N/A	N/A	0	0		0	0	0	0	0	-0.91	0	0	0	0	2.34	0	0	0	0	0	0	0
ADGRL3	0	0	0	0	0	0	0	0	0	0	0	0	0	0	0	0	0	0	0	0	0	-1.67	0	-1.65	0	0	N/A	N/A	0	0		0	0	0	0	0	0	0	0	0	0	0	0	0	0	0	0	0	0
ADGRL3-AS1	0	0	0	0	0	0	0	0	0	0	0	0	0	0	0	0	0	0	0	0	0	0	0	-1.12	0	0	N/A	N/A	0	0		0	0	0	0	0	0	0	0	0	0	0	0	0	0	0	0	0	0
ADH5	0	0	0	0	0	0	1.71	0	1.2	0	1.22	0	0	0	0	0	0	0	0	0	0	0	0	0	0	0	N/A	N/A	0	0		0	0	0	0	0	0	0	0	0	0	1.28	0	0	0	0	0	0	0
ADHFE1	0	0	0	0	0	0	0	0	0	-2.43	0	0	0	0	0	0	0	0	0	0	0	0	0	0	0	0	N/A	N/A	0	0		0	0	2.13	0	1.91	0	0	0	0	0	0	0	0	0	0	0	0	0
ADI1	0	0	0	0	0	0	0	0	0	0	0	0	0	0	0	0	0	0	0	0	0	0	0	0	0	0	N/A	N/A	0	0		0	0	0	0	0	0	0	0	0	0	1.39	0	0	0	0	0	0	0
ADIPOR1	0	0	0	0	0	0	0	0	0	0	0	0	0	0	0	0	0	0	0	0	0	0	0	0	0	0	N/A	N/A	0	0		0	0	0	0	1.94	0	0	0	0	0	0	0	0	0	0	0	0	0
ADIPOR2	0	0	0	0	0	0	0	0	0	0	1.47	0	0	0	0	0	0	0	0	0	0	0	0	0	0	0	N/A	N/A	0	0		0	0	0	0	2.5	0	0	0	0	0	0	0	0	0	0	0	0	0
ADIRF	0	0	0	0	0	0	0	0	3	0	4.01	0	0	0	0	0	0	0	0	0	1.1	0	1.56	0	0	0	N/A	N/A	0	0		0	0	1.1	0	1.44	0	0	0	0	0	0	0	0	0	0	0	0	0
ADK	0	0	0	0	0	-0.42	0	0	0	0	0	0	0	0	0	0	0	0	0	0	0	0	0	0	0	0	N/A	N/A	0	0		0	0	2.19	0	0	0	0	0	0	0	0	0	0	0	0	0	0	0
ADM	0	0	0	0	0	0	0	0	0	0	0	0	0	0	0	0	0	0	0	0	0	-0.76	0	-0.4	0	0	N/A	N/A	0	0		0	0	0	0	1.11	0	0	0	0	0	0	0	0	0	0	0	0	0
ADM2	0	0	0	0	0	0	0	0	0	0	0	0	0	0	0	0	0	0	0	0	0	0	0	0	0	0	N/A	N/A	0	0		0	0	0	0	0	0	0	0	0	0	0	0	0	0	0	0	0	0
ADM5	0	0	0	0	0	0	0	0	0	0	0	0	0	0	0	0	0	0	0	0	1.26	0	1.37	0	0	0	N/A	N/A	0	0		0	0	0	0	0	0	0	0	0	0	0	0	0	0	0	0	0	0
ADNP	0	0	0	0	0	0	0	0	0	0	0	0	0	0	0	0	0	0	0	0	0	0	0	0	0	0	N/A	N/A	0	0		0	0	0	0	0	-0.34	0	0	0	0	0	0	0	0	0	0	0	0
ADNP-AS1	0	0	0	0	0	0	0	0	0	0	0	0	0	0	0	0	0	-0.67	0	0	0	0	0	0	0	0	N/A	N/A	0	0		0	0	0	0	0	0	0	0	0	0	0	0	0	0	0	0	0	0
ADNP2	0	0	0	0	0	0	0	0	0	0	0	0	0	0	0	0	0	0	0	0	0	0	0	0	0	0	N/A	N/A	0	0		0	0	2.31	0	0	0	0	0	0	0	0	0	0	0	0	0	0	0
ADO	0	0	0	0	0	0	2.43	0	1.53	0	1.9	0	0	0	0	0	0	0	0	0	0	0	0	0	0	0	N/A	N/A	0	0		0	0	0	0	0	0	0	0	1.56	0	2.01	0	0	0	0	0	0	0
ADORA2A	0	0	0	0	0	0	0	0	0	0	0	0	0	0	0	0	0	0	0	0	0	-0.62	0	0	0	0	N/A	N/A	0	0		0	0	0	0	0	0	0	0	0	0	0	0	0	0	0	0	0	0
ADORA2B	0	0	0	0	0	0	0	0	0	0	0	-0.6	1.44	0	1.89	0	2.39	0	0	0	0	-0.44	0	-0.56	0	0	N/A	N/A	0	0		0	0	0	0	2.1	-0.7	0	0	0	0	0	-1.15	1.36	0	2.48	0	2.56	0
ADPGK	0	0	0	0	0	0	0	0	0	0	0	0	0	0	0	0	0	0	0	0	0	0	0	0	0	0	N/A	N/A	0	0		0	-2.66	0	-0.35	0	-0.37	0	0	0	0	0	0	0	0	0	0	0	0
ADPRH	0	0	0	0	0	0	0	0	0	0	0	0	0	0	0	0	0	0	0	-0.49	0	-0.68	0	-0.86	0	0	N/A	N/A	0	0		0	0	0	0	0	0	0	0	0	0	0	0	0	0	0	0	0	0
ADPRHL1	0	0	0	0	0	0	0	0	0	0	0	0	0	0	0	0	0	0	0	-0.64	0	-0.83	0	-0.91	0	0	N/A	N/A	0	0		0	0	0	0	0	0	0	0	0	0	0	0	0	0	2.74	-2.18	1.92	0
ADPRHL2	0	0	0	0	0	0	0	0	0	0	0	0	0	0	0	0	0	0	0	0	0	0	0	0	0	0	N/A	N/A	0	0		0	0	0	0	0	0	0	0	0	0	0	0	0	0	0	0	0	0
ADRA1B	0	0	0	0	0	0	0	0	0	0	0	0	0	0	0	0	0	0	0	0	0	0	0	0	0	0	N/A	N/A	0	0		0	0	0	0	0	0	0	0	0	-1.39	0	0	0	0	0	0	0	0
ADRA1D	0	0	0	0	0	0	0	0	0	0	0	0	0	0	0	0	0	0	0	0	0	0	0	0	0	0	N/A	N/A	0	0		0	0	0	0	0	0	0	0	0	0	0	0	0	0	0	0	0	0
ADRA2A	0	0	0	0	0	0	0	0	0	0	0	0	0	0	0	0	0	0	0	0	0	0	1.4	0	0	0	N/A	N/A	0	0		0	0	0	0	0	0	0	0	0	0	0	0	0	0	0	0	0	0
ADRB1	0	0	0	0	0	0	0	0	0	0	1.24	0	0	0	0	0	0	0	0	0	0	0	0	0	0	0	N/A	N/A	0	0		0	0	0	0	0	0	2.59	0	0	0	1.31	0	0	0	0	0	0	0
ADRB2	0	0	0	0	0	0	0	0	0	0	0	0	0	0	0	0	0	0	0	0	0	-0.37	0	-0.8	0	0	N/A	N/A	0	0		0	-3.25	0	-1.87	0	0	1.02	0	1.04	0	0	0	0	0	0	0	0	0
ADRM1	0	0	2.26	0	2.26	-0.69	0	-1.02	0	0	0	0	0	0	0	0	0	0	0	0	0	0	0	0	0	0	N/A	N/A	0	0		0	0	3	0	3.58	-0.73	0	0	0	0	0	-1.38	0	0	0	0	0	0
ADSL	0	0	0	0	1.76	0	0	0	0	0	0	0	0	0	0	0	0	0	0	0	1.05	0	0	0	0	0	N/A	N/A	0	0		0	0	2.76	0	0	-2.16	0	0	0	0	0	0	0	0	0	0	0	0
ADSSL1	0	0	0	0	1.36	0	0	0	0	0	0	0	0	0	0	0	0	0	0	0	0	0	0	0	0	0	N/A	N/A	0	0		0	0	0	-1.15	0	-1.13	0	0	0	0	0	0	0	0	0	0	0	0
ADTRP	0	0	0	0	0	0	0	0	0	0	0	0	0	0	0	0	0	0	0	-0.35	0	-0.67	0	-1.18	0	0	N/A	N/A	0	-1.17		0	0	0	0	0	0	0	0	0	0	0	0	0	0	0	0	0	0
AEBP2	0	0	0	0	0	0	0	0	0	0	0	0	1.27	0	2.08	0	2.04	0	0	-0.52	0	-0.45	0	-0.35	0	0	N/A	N/A	0	0		1.35	0	1.41	0	0	0	0	-0.48	0	-0.57	0	0	1.32	0	1.75	0	2.17	0
AEN	0	0	0	0	0	0	0	0	0	0	0	0	0	0	0	0	0	0	0	0	0	-0.49	0	-0.62	0	0	N/A	N/A	0	-0.84		0	0	0	0	0	0	0	0	0	0	0	0	0	0	0	0	0	0
AES	0	0	0	0	0	-2.23	0	0	0	0	0	0	0	0	0	0	0	0	0	0	0	0	0	0	0	0	N/A	N/A	0	0		0	0	0	-0.4	0	-0.38	0	0	0	0	0	0	0	0	0	0	0	0
AF001548.2	0	0	0	0	0	0	0	0	0	0	0	0	0	0	0	0	0	0	0	-1.12	0	-1.62	0	-1.91	0	0	N/A	N/A	0	0		0	0	0	0	0	0	0	0	0	0	0	0	0	0	0	0	0	0
AF064860.2	0	0	0	0	0	0	0	0	0	0	0	0	0	0	0	0	0	0	0	0	0	0	1.34	0	0	0	N/A	N/A	0	0		0	0	0	0	0	0	0	0	0	0	0	0	0	0	0	0	0	0
AF111167.2	0	0	0	0	0	0	0	0	0	0	0	0	0	0	0	0	0	0	0	0	0	0	0	0	0	0	N/A	N/A	0	0		0	0	0	0	0	0	0	0	0	0	0	0	0	0	0	0	0	0
AF117829.1	0	0	0	0	0	0	0	0	0	0	0	0	0	0	0	0	0	0	0	0	0	0	0	0	0	0	N/A	N/A	0	0		0	0	0	0	0	0	0	0	0	0	0	0	0	0	0	0	0	0
AF274858.1	0	0	0	0	0	0	0	0	0	0	0	0	0	0	0	0	0	0	0	0	0	0	0	0	0	0	N/A	N/A	0	0		0	0	0	0	0	0	0	0	0	0	0	0	0	0	0	0	0	0
AF279873.3	0	0	0	0	0	0	0	0	0	0	0	0	0	0	0	0	0	0	0	0	0	0	0	-1.91	0	0	N/A	N/A	0	0		0	0	0	0	0	0	0	0	0	0	0	0	0	0	0	0	0	0
AFAP1	0	0	0	-0.49	0	0	0	0	0	0	0	0	0	0	0	0	0	0	0	0	0	0	0	0	0	0	N/A	N/A	0	0		0	0	2.17	0	2.02	0	0	0	0	0	0	0	1.05	0	1.12	0	1.49	0
AFAP1-AS1	0	0	0	0	0	0	0	0	0	0	0	0	0	0	0	0	0	0	0	0	0	0	0	0	0	0	N/A	N/A	0	0		0	0	0	0	0	0	0	0	0	0	0	0	0	0	0	0	0	0
AFAP1L2	0	0	0	0	0	0	0	0	0	0	1.03	0	0	0	0	0	0	0	0	0	0	0	0	0	0	0	N/A	N/A	0	0		0	0	0	-1.43	0	-1.04	0	0	0	0	0	0	0	0	0	0	0	0
AFDN	0	0	0	-0.4	0	0	0	0	0	0	0	0	0	0	0	0	0	0	0	0	0	0	0	0	0	0	N/A	N/A	0	0		0	0	1.11	0	0	0	0	0	0	0	0	0	0	0	0	0	0	0
AFF1	0	0	0	0	0	0	0	0	0	0	0	0	0	0	0	0	0	0	0	0	0	0	0	0	0	0	N/A	N/A	0	0		0	0	2.17	-1.09	1.26	0	0	0	0	0	0	0	0	0	0	0	0	0
AFF2	0	0	0	0	0	0	0	0	0	0	0	0	0	0	0	0	0	0	0	0	0	0	0	0	0	0	N/A	N/A	0	0		0	0	0	0	0	0	0	0	0	0	0	0	0	0	0	0	0	0
AFF4	0	0	0	0	0	0	0	0	0	0	0	0	0	0	0	0	0	0	0	0	0	0	0	0	0	0	N/A	N/A	0	0		0	0	0	0	1.24	0	0	0	0	0	0	0	0	0	0	0	0	0
AFG1L	1.06	0	0	0	0	-1.23	0	0	0	0	0	0	0	0	0	0	0	0	0	0	0	0	0	0	0	0	N/A	N/A	0	0		0	0	0	-1.07	0	-0.96	0	0	0	0	0	0	0	0	0	0	0	0
AFG3L2	0	0	0	-0.37	0	-0.67	0	0	0	0	0	-0.97	0	0	0	0	0	0	0	0	0	0	0	0	0	0	N/A	N/A	0	0		0	0	0	0	0	0	0	0	0	0	0	0	0	0	0	0	0	0
AFMID	0	-1.63	1.87	-1.41	1.59	-2.15	0	0	0	0	0	0	0	0	0	0	0	0	0	0	0	0	0	0	0	0	N/A	N/A	0	0		1.99	0	1.68	-2.21	1.83	-1.85	0	0	0	0	0	0	0	0	0	0	0	0
AFTPH	0	0	0	0	0	0	0	0	0	0	0	0	0	0	0	0	0	0	0	0	0	0	0	0	0	0	N/A	N/A	0	0		0	0	0	0	2.04	0	0	0	0	0	0	0	0	0	0	0	0	0
AGA	0	0	0	0	0	0	0	0	0	0	0	0	0	0	0	0	0	0	0	-0.4	0	-0.48	0	-0.83	0	0	N/A	N/A	0	0		0	0	0	0	0	0	0	0	0	0	0	0	0	0	0	0	0	0
AGAP1	2.5	0	2.61	-0.39	2.79	-0.85	0	0	0	0	0	0	1.63	0	0	0	2.7	0	0	0	2.31	0	0	0	0	0	N/A	N/A	0	-1.16		2.23	-0.6	3.06	-2.91	2.31	-2.93	0	0	0	0	0	0	2.74	0	0	0	2.96	0
AGAP2	1.91	0	2.04	0	1.69	0	0	0	0	0	0	0	0	0	0	0	0	0	0	0	0	0	0	0	0	0	N/A	N/A	0	0		0	0	0	0	0	0	0	0	0	0	0	0	0	0	0	0	0	0
AGAP3	0	0	0	0	0	0	0	0	0	0	0	0	0	0	0	0	0	0	0	0	0	0	0	0	0	0	N/A	N/A	0	0		0	0	0	0	0	0	0	0	0	0	0	0	0	0	0	0	0	0
AGAP4	0	0	0	0	0	0	0	0	0	0	0	0	0	0	0	0	0	0	0	0	0	0	0	0	0	0	N/A	N/A	0	0		0	0	0	0	0	0	0	0	0	0	0	0	0	0	0	0	0	0
AGAP5	0	0	0	0	0	0	0	0	0	0	0	0	0	0	0	0	0	0	0	-0.53	0	0	0	0	0	0	N/A	N/A	0	0		0	0	0	0	0	0	0	-0.62	0	-0.55	0	0	0	0	0	0	0	0
AGAP6	0	0	0	0	0	0	0	0	0	0	1.36	0	0	0	0	0	0	0	0	0	0	0	0	0	0	0	N/A	N/A	0	0		0	0	0	0	0	0	0	0	0	0	0	0	0	0	0	0	0	0
AGBL3	0	0	1.66	0	0	0	0	0	0	0	0	0	0	0	0	0	0	-0.72	0	0	0	0	0	0	0	0	N/A	N/A	0	0		0	0	0	0	0	0	0	0	0	0	0	0	0	0	0	0	0	-1.21
AGBL5	0	-0.4	0	0	0	0	0	0	0	0	0	0	0	0	0	0	0	0	0	0	0	-0.5	0	-0.39	0	0	N/A	N/A	0	0		0	0	0	0	0	0	0	0	0	0	0	-0.98	0	0	0	0	0	0
AGFG1	0	0	0	0	0	0	0	0	0	0	0	0	0	0	0	0	0	0	0	0	0	-0.41	0	-0.5	0	0	N/A	N/A	0	0		0	0	2.04	0	2.04	0	0	0	0	0	0	0	0	0	0	0	0	0
AGFG2	1.64	0	0	0	1.09	0	0	0	0	0	0	0	0	0	0	0	0	0	0	0	0	0	0	0	0	0	N/A	N/A	0	0		0	0	0	0	0	0	0	0	0	0	0	0	0	0	0	0	0	0
AGGF1	0	-0.64	0	0	0	0	0	0	0	0	0	0	0	0	0	0	0	0	0	0	0	0	0	0	0	0	N/A	N/A	0	0		0	0	0	0	0	0	0	0	0	-2	0	-1.3	0	0	0	0	0	0
AGK	0	0	0	0	0	0	0	0	0	0	0	0	0	0	0	0	0	0	0	0	1.36	0	0	0	0	0	N/A	N/A	0	0		3.43	0	0	0	0	0	0	0	0	0	0	0	0	0	0	0	0	0
AGL	0	0	0	0	0	0	0	0	0	0	0	0	0	0	0	0	0	0	0	0	0	0	0	0	0	0	N/A	N/A	0	0		0	-0.64	0	-1.22	0	0	0	0	0	0	0	0	0	0	0	0	0	0
AGMAT	0	0	0	0	0	0	0	0	0	0	0	0	0	0	0	0	0	0	0	0	0	0	0	0	0	0	N/A	N/A	0	0		0	0	0	0	0	0	0	0	0	-0.42	0	-0.48	0	0	0	0	0	0
AGMO	0	0	0	0	0	0	0	0	0	0	0	0	0	0	0	0	0	0	0	-0.49	0	0	0	0	0	0	N/A	N/A	0	0		0	0	0	0	0	0	0	0	0	0	0	0	0	0	0	0	0	0
AGO1	0	0	0	0	0	0	2.39	0	0	0	0	0	0	0	0	0	0	0	0	0	0	0	0	0	0	0	N/A	N/A	0	0		0	0	0	-1.47	0	0	0	0	1.28	0	1.22	0	0	0	0	0	0	0
AGO2	0	0	0	0	0	0	0	0	0	-0.45	0	-0.45	0	0	1.88	0	0	0	0	0	0	0	0	0	0	0	N/A	N/A	0	0		0	0	2.38	0	2.13	-0.41	0	-0.41	0	-0.62	0	-0.64	2.9	0	3.55	0	3.87	0
AGO3	0	0	0	-1.74	0	-1.31	0	0	0	0	0	0	0	0	1.37	-0.35	0	0	0	0	0	0	0	0	0	0	N/A	N/A	0	0		0	0	0	-1.44	2.61	-1.09	0	0	0	0	0	0	0	0	0	-1.47	0	-1.65
AGO4	0	0	0	0	0	0	0	0	0	0	0	-1.62	0	0	0	0	0	0	0	0	0	0	0	0	0	0	N/A	N/A	0	0		0	0	0	0	0	0	0	0	0	0	0	0	0	0	0	0	0	0
AGPAT3	0	0	0	0	0	0	0	0	0	0	0	0	3.79	0	3.12	0	3.66	0	0	0	0	0	0	0	0	0	N/A	N/A	1.15	0		0	0	0	0	0	0	0	-1.1	0	-2.09	0	-1.85	4.89	0	4.8	0	6.26	0
AGPAT4	0	0	0	0	0	0	0	0	0	0	0	0	0	0	0	0	0	0	0	0	0	0	0	0	0	0	N/A	N/A	0	0		0	0	2.37	-1.12	2.02	0	0	0	0	0	0	0	0	0	0	0	0	0
AGPAT5	0	0	0	0	0	0	0	0	0	0	0	0	0	0	0	0	0	0	0	0	0	-0.37	0	-0.4	0	0	N/A	N/A	0	0		0	0	0	0	0	0	0	0	0	0	0	0	0	0	0	0	0	0
AGR2	0	0	0	0	2.64	0	0	0	0	0	0	0	0	0	0	0	0	0	0	0	0	0	0	0	0	0	N/A	N/A	0	0		0	0	0	0	2.81	-0.45	0	0	0	0	0	0	0	0	0	0	0	0
AGR3	0	0	1.95	0	2.05	0	0	0	0	0	0	0	0	0	0	0	0	0	0	0	0	0	0	0	0	0	N/A	N/A	0	0		0	0	0	0	0	0	0	0	0	0	0	0	0	0	0	0	0	0
AGRN	0	0	0	-0.74	0	-1.69	0	0	0	0	0	0	0	0	0	0	0	-1.54	0	0	0	0	0	0	0	0	N/A	N/A	0	0		0	-2.66	1.12	0	0	0	0	0	0	0	0	0	0	0	0	0	0	0
AGT	0	0	0	0	0	0	0	0	0	0	0	0	0	0	0	0	0	0	0	0	0	0	2.71	0	0	0	N/A	N/A	0	0		0	0	0	0	0	0	0	0	0	0	0	0	0	0	0	0	0	0
AGTPBP1	0	0	0	0	0	0	0	0	0	0	0	0	0	0	0	0	0	0	0	0	0	0	0	0	0	0	N/A	N/A	0	0		0	0	1.52	0	2.37	0	1.24	0	1.58	0	1.26	0	0	0	0	0	0	0
AGTRAP	0	0	0	-2.87	0	0	0	0	0	0	1.37	0	0	0	0	0	0	0	0	0	0	0	0	0	0	0	N/A	N/A	0	0		0	0	0	-2.22	0	0	0	0	1.08	0	1.35	0	0	0	0	0	0	0
AHCTF1	1.47	0	0	0	2.31	0	0	0	0	0	0	0	0	0	0	0	0	0	0	0	0	0	0	0	0	0	N/A	N/A	0	0		0	0	0	0	0	0	0	0	0	0	0	0	0	0	0	0	0	0
AHCY	0	0	0	0	0	0	0	0	0	0	0	0	0	0	0	0	0	0	0	0	0	0	0	0	0	0	N/A	N/A	0	0		0	0	0	-0.46	0	0	0	0	0	-0.35	0	-0.49	0	0	0	0	0	0
AHCYL1	0	0	0	0	0	0	0	0	0	0	0	0	0	0	0	0	0	0	0	0	0	0	0	0	0	0	N/A	N/A	0	0		0	0	0	0	2.11	0	0	0	0	0	0	0	0	0	0	0	0	0
AHCYL2	0	0	0	0	0	0	0	0	0	0	0	0	0	0	0	0	0	0	0	0	0	0	0	0	0	0	N/A	N/A	0	0		2.49	0	0	0	0	0	0	0	0	0	0	0	0	0	0	0	0	0
AHDC1	0	0	0	0	1.08	0	0	0	0	0	0	0	0	0	0	0	0	0	0	0	0	0	0	0	0	0	N/A	N/A	0	0		0	0	0	0	0	0	0	0	0	0	0	0	0	0	0	-2.69	0	0
AHI1	0	0	0	0	0	0	0	0	0	0	0	0	0	0	0	0	0	-1.43	0	0	0	0	0	0	0	0	N/A	N/A	0	0		0	0	0	-1.8	0	0	0	0	0	0	0	0	0	0	0	-1.29	0	-1.57
AHNAK	0	0	0	0	0	0	0	0	0	0	0	0	0	0	0	0	0	0	0	0	0	0	0	0	0	0	N/A	N/A	0	0		0	0	0	0	0	0	0	0	0	0	0	0	0	0	0	0	0	0
AHNAK2	1.62	0	0	0	2.28	0	0	0	0	0	0	0	0	0	0	-1.35	0	-1.85	0	0	0	0	0	0	0	0	N/A	N/A	0	-0.77		0	0	3.13	0	3.74	0	0	-0.49	0	-0.44	0	-0.45	0	0	0	-1.33	0	-1.71
AHR	0	0	0	0	0	0	0	0	0	0	0	0	0	0	0	0	0	0	0	0	0	0	0	0	0	0	N/A	N/A	0	0		0	0	0	0	0	0	0	0	0	0	0	0	0	0	0	0	0	0
AHRR	0	0	1.72	0	0	0	0	0	0	0	0	0	0	0	0	0	0	0	0	0	0	0	1.03	0	0	0	N/A	N/A	0	0		1.48	0	2.13	-2.59	1.59	-1.76	0	0	0	0	0	0	3.14	0	4.84	0	4.49	0
AHSA1	0	0	0	0	0	0	0	0	0	0	0	0	0	0	0	0	0	0	1	0	1.22	0	0	0	0	0	N/A	N/A	0	0		0	0	0	0	0	0	0	0	0	0	0	0	0	0	0	0	0	0
AHSA2P	0	0	0	0	0	0	0	0	0	0	0	0	0	0	0	0	0	0	0	0	0	0	0	0	0	0	N/A	N/A	0	0		0	0	0	-1.32	0	0	0	0	0	0	0	0	0	0	0	0	0	0
AIDA	0	0	0	0	0	0	0	0	0	-0.57	0	-0.4	0	0	0	0	0	0	0	0	0	0	0	0	0	0	N/A	N/A	0	0		0	0	0	0	0	0	0	0	0	0	0	0	0	0	0	0	0	0
AIF1L	0	0	0	0	0	-0.87	0	0	0	0	0	0	0	0	0	0	0	0	0	0	0	-0.35	0	0	0	0	N/A	N/A	0	0		0	0	0	0	0	-0.9	0	0	0	0	0	0	0	0	0	0	0	0
AIFM1	0	0	0	0	0	0	1.29	0	0	0	0	0	0	0	0	0	0	0	0	0	0	0	0	-0.31	0	0	N/A	N/A	0	0		0	0	0	0	0	0	0	0	0	0	0	0	0	0	0	0	0	0
AIFM2	0	-0.37	0	0	0	0	0	0	0	-2.71	0	0	0	0	0	0	0	0	0	0	0	-2.65	0	-1.83	0	0	N/A	N/A	0	0		0	-0.35	0	0	0	0	0	-2	0	-2.75	0	-3.24	0	0	0	0	0	0
AIFM3	0	0	0	0	0	0	0	0	0	0	0	0	0	0	0	0	0	0	0	0	1.03	0	1.45	0	0	0	N/A	N/A	1.09	0		0	0	2.26	0	1.92	0	0	0	0	0	0	0	0	0	0	0	0	0
AIG1	0	0	0	0	1.87	0	0	-0.35	0	-0.4	0	-0.58	0	0	1.45	-1.44	1.33	0	0	0	0	0	0	0	0	0	N/A	N/A	0	0		0	0	0	0	1.77	-1.62	0	0	0	-0.42	0	-0.45	0	0	0	0	0	0
AIMP1	0	0	0	0	0	0	0	0	0	0	0	0	0	-1.01	0	-1.53	0	-1.61	0	0	0	0	0	0	0	0	N/A	N/A	0	0		0	0	0	0	0	0	0	0	0	0	0	0	0	-1.2	0	-1.67	0	-1.77
AIMP2	0	0	0	0	0	0	0	0	0	0	0	-0.4	0	0	0	0	0	0	0	0	0	0	0	0	0	0	N/A	N/A	0	0		0	-2.1	0	0	0	0	0	-0.5	0	-0.4	0	-0.47	0	0	0	0	0	0
AIP	0	0	2.71	0	2.04	0	0	0	0	0	0	0	0	0	0	0	0	0	0	0	0	0	0	0	0	0	N/A	N/A	0	0		1.55	0	2.12	0	1.75	0	0	0	0	0	1.15	0	0	0	0	0	0	0
AJ003147.2	0	0	0	0	0	0	0	0	0	0	0	0	0	0	0	0	0	0	0	0	0	0	0	0	0	0	N/A	N/A	0	0		0	0	0	0	0	0	0	0	0	0	0	0	0	0	0	0	0	0
AJM1	0	0	0	0	0	0	0	-0.34	0	0	0	0	0	0	0	0	0	0	0	0	0	0	0	0	0	0	N/A	N/A	0	0		0	0	0	0	0	0	0	-0.34	0	0	0	-1.03	0	0	0	0	0	0
AJUBA	0	0	0	0	0	-0.35	0	0	0	0	0	0	0	0	0	0	0	0	0	0	0	0	0	0	0	0	N/A	N/A	0	0		0	0	0	-0.4	0	0	0	0	0	0	0	0	0	0	0	0	0	0
AK1	0	0	0	0	0	0	0	0	0	0	0	0	0	0	0	0	0	0	0	0	0	0	0	0	0	0	N/A	N/A	0	0		0	0	0	0	0	0	0	0	1.48	0	1.27	0	0	0	0	0	0	0
AK2	0	0	1.21	-1.73	0	-1.47	0	0	0	0	0	0	0	0	0	0	0	0	0	0	0	0	0	0	0	0	N/A	N/A	0	0		1.18	0	1.34	-2.39	1.11	-1.02	0	0	0	0	0	0	1.05	0	0	0	0	-0.55
AK3	0	0	0	0	0	-0.47	0	0	0	-0.94	0	-0.9	0	0	0	0	0	0	0	0	0	-0.86	0	0	0	0	N/A	N/A	0	0		0	0	0	0	0	0	0	0	0	0	0	0	0	0	0	-1.14	0	0
AK6	0	0	0	0	0	0	0	0	0	0	0	0	0	0	0	0	0	0	0	0	0	-0.42	0	-0.66	0	0	N/A	N/A	0	0		0	0	0	0	0	-0.9	0	0	0	0	0	0	0	0	0	0	0	0
AK7	0	0	0	0	0	0	0	0	0	0	0	0	0	0	0	0	0	0	0	0	0	0	0	-1.69	0	0	N/A	N/A	0	0		0	0	0	0	0	0	0	0	0	0	0	0	0	0	0	0	0	0
AK8	0	0	0	0	0	0	0	0	0	0	0	0	0	0	0	0	0	0	0	0	0	0	0	0	0	0	N/A	N/A	0	0		0	0	0	0	0	0	0	0	0	0	0	0	0	0	0	0	0	0
AK9	0	0	0	0	0	0	0	0	0	0	0	0	0	0	1.34	0	1.02	-3.36	0	-0.46	0	0	0	-0.35	0	0	N/A	N/A	0	0		0	0	0	0	0	0	0	0	0	0	0	0	0	0	0	0	0	0
AKAP1	0	-2.43	0	0	0	0	0	0	0	0	0	0	0	0	0	0	0	0	0	0	0	0	0	0	0	0	N/A	N/A	0	0		0	0	0	0	0	0	0	0	1.31	0	0	0	0	0	0	0	0	0
AKAP10	0	0	0	0	0	0	0	0	0	-1.63	0	-1.32	0	0	0	0	0	0	0	0	0	0	0	0	0	0	N/A	N/A	0	0		0	0	0	0	0	0	0	0	0	0	0	-1.32	0	0	0	0	0	0
AKAP11	0	0	0	0	0	0	0	0	0	0	0	0	0	0	0	0	0	0	0	0	0	0	0	0	0	0	N/A	N/A	1.01	0		0	0	0	0	0	-1.59	0	0	0	0	0	0	0	0	0	0	0	0
AKAP12	0	0	0	0	0	0	0	0	0	0	0	0	0	0	0	0	0	0	0	0	0	-1.17	0	-1.7	0	0	N/A	N/A	0	-1.14		0	0	0	0	0	0	0	0	0	0	0	0	0	0	0	0	0	0
AKAP13	0	-2.29	0	0	0	0	0	0	0	0	0	0	0	0	0	0	0	0	0	0	0	0	0	0	0	0	N/A	N/A	0	0		0	0	1.52	0	2.09	0	0	0	0	0	0	0	0	0	0	0	0	0
AKAP5	0	0	0	0	0	0	0	0	0	0	0	0	0	0	0	0	0	0	0	0	0	0	0	0	0	0	N/A	N/A	0	0		0	0	0	0	0	0	0	0	0	0	0	0	0	0	0	0	0	0
AKAP7	0	0	0	0	0	0	0	0	0	0	0	0	0	0	0	0	0	0	0	0	0	-0.46	0	-0.44	0	0	N/A	N/A	0	0		0	0	0	0	0	0	0	0	0	0	0	0	0	0	0	0	0	0
AKAP8	0	0	0	0	0	0	0	0	0	0	0	0	0	0	0	0	0	0	0	0	0	0	0	0	0	0	N/A	N/A	0	0		0	0	0	0	0	0	0	0	0	0	0	0	0	0	0	0	0	0
AKAP8L	0	0	0	0	0	0	0	0	0	0	0	-1.28	0	0	0	0	0	0	0	0	0	0	0	0	0	0	N/A	N/A	0	0		0	0	0	0	0	0	0	0	0	0	0	-1.25	0	0	0	0	0	0
AKAP9	0	0	0	0	2.23	0	0	0	0	0	0	0	0	0	0	0	0	0	0	0	0	0	0	0	0	0	N/A	N/A	0	0		0	0	1.66	0	0	0	0	0	0	0	0	-0.45	0	0	0	0	0	0
AKIP1	0	0	0	-0.59	0	0	0	0	0	0	1.06	0	0	0	0	0	0	0	0	0	0	0	0	-0.4	0	0	N/A	N/A	0	0		2.73	0	0	-0.41	0	-0.53	0	0	0	0	0	0	0	0	0	0	0	0
AKIRIN1	0	0	0	0	0	-0.41	0	0	0	0	0	0	0	0	0	0	0	0	0	0	0	0	0	0	0	0	N/A	N/A	0	0		0	0	0	-0.46	0	0	0	0	1.07	0	1.15	0	0	0	0	0	0	0
AKIRIN2	0	0	0	0	0	0	0	0	0	0	0	0	0	0	0	0	0	0	0	0	0	0	0	0	0	0	N/A	N/A	0	0		0	0	0	0	0	0	0	0	0	0	0	0	0	0	0	0	0	0
AKR1A1	1.21	0	1.64	0	0	0	0	0	0	0	0	0	0	0	0	0	0	0	0	0	0	0	0	0	0	0	N/A	N/A	0	0		1.12	0	1.42	0	1.09	0	0	0	0	0	0	0	0	0	0	0	0	0
AKR1B1	0	0	0	0	0	0	0	0	2.22	0	0	0	0	0	0	0	0	0	0	0	0	0	0	0	0	0	N/A	N/A	0	0		0	0	0	0	0	0	1.58	0	2.21	0	2.33	0	0	0	0	0	0	0
AKR1B10	0	0	0	0	0	0	0	0	0	0	0	0	0	0	0	0	0	0	0	0	0	0	0	0	0	0	N/A	N/A	0	0		0	0	0	0	0	0	0	0	0	0	0	0	0	0	0	0	0	0
AKR1C2	0	0	0	0	0	0	0	0	1.37	0	1.66	0	0	0	0	0	0	0	0	0	1.01	0	0	0	0	0	N/A	N/A	0	0		0	0	0	0	0	0	0	0	0	0	0	0	0	0	0	0	0	0
AKR1E2	0	0	0	0	0	0	0	0	0	0	0	0	0	0	0	0	0	0	0	0	0	0	0	0	0	0	N/A	N/A	0	0		0	0	0	0	1.74	0	0	0	0	0	1.27	0	0	0	0	0	0	0
AKR7A2	0	0	0	0	2.06	-0.62	0	0	0	-0.42	0	-0.4	0	0	0	0	0	0	0	-0.37	0	-0.32	0	-0.31	0	0	N/A	N/A	0	0		0	0	0	0	0	0	0	-0.76	0	-0.51	0	-0.51	0	0	0	0	0	0
AKR7A3	0	0	0	0	1.87	0	0	0	0	0	0	0	0	0	0	0	0	0	0	0	0	0	0	0	0	0	N/A	N/A	0	0		0	0	0	0	1.35	-1.13	0	0	0	0	0	0	0	0	0	0	0	0
AKR7L	0	0	0	0	0	0	0	0	0	0	0	0	0	0	0	0	0	0	0	0	0	0	0	0	0	0	N/A	N/A	0	0		0	0	0	-1.31	0	0	0	0	0	0	0	0	0	0	0	0	0	0
AKT1	0	0	0	0	0	0	0	0	0	0	0	0	0	0	0	0	0	0	0	0	0	-0.37	0	-0.49	0	0	N/A	N/A	0	0		1.14	0	0	-0.5	0	0	0	0	0	0	0	0	0	0	0	0	0	0
AKT1S1	0	0	1.05	0	0	0	0	0	0	0	0	0	0	0	0	0	0	0	0	0	0	0	0	0	0	0	N/A	N/A	0	0		0	0	0	0	0	0	0	0	0	0	0	0	0	0	0	0	0	0
AKT2	0	0	0	0	0	-1.81	0	0	0	0	1.14	0	0	0	0	0	0	0	0	0	1.2	0	0	0	0	0	N/A	N/A	0	0		2	-2.82	1.96	-0.66	2.49	-1.33	0	0	0	0	1.09	0	0	0	0	0	0	0
AKT3	0	-0.88	0	-0.64	0	0	0	0	0	0	0	0	4.23	0	5.52	0	4.3	0	0	0	0	0	0	-0.35	0	0	N/A	N/A	0	0		0	0	0	-0.53	0	-1.18	0	0	0	0	0	0	0	0	4.87	-2.5	3.94	0
AKTIP	0	0	1.36	0	0	0	0	0	0	0	0	0	0	0	0	0	0	0	0	0	0	0	0	0	0	0	N/A	N/A	1.07	0		0	0	0	0	1.23	0	0	0	0	0	0	0	0	0	0	0	0	0
AL008723.1	0	0	0	0	0	0	0	0	0	0	0	0	0	0	0	0	0	0	0	0	0	0	0	0	0	0	N/A	N/A	0	0		0	0	0	0	0	0	0	0	0	0	0	0	0	0	0	0	0	0
AL020995.1	0	0	0	0	0	0	0	0	0	0	0	0	0	0	0	0	0	0	0	0	0	0	0	-0.48	0	0	N/A	N/A	0	0		0	0	0	0	0	0	0	0	0	0	0	0	0	0	0	0	0	0
AL020996.1	0	0	0	0	0	0	0	0	0	0	0	0	0	0	0	0	0	0	0	-1.25	0	0	0	0	0	0	N/A	N/A	0	0		0	0	0	0	0	0	0	0	0	0	0	0	0	0	0	0	0	0
AL021154.1	0	0	0	0	0	0	0	0	0	0	0	0	0	0	0	0	0	0	0	-0.95	0	0	0	-0.68	0	0	N/A	N/A	0	0		0	0	0	0	0	0	0	0	0	0	0	0	0	0	0	0	0	0
AL021368.2	0	0	0	0	0	0	0	0	0	0	0	0	0	0	0	0	0	0	0	0	0	0	0	0	0	0	N/A	N/A	0	0		0	0	0	0	0	0	0	0	0	0	0	0	0	0	0	0	0	0
AL021392.1	0	0	0	0	0	0	0	0	0	0	0	0	0	0	0	0	0	0	0	0	0	0	0	0	0	0	N/A	N/A	0	0		0	0	0	0	0	0	0	0	0	0	0	0	0	0	0	0	0	0
AL021408.1	0	0	0	0	0	0	0	0	0	0	0	0	0	0	0	0	0	0	0	0	0	-2.33	0	0	0	0	N/A	N/A	0	0		0	0	0	0	0	0	0	0	0	0	0	0	0	0	0	0	0	0
AL021807.1	0	0	0	0	0	0	0	0	0	0	0	0	0	0	0	0	0	0	0	-0.53	0	-0.63	0	-0.4	0	0	N/A	N/A	0	0		0	0	0	0	0	0	0	0	0	0	0	0	0	0	0	0	0	0
AL022313.2	0	0	0	0	0	0	0	0	0	0	0	0	0	0	0	0	0	0	0	0	0	0	0	0	0	0	N/A	N/A	0	0		0	0	0	0	0	0	0	0	0	0	0	0	0	0	0	0	0	0
AL022318.4	0	0	0	0	0	0	0	0	0	0	0	0	0	0	0	0	0	0	0	0	0	0	0	0	0	0	N/A	N/A	0	0		0	0	0	0	0	-1.08	0	0	0	0	0	0	0	0	0	0	0	0
AL022326.1	0	0	0	0	0	0	0	0	0	0	0	0	0	0	0	0	0	0	0	0	0	0	0	0	0	0	N/A	N/A	0	0		0	0	0	0	0	0	0	0	0	0	0	0	0	0	0	0	0	0
AL022328.1	0	0	0	0	0	0	0	0	0	0	0	0	0	0	0	0	0	0	0	0	1.78	0	0	0	0	0	N/A	N/A	0	0		0	0	0	0	0	0	0	0	0	0	0	0	0	0	0	0	0	0
AL022328.2	0	0	0	0	0	0	0	0	0	0	0	0	0	0	0	0	0	0	0	0	0	0	0	0	0	0	N/A	N/A	0	0		0	0	0	0	0	0	0	0	0	0	0	0	0	0	0	0	0	0
AL022328.3	0	0	0	0	0	0	0	0	0	0	0	0	0	0	0	0	0	0	0	0	0	0	0	0	0	0	N/A	N/A	0	0		0	0	0	0	0	0	0	0	0	0	0	0	0	0	0	0	0	0
AL022341.1	0	0	0	0	0	0	0	0	0	0	0	0	0	0	0	0	0	0	0	0	1.27	0	2.33	0	0	0	N/A	N/A	0	0		0	0	0	0	0	0	0	0	0	0	0	0	0	0	0	0	0	0
AL022344.2	0	0	0	0	0	0	0	0	0	0	0	0	0	0	0	0	0	0	0	0	0	0	1.88	0	0	0	N/A	N/A	0	0		0	0	0	0	0	0	0	0	0	0	0	0	0	0	0	0	0	0
AL024498.1	0	0	0	0	0	0	0	0	0	0	0	0	0	0	0	0	0	0	0	0	0	0	0	0	0	0	N/A	N/A	0	0		0	0	0	0	0	0	0	0	0	0	0	0	0	0	0	0	0	0
AL024507.2	0	0	0	0	0	0	0	0	0	0	0	0	0	0	0	0	0	0	0	0	0	0	0	0	0	0	N/A	N/A	0	0		0	0	0	0	0	0	0	0	0	0	0	0	0	0	0	0	0	0
AL024508.1	0	0	0	0	0	0	0	0	0	0	0	0	0	0	0	0	0	0	0	0	0	0	0	-1.47	0	0	N/A	N/A	0	0		0	0	0	0	0	0	0	0	0	0	0	0	0	0	0	0	0	0
AL024508.2	0	0	0	0	0	0	0	0	0	0	0	0	0	0	0	0	0	0	0	0	0	0	0	0	0	0	N/A	N/A	0	0		0	0	0	0	0	0	0	0	0	0	0	0	0	0	0	0	0	0
AL031058.1	0	0	0	0	0	0	0	0	0	0	0	0	0	0	0	0	0	0	0	0	0	0	0	-0.73	0	0	N/A	N/A	0	0		0	0	0	0	0	0	0	0	0	0	0	0	0	0	0	0	0	0
AL031118.1	0	0	0	0	0	0	0	0	0	0	0	0	0	0	0	0	0	0	0	0	0	0	0	0	0	0	N/A	N/A	0	0		0	0	0	0	0	0	0	0	0	0	0	0	0	0	0	0	0	0
AL031123.2	0	0	0	0	0	0	0	0	0	0	0	0	0	0	0	0	0	0	1.37	0	0	0	2.25	0	0	0	N/A	N/A	0	0		0	0	0	0	0	0	0	0	0	0	0	0	0	0	0	0	0	0
AL031283.1	0	0	0	0	0	0	0	0	0	0	0	0	0	0	0	0	0	0	0	0	0	0	0	0	0	0	N/A	N/A	0	0		0	0	0	0	0	0	0	0	0	0	0	0	0	0	0	0	0	0
AL031289.1	0	0	0	0	0	0	0	0	0	0	0	0	0	0	0	0	0	0	0	-1.14	0	0	0	0	0	0	N/A	N/A	0	0		0	0	0	0	0	0	0	0	0	0	0	0	0	0	0	0	0	0
AL031320.2	0	0	0	0	0	0	0	0	0	0	0	0	0	0	0	-2.81	0	0	0	0	0	0	0	0	0	0	N/A	N/A	0	0		0	0	0	0	0	0	0	0	0	0	0	0	0	0	0	0	0	0
AL031428.1	0	0	0	0	0	0	0	0	0	0	0	0	0	0	0	0	0	0	0	0	0	-0.38	0	0	0	0	N/A	N/A	0	0		0	0	0	0	0	0	0	0	0	0	0	0	0	0	0	0	0	0
AL031598.1	0	0	0	0	0	0	0	0	0	0	0	0	0	0	0	0	0	0	0	0	2.48	0	2.42	0	0	0	N/A	N/A	0	0		0	0	0	0	0	0	0	0	0	0	0	0	0	0	0	0	0	0
AL031705.1	0	0	0	0	0	0	0	0	0	0	0	0	0	0	0	0	0	0	0	0	0	0	0	0	0	0	N/A	N/A	0	0		0	0	0	0	0	0	0	0	0	0	0	0	0	0	0	0	0	0
AL031714.1	0	0	0	0	0	0	0	0	0	0	0	0	0	0	0	0	0	0	0	0	0	0	0	0	0	0	N/A	N/A	0	0		0	0	0	0	0	0	0	0	0	0	0	0	0	0	0	0	0	0
AL031772.1	0	0	0	0	0	0	0	0	0	0	0	0	0	0	0	0	0	0	0	0	0	0	0	0	0	0	N/A	N/A	0	0		0	0	0	0	0	0	0	0	0	0	0	0	0	0	0	0	0	0
AL031775.1	0	0	0	0	0	0	0	0	0	0	0	0	0	0	0	0	0	0	0	0	0	0	0	0	0	0	N/A	N/A	0	0		0	0	0	0	0	0	0	0	0	0	0	0	0	0	0	0	0	0
AL031847.1	0	0	0	0	0	0	0	0	0	0	0	0	0	0	0	0	0	0	0	-1.49	0	0	0	0	0	0	N/A	N/A	0	0		0	0	0	0	0	0	0	0	0	0	0	0	0	0	0	0	0	0
AL031963.3	0	0	0	0	0	0	0	0	0	0	0	0	0	0	0	0	0	0	0	0	0	0	1.32	0	0	0	N/A	N/A	0	0		0	0	0	0	0	0	0	0	0	0	0	0	0	0	0	0	0	0
AL033384.2	0	0	0	0	0	0	0	0	0	0	0	0	0	0	0	0	0	0	0	0	0	0	0	0	0	0	N/A	N/A	0	0		0	0	0	0	0	0	0	0	0	0	0	0	0	0	0	0	0	0
AL033397.2	0	0	0	0	0	0	0	0	0	0	0	0	0	0	0	0	0	0	0	0	0	0	0	0	0	0	N/A	N/A	0	0		0	0	0	0	0	0	0	0	0	0	0	0	0	0	0	0	0	0
AL033528.2	0	0	0	0	0	0	0	0	0	0	0	0	0	0	0	0	0	0	0	0	0	0	0	0	0	0	N/A	N/A	0	0		0	0	0	0	0	0	0	0	0	0	0	0	0	0	0	0	0	0
AL034346.1	0	0	0	0	0	0	0	0	0	0	0	0	0	0	0	0	0	0	0	0	0	0	0	0	0	0	N/A	N/A	0	0		0	0	0	0	0	-2.11	0	0	0	0	0	0	0	0	0	0	0	0
AL034374.1	0	0	0	0	0	0	0	0	0	0	0	0	0	0	0	0	0	0	0	0	0	-1.71	0	-2.83	0	0	N/A	N/A	0	0		0	0	0	0	0	0	0	0	0	0	0	0	0	0	0	0	0	0
AL034417.2	0	0	0	0	0	0	0	0	0	0	0	0	0	0	0	0	0	0	0	-1.02	0	-1.14	0	-1	0	0	N/A	N/A	0	0		0	0	0	0	0	0	0	0	0	0	0	0	0	0	0	0	0	0
AL035413.1	0	0	0	0	0	0	0	0	0	0	0	0	0	0	0	-1.18	0	0	0	0	0	0	0	0	0	0	N/A	N/A	0	0		0	0	0	0	0	0	0	0	0	0	0	0	0	0	0	0	0	0
AL035446.1	0	0	0	0	0	0	0	0	0	0	0	0	0	0	0	0	0	0	0	0	0	0	0	0	0	0	N/A	N/A	0	0		0	0	0	0	0	0	0	0	0	0	0	0	0	0	0	0	0	0
AL035530.2	0	0	0	0	0	0	0	0	0	0	0	0	0	0	1.65	-1.84	0	-1.21	0	0	0	0	0	0	0	0	N/A	N/A	0	0		0	0	0	0	0	0	0	0	0	0	0	0	0	0	0	0	2.06	-1.29
AL035587.1	0	0	0	0	0	0	0	0	0	0	0	0	0	0	0	0	0	0	1.88	0	0	0	0	0	0	0	N/A	N/A	0	0		0	0	0	0	0	0	0	0	0	0	0	0	0	0	0	0	0	0
AL049597.2	0	0	0	0	0	0	0	0	0	0	0	0	0	0	0	0	0	0	0	0	0	0	0	0	0	0	N/A	N/A	0	0		0	0	0	0	0	0	0	0	0	0	0	0	0	0	0	0	0	0
AL049629.1	0	0	0	0	0	0	0	0	0	0	0	0	0	0	0	0	0	0	0	-1.17	0	0	0	0	0	0	N/A	N/A	0	0		0	0	0	0	0	0	0	0	0	0	0	0	0	0	0	0	0	0
AL049775.1	0	0	0	0	0	0	0	0	0	0	0	0	0	0	0	0	0	0	0	0	0	0	0	0	0	0	N/A	N/A	0	0		0	0	0	0	0	0	0	0	0	0	0	0	0	0	0	0	0	0
AL049775.2	0	0	0	0	0	0	0	0	0	0	0	0	0	0	0	0	0	0	0	0	0	0	0	0	0	0	N/A	N/A	0	0		0	0	0	0	0	0	0	0	0	0	0	0	0	0	0	0	0	0
AL049780.1	0	0	0	0	0	0	0	0	0	0	0	0	0	0	0	0	0	0	0	0	0	0	0	0	0	0	N/A	N/A	0	0		0	0	0	0	0	0	0	0	0	0	0	0	0	-3.12	0	0	0	0
AL049780.2	0	0	0	0	0	0	0	0	0	0	0	0	0	0	0	0	0	0	0	0	0	0	0	0	0	0	N/A	N/A	0	0		0	0	0	0	0	0	0	0	0	0	0	0	0	0	0	0	0	0
AL049795.1	0	0	0	0	0	0	0	0	0	0	0	0	0	0	0	0	0	0	0	0	0	0	0	0	0	0	N/A	N/A	0	0		0	0	0	0	0	0	0	0	0	0	0	0	0	0	0	0	0	0
AL049796.1	0	0	0	0	0	0	0	0	0	0	0	0	0	0	0	0	0	0	0	0	0	0	0	0	0	0	N/A	N/A	0	0		0	0	0	0	0	0	0	0	0	0	0	0	0	0	0	0	0	0
AL049840.2	0	0	0	0	0	0	0	0	0	0	0	0	0	0	0	0	0	0	0	0	1.15	0	1.77	0	0	0	N/A	N/A	0	0		0	0	0	0	0	0	0	0	0	0	0	0	0	0	0	0	0	0
AL049870.2	0	0	0	0	0	0	0	0	0	0	0	0	0	0	0	0	0	0	0	0	0	0	0	0	0	0	N/A	N/A	0	0		0	0	0	0	0	0	0	0	0	0	0	0	0	0	0	0	0	0
AL050343.1	0	0	0	0	0	0	0	0	0	0	0	0	0	0	0	0	0	0	0	0	0	-1.14	0	-1.19	0	0	N/A	N/A	0	0		0	0	0	0	0	0	0	0	0	0	0	0	0	0	0	0	0	0
AL078459.1	0	0	0	0	0	0	0	0	0	0	0	0	0	-2.1	0	0	0	0	0	0	0	0	0	-0.6	0	0	N/A	N/A	0	0		0	0	0	0	0	0	0	0	0	0	0	0	0	0	0	0	0	0
AL078604.2	0	0	0	0	0	0	0	0	0	0	0	0	0	0	0	0	0	0	0	-2.42	0	0	0	0	0	0	N/A	N/A	0	0		0	0	0	0	0	0	0	0	0	0	0	0	0	0	0	0	0	0
AL078644.1	0	0	0	0	0	0	0	0	0	0	0	0	0	0	0	0	0	0	0	-1.53	0	-1.85	0	-1.21	0	0	N/A	N/A	0	0		0	0	0	0	0	0	0	0	0	0	0	0	0	0	0	0	0	0
AL080276.2	0	0	0	0	0	0	0	0	0	0	0	0	0	0	0	0	0	0	0	0	0	-0.83	0	-0.92	0	0	N/A	N/A	0	0		0	0	0	0	0	0	0	0	0	0	0	0	0	0	0	0	0	0
AL080317.1	0	0	0	0	0	0	0	0	0	0	0	0	0	0	0	0	0	0	1.2	0	1.02	0	0	0	0	0	N/A	N/A	0	0		0	0	0	0	0	0	0	0	0	0	0	0	0	0	0	0	0	0
AL080317.2	0	0	0	0	0	0	0	0	0	0	0	0	0	0	0	0	0	0	0	0	0	0	0	0	0	0	N/A	N/A	0	0		0	0	0	0	0	0	0	0	0	0	0	0	0	0	0	0	0	0
AL096865.1	0	0	0	0	0	0	0	0	0	0	0	0	0	0	0	0	0	0	0	0	0	-1.64	0	0	0	0	N/A	N/A	0	0		0	0	0	0	0	0	0	0	0	0	0	0	0	0	0	0	0	0
AL109613.1	0	0	0	0	0	0	0	0	0	0	0	0	0	0	0	0	0	0	0	0	0	0	0	-0.9	0	0	N/A	N/A	0	0		0	0	0	0	0	0	0	0	0	0	0	0	0	0	0	0	0	0
AL109811.2	0	0	0	0	0	0	0	0	0	0	0	0	0	0	0	0	0	0	0	-1.19	0	-1.76	0	-1.88	0	0	N/A	N/A	0	0		0	0	0	0	0	0	0	0	0	0	0	0	0	0	0	0	0	0
AL109917.1	0	0	0	0	0	0	0	0	0	0	0	0	0	0	0	0	0	0	0	0	1.04	0	1.25	0	0	0	N/A	N/A	0	0		0	0	0	0	0	0	0	0	0	0	0	0	0	0	0	0	0	0
AL117329.1	0	0	0	0	0	0	0	0	0	0	0	0	0	0	0	0	0	0	0	0	0	0	0	0	0	0	N/A	N/A	0	0		0	0	0	0	0	0	0	0	0	0	0	0	0	0	0	-4.17	0	0
AL117336.3	0	0	0	0	0	0	0	0	0	0	0	0	0	0	0	0	0	0	0	-0.55	0	-0.46	0	0	0	0	N/A	N/A	0	0		0	0	0	0	0	0	0	0	0	0	0	0	0	0	0	0	0	0
AL117339.4	0	0	0	0	0	0	0	0	0	0	0	0	0	0	0	0	0	0	0	0	1.71	0	2.06	0	0	0	N/A	N/A	0	0		0	0	0	0	0	0	0	0	0	0	0	0	0	0	0	0	0	0
AL117350.1	0	0	0	0	0	0	0	0	0	0	0	0	0	0	0	0	0	0	0	0	0	0	0	0	0	0	N/A	N/A	0	0		0	0	0	0	0	0	0	0	0	0	0	0	0	0	0	0	0	0
AL118506.1	0	0	0	0	0	0	0	0	0	0	0	0	0	0	0	0	0	0	0	0	0	0	0	0	0	0	N/A	N/A	0	-1.19		0	0	0	0	0	0	0	0	0	0	0	0	0	0	0	0	0	0
AL118511.1	0	0	0	0	0	0	0	0	0	0	0	0	0	0	0	-1.15	0	0	0	0	0	0	0	0	0	0	N/A	N/A	0	0		0	0	0	0	0	0	0	0	0	0	0	0	0	0	0	0	0	0
AL118516.1	0	0	0	0	0	0	0	0	0	0	0	0	0	0	0	0	0	0	0	0	0	0	0	0	0	0	N/A	N/A	0	0		0	0	0	0	0	0	0	0	0	0	0	0	0	0	0	0	0	0
AL121574.1	0	0	0	0	0	0	0	0	0	0	0	0	0	0	0	0	0	0	0	0	0	0	1.39	0	0	0	N/A	N/A	0	0		0	0	0	0	0	0	0	0	0	0	0	0	0	0	0	0	0	0
AL121601.1	0	0	0	0	0	0	0	0	0	0	0	0	0	0	0	0	0	0	0	0	0	0	0	0	0	0	N/A	N/A	0	0		0	0	0	0	0	0	0	0	0	0	0	0	0	0	0	0	0	0
AL121603.2	0	0	0	0	0	0	0	0	0	0	0	0	0	0	0	0	0	0	0	-1.62	0	-1.18	0	0	0	0	N/A	N/A	0	0		0	0	0	0	0	0	0	0	0	0	0	0	0	0	0	0	0	0
AL121748.2	0	0	0	0	0	0	0	0	0	0	0	0	0	0	0	0	0	0	0	0	0	0	0	0	0	0	N/A	N/A	0	0		0	0	0	0	0	0	0	0	0	0	0	0	0	0	0	0	0	0
AL121790.1	0	0	0	0	0	0	0	0	0	0	0	0	0	0	0	0	0	0	0	0	1.96	0	0	0	0	0	N/A	N/A	0	0		0	0	0	0	0	0	0	0	0	0	0	0	0	0	0	0	0	0
AL121821.1	0	0	0	0	0	0	0	0	0	0	0	0	0	0	0	0	0	0	0	0	0	0	0	0	0	0	N/A	N/A	0	0		0	0	0	0	0	0	0	0	0	0	0	0	0	0	0	0	0	0
AL121928.1	0	0	0	0	0	0	0	0	0	0	0	0	0	0	0	0	0	0	0	0	0	0	1.54	0	0	0	N/A	N/A	0	0		0	0	0	0	0	0	0	0	0	0	0	0	0	0	0	0	0	0
AL121944.1	0	0	0	0	0	0	0	0	0	0	0	0	0	0	0	0	0	0	0	0	0	0	0	0	0	0	N/A	N/A	0	0		0	0	0	0	0	0	0	0	0	0	0	0	0	0	0	0	0	0
AL121972.1	0	0	0	0	0	0	0	0	0	0	0	0	0	0	0	0	0	0	0	0	0	0	0	0	0	0	N/A	N/A	0	0		0	0	0	0	0	0	0	0	0	0	0	0	0	0	0	0	0	0
AL121987.2	0	0	0	0	0	0	0	0	0	0	0	0	0	0	0	0	0	0	0	0	0	0	0	0	0	0	N/A	N/A	0	0		0	0	0	0	0	0	0	0	0	0	0	0	0	0	0	0	0	0
AL121988.1	0	0	0	0	0	0	0	0	0	0	0	0	0	0	0	0	0	0	0	0	0	0	0	0	0	0	N/A	N/A	0	0		0	0	0	0	0	0	0	0	0	0	0	0	0	0	0	0	0	0
AL121990.1	0	0	0	0	0	0	0	0	0	0	0	0	0	0	0	0	0	0	0	0	0	0	0	0	0	0	N/A	N/A	0	0		0	0	0	0	0	0	0	0	0	0	0	0	0	0	0	0	0	0
AL132639.2	0	0	0	0	0	0	0	0	0	0	0	0	0	0	0	0	0	0	0	-2.17	0	0	0	0	0	0	N/A	N/A	0	0		0	0	0	0	0	0	0	0	0	0	0	0	0	0	0	0	0	0
AL132639.3	0	0	0	0	0	0	0	0	0	0	0	0	0	0	0	0	0	0	0	0	0	0	0	-1.71	0	0	N/A	N/A	0	0		0	0	0	0	0	0	0	0	0	0	0	0	0	0	0	0	0	0
AL132712.2	0	0	0	0	0	0	0	0	0	0	0	0	0	0	0	0	0	0	0	0	0	-1.91	0	-1.6	0	0	N/A	N/A	0	0		0	0	0	0	0	0	0	0	0	0	0	0	0	0	0	0	0	0
AL132780.1	0	0	0	0	0	0	0	0	0	0	0	0	0	0	0	0	0	0	0	0	0	0	0	0	0	0	N/A	N/A	0	0		0	0	0	0	0	0	0	0	0	0	0	0	0	0	0	0	0	0
AL132780.2	0	0	0	0	0	0	0	0	0	0	0	0	0	0	0	0	0	0	0	0	0	0	2.37	0	0	0	N/A	N/A	0	0		0	0	0	0	0	0	0	0	0	0	0	0	0	0	0	0	0	0
AL133153.2	0	0	0	0	0	0	0	0	0	0	0	0	0	0	0	0	0	0	1.04	0	0	0	1.35	0	0	0	N/A	N/A	0	0		0	0	0	0	0	0	0	0	0	0	0	0	0	0	0	0	0	0
AL133215.1	0	0	0	-1.4	1.87	-0.81	0	0	0	0	0	0	0	0	0	0	0	0	0	0	0	0	0	0	0	0	N/A	N/A	0	0		1.83	0	1.71	-0.46	1.71	-0.59	0	0	0	0	0	0	0	0	0	0	0	0
AL133215.2	0	0	0	0	0	0	0	0	0	0	0	0	0	0	0	0	0	0	0	0	0	0	0	0	0	0	N/A	N/A	0	0		0	0	0	0	0	0	0	0	0	0	0	0	0	0	0	0	0	0
AL133338.1	0	0	0	0	0	0	0	0	0	0	0	0	0	0	0	0	0	0	0	0	0	0	0	0	0	0	N/A	N/A	0	0		0	0	0	0	0	0	0	0	0	0	0	0	0	0	0	0	0	0
AL133346.1	0	0	0	0	0	0	0	0	0	0	0	0	0	0	0	0	0	-2.46	0	0	0	-1.01	0	0	0	0	N/A	N/A	0	0		0	0	0	0	0	0	0	0	0	0	0	0	0	0	0	0	0	0
AL133367.1	0	0	0	0	0	0	0	0	0	0	0	0	0	0	0	0	0	0	0	0	0	0	0	0	0	0	N/A	N/A	0	0		0	0	0	0	0	0	0	0	0	0	0	0	0	0	0	0	0	0
AL133375.1	0	0	0	0	0	0	0	0	0	0	0	0	0	0	0	0	0	0	0	0	0	0	0	0	0	0	N/A	N/A	0	0		0	0	0	0	0	0	0	0	0	0	0	0	0	0	0	0	0	0
AL133406.3	0	0	0	0	0	0	0	0	0	0	0	0	0	0	0	0	0	0	0	0	0	0	0	0	0	0	N/A	N/A	0	0		0	0	0	0	0	0	0	0	0	0	0	0	0	0	0	0	0	0
AL133410.1	0	0	0	0	0	0	0	0	0	0	0	0	0	0	0	0	0	0	0	0	1.78	0	0	0	0	0	N/A	N/A	0	0		0	0	0	0	0	0	0	0	0	0	0	0	0	0	0	0	0	0
AL133523.1	0	0	0	0	0	0	0	0	0	0	0	0	0	0	0	0	0	0	0	-1.14	0	0	0	0	0	0	N/A	N/A	0	0		0	0	0	0	0	0	0	0	0	0	0	0	0	0	0	0	0	0
AL135744.1	0	0	0	0	0	0	0	0	0	0	0	0	0	0	0	0	0	0	0	0	0	-1.85	0	0	0	0	N/A	N/A	0	0		0	0	0	0	0	0	0	0	0	0	0	0	0	0	0	0	0	0
AL135787.1	0	0	0	0	0	0	0	0	0	0	0	0	0	0	0	0	0	0	0	0	0	0	0	0	0	0	N/A	N/A	0	0		0	0	0	0	0	0	0	0	0	0	0	0	0	0	0	0	0	0
AL135791.1	0	0	0	0	0	0	0	0	0	0	0	0	0	0	0	0	0	0	0	0	0	0	0	0	0	0	N/A	N/A	0	0		0	0	0	0	0	0	0	0	0	0	0	0	0	0	0	0	0	0
AL135905.1	0	0	0	0	0	0	0	0	0	0	0	0	0	0	0	0	0	0	0	0	0	-2.39	0	-1.96	0	0	N/A	N/A	0	0		0	0	0	0	0	0	0	0	0	0	0	0	0	0	0	0	0	0
AL135910.1	0	0	0	0	0	0	0	0	0	0	0	0	0	0	0	0	0	0	0	0	0	0	0	0	0	0	N/A	N/A	0	0		0	0	0	0	0	0	0	0	0	0	0	0	0	0	0	0	0	0
AL135925.1	0	0	0	0	0	0	0	0	0	0	0	0	0	0	0	0	0	0	0	-0.54	0	-0.4	0	0	0	0	N/A	N/A	0	0		0	0	0	0	0	0	0	0	0	0	0	0	0	0	0	0	0	0
AL135999.1	0	0	0	0	0	0	0	0	0	0	0	0	0	0	0	0	0	0	0	0	0	0	0	0	0	0	N/A	N/A	0	0		0	0	0	0	0	0	0	0	0	0	0	0	0	0	0	0	0	0
AL136038.3	0	0	0	0	0	0	0	0	0	0	0	0	0	0	0	0	0	0	0	-2.45	0	0	0	0	0	0	N/A	N/A	0	0		0	0	0	0	0	0	0	0	0	0	0	0	0	0	0	0	0	0
AL136162.1	0	0	0	0	0	0	0	0	0	0	0	0	0	0	0	0	0	0	0	0	0	0	1.09	0	0	0	N/A	N/A	0	0		0	0	0	0	0	0	0	0	0	0	0	0	0	0	0	0	0	0
AL136295.2	0	0	0	0	0	0	0	0	0	0	0	0	0	0	0	0	0	0	0	0	0	0	0	0	0	0	N/A	N/A	0	0		0	0	0	0	0	0	0	0	0	0	0	0	0	0	0	0	0	0
AL136418.1	0	0	0	0	0	0	0	0	0	0	0	0	0	0	0	0	0	0	0	0	0	0	0	0	0	0	N/A	N/A	0	0		0	0	0	0	0	0	0	0	0	0	0	0	0	0	0	0	0	0
AL137002.1	0	0	0	0	0	0	0	0	0	0	0	0	0	0	0	0	0	0	0	0	0	-2.48	0	-2.06	0	0	N/A	N/A	0	0		0	0	0	0	0	0	0	0	0	0	0	0	0	0	0	0	0	0
AL137003.1	0	0	0	0	0	0	0	0	0	0	0	0	0	0	0	0	0	0	0	0	0	-1.21	0	-1.35	0	0	N/A	N/A	0	0		0	0	0	0	0	0	0	0	0	0	0	0	0	0	0	0	0	0
AL137003.2	0	0	0	0	0	0	0	0	0	0	0	0	0	0	0	0	0	0	0	0	0	-1.26	0	0	0	0	N/A	N/A	0	0		0	0	0	0	0	0	0	0	0	0	0	0	0	0	0	0	0	0
AL137009.1	0	0	0	0	0	0	0	0	0	0	0	0	0	0	0	0	0	0	0	-1.03	0	-2.38	0	-1.11	0	0	N/A	N/A	0	0		0	0	0	0	0	0	0	0	0	0	0	0	0	0	0	0	0	0
AL137058.2	0	0	0	0	0	0	0	0	0	0	0	0	0	0	0	0	0	-1.15	0	0	0	0	0	0	0	0	N/A	N/A	0	0		0	0	0	0	1.52	0	0	0	0	0	0	0	0	0	0	-1.14	0	-1.27
AL137145.1	0	0	0	0	0	0	0	0	0	0	0	0	0	0	0	0	0	0	0	0	0	-2.25	0	0	0	0	N/A	N/A	0	0		0	0	0	0	0	0	0	0	0	0	0	0	0	0	0	0	0	0
AL137784.2	0	0	0	0	0	0	0	0	0	0	0	0	0	0	0	0	0	0	0	0	0	0	1.31	0	0	0	N/A	N/A	0	0		0	0	0	0	0	0	0	0	0	0	0	0	0	0	0	0	0	0
AL137802.2	0	0	0	0	0	0	0	0	0	0	0	0	0	0	0	0	0	0	0	0	0	0	2.24	0	0	0	N/A	N/A	0	0		0	0	0	0	0	0	0	0	0	0	0	0	0	0	0	0	0	0
AL138724.1	0	0	0	0	0	0	0	0	0	0	0	0	0	0	0	0	0	0	0	-0.96	0	-0.98	0	-0.92	0	0	N/A	N/A	0	0		0	0	0	0	0	0	0	0	0	0	0	0	0	0	0	0	0	0
AL138762.1	0	0	0	0	0	0	0	0	0	0	0	0	0	0	0	0	0	0	0	0	0	0	1.12	0	0	0	N/A	N/A	0	0		0	0	0	0	0	0	0	0	0	0	0	0	0	0	0	0	0	0
AL138781.1	0	0	0	0	0	0	0	0	0	0	0	0	0	0	0	0	0	0	0	-1.76	0	-1.63	0	-1.03	0	0	N/A	N/A	0	0		0	0	0	0	0	0	0	0	0	0	0	0	0	0	0	0	0	0
AL138789.1	0	0	0	0	0	0	0	0	0	0	0	0	0	0	0	0	0	0	0	0	0	0	0	-1.14	0	0	N/A	N/A	0	0		0	0	0	0	0	0	0	0	0	0	0	0	0	0	0	0	0	0
AL138902.1	0	0	0	0	0	0	0	0	0	0	0	0	0	0	0	0	0	0	0	0	1.48	0	2.16	0	0	0	N/A	N/A	0	0		0	0	0	0	0	0	0	0	0	0	0	0	0	0	0	0	0	0
AL139021.1	0	0	0	0	0	0	0	0	0	0	0	0	0	-1.29	0	0	0	0	0	0	0	0	0	0	0	0	N/A	N/A	0	0		0	0	0	0	0	0	0	0	0	0	0	0	0	0	0	0	0	-1.34
AL139022.2	0	0	0	0	0	0	0	0	0	0	0	0	0	0	0	0	0	0	0	0	0	0	0	0	0	0	N/A	N/A	0	0		0	0	0	0	0	0	0	0	0	0	0	0	0	0	0	0	0	0
AL139039.3	0	0	0	0	0	0	0	0	0	0	0	0	0	0	0	0	0	0	0	0	0	0	0	-1.24	0	0	N/A	N/A	0	0		0	0	0	0	0	0	0	0	0	0	0	0	0	0	0	0	0	0
AL139095.4	0	0	0	0	0	0	0	0	0	0	0	0	0	0	0	0	0	0	0	0	0	0	0	0	0	0	N/A	N/A	0	0		0	0	0	0	0	0	0	0	0	0	0	0	0	-0.88	0	-0.96	0	-0.81
AL139124.1	0	0	0	0	0	0	0	0	0	0	0	0	0	0	0	0	0	0	1.47	0	1.44	0	1.73	0	0	0	N/A	N/A	0	0		0	0	0	0	0	0	0	0	0	0	0	0	0	0	0	0	0	0
AL139220.2	0	0	0	0	0	0	0	0	0	0	0	0	0	0	0	0	0	0	0	0	0	-1.85	0	-1.69	0	0	N/A	N/A	0	0		0	0	0	0	0	0	0	0	0	0	0	0	0	0	0	0	0	0
AL139246.2	0	0	0	0	0	0	0	0	0	0	0	0	0	0	0	0	0	0	0	0	0	0	1.83	0	0	0	N/A	N/A	0	0		0	0	0	0	0	0	0	0	0	0	0	0	0	0	0	0	0	0
AL139246.3	0	0	0	0	0	0	0	0	0	0	0	0	0	0	0	0	0	0	0	0	0	-1.41	0	-1.74	0	0	N/A	N/A	0	0		0	0	0	0	0	0	0	0	0	0	0	0	0	0	0	0	0	0
AL139246.5	0	0	0	0	0	0	0	0	0	0	0	0	0	0	0	0	0	0	0	0	0	0	1.45	0	0	0	N/A	N/A	0	0		0	0	0	0	0	0	0	0	0	0	0	0	0	0	0	0	0	0
AL139260.1	0	0	0	0	0	0	0	0	0	0	0	0	0	0	0	0	0	0	0	-2.63	0	0	0	0	0	0	N/A	N/A	0	0		0	0	0	0	0	0	0	0	0	0	0	0	0	0	0	0	0	0
AL139289.2	0	0	0	0	0	0	0	0	0	0	0	0	0	0	0	0	0	0	0	-1.04	0	0	0	0	0	0	N/A	N/A	0	0		0	0	0	0	0	0	0	0	0	0	0	0	0	0	0	0	0	0
AL139317.3	0	0	0	0	0	0	0	0	0	0	0	0	0	0	0	0	0	0	0	0	0	0	0	0	0	0	N/A	N/A	0	0		0	0	0	0	0	0	0	0	0	0	0	0	0	0	0	0	0	0
AL139339.2	0	0	0	0	0	0	0	0	0	0	0	0	0	0	0	0	0	0	0	0	0	0	0	-2.12	0	0	N/A	N/A	0	0		0	0	0	0	0	0	0	0	0	0	0	0	0	0	0	0	0	0
AL139352.1	0	0	0	0	0	0	0	0	0	0	0	0	0	0	0	0	0	0	0	0	0	0	0	0	0	0	N/A	N/A	0	0		0	0	0	0	0	0	0	0	0	0	0	0	0	0	0	0	0	0
AL139383.1	0	0	0	0	0	0	0	0	0	0	0	0	0	0	0	0	0	0	0	0	1.17	0	1.07	0	0	0	N/A	N/A	0	0		0	0	0	0	0	0	0	0	0	0	0	0	0	0	0	0	0	0
AL139412.1	0	0	0	0	0	0	0	0	0	0	0	0	0	0	0	0	0	0	0	0	0	0	0	0	0	0	N/A	N/A	0	0		0	0	0	0	0	0	0	0	0	0	0	0	0	0	0	0	0	0
AL139423.1	0	0	0	0	0	0	0	0	0	0	0	0	0	0	0	0	0	0	0	-1.37	0	0	0	-1.11	0	0	N/A	N/A	0	0		0	0	0	0	0	0	0	0	0	0	0	0	0	0	0	0	0	0
AL139807.1	0	0	0	0	0	0	0	0	0	0	0	0	0	0	0	0	0	0	0	0	1.12	0	0	0	0	0	N/A	N/A	0	0		0	0	0	0	0	0	0	0	0	0	0	0	0	0	0	0	0	0
AL157400.2	0	0	0	0	0	0	0	0	0	0	0	0	0	0	0	0	0	0	0	0	0	0	0	-1.34	0	0	N/A	N/A	0	0		0	0	0	0	0	0	0	0	0	0	0	0	0	0	0	0	0	0
AL157702.2	0	0	0	0	0	0	0	0	0	0	0	0	0	0	0	0	0	0	0	0	0	0	0	-2.33	0	0	N/A	N/A	0	0		0	0	0	0	0	0	0	0	0	0	0	0	0	0	0	0	0	0
AL157756.1	0	0	0	0	0	0	0	0	0	0	0	0	0	0	0	0	0	0	0	0	0	0	2.11	0	0	0	N/A	N/A	0	0		0	0	0	0	0	0	0	0	0	0	0	0	0	0	0	0	0	0
AL157832.1	0	0	0	0	0	0	0	0	0	0	0	0	0	0	0	0	0	0	0	0	1.83	0	1.68	0	0	0	N/A	N/A	0	0		0	0	0	0	0	0	0	0	0	0	0	0	0	0	0	0	0	0
AL157834.1	0	0	0	0	0	0	0	0	0	0	0	0	0	0	0	0	0	0	0	0	0	0	0	0	0	0	N/A	N/A	0	0		0	0	0	0	0	0	0	0	0	0	0	0	0	0	0	0	0	0
AL157834.2	0	0	0	0	0	0	0	0	0	0	0	0	0	0	0	0	0	0	0	0	0	0	0	-1.37	0	0	N/A	N/A	0	0		0	0	0	0	0	0	0	0	0	0	0	0	0	0	0	0	0	0
AL157871.1	0	0	0	0	0	0	0	0	0	0	0	0	0	0	0	0	0	0	0	0	0	0	1.49	0	0	0	N/A	N/A	0	0		0	0	0	0	0	0	0	0	0	0	0	0	0	0	0	0	0	0
AL157896.1	0	0	0	0	0	0	0	0	0	0	0	0	0	0	0	0	0	0	0	0	0	0	0	0	0	0	N/A	N/A	0	0		0	0	0	0	0	0	0	0	0	0	0	0	0	0	0	0	0	0
AL157911.1	0	0	0	0	0	0	0	0	0	0	0	0	0	0	0	0	0	0	0	0	0	0	0	0	0	0	N/A	N/A	0	0		0	0	0	0	0	0	0	0	0	0	0	0	0	0	0	0	0	0
AL157935.1	0	0	0	0	0	0	0	0	0	0	0	0	0	0	0	0	0	0	0	0	0	0	0	0	0	0	N/A	N/A	0	0		0	0	0	0	0	0	0	0	0	0	0	0	0	0	0	0	0	0
AL158071.2	0	0	0	0	0	0	0	0	0	0	0	0	0	0	0	0	0	0	0	-1.76	0	0	0	0	0	0	N/A	N/A	0	0		0	0	0	0	0	0	0	0	0	0	0	0	0	0	0	0	0	0
AL158151.4	0	0	0	0	0	0	0	0	0	0	0	0	0	0	0	0	0	0	0	0	2.96	0	0	0	0	0	N/A	N/A	0	0		0	0	0	0	0	0	0	0	0	0	0	0	0	0	0	0	0	0
AL158163.1	0	0	0	0	0	0	0	0	0	0	0	0	0	0	0	0	0	0	0	0	0	0	0	0	0	0	N/A	N/A	0	0		0	0	0	0	0	0	0	0	0	0	0	0	0	0	0	0	0	0
AL158835.1	0	0	0	0	0	0	0	0	0	0	0	0	0	0	0	0	0	0	0	0	0	0	2.48	0	0	0	N/A	N/A	0	0		0	0	0	0	0	0	0	0	0	0	0	0	0	0	0	0	0	0
AL160004.1	0	0	0	0	0	0	0	0	0	0	0	0	0	0	0	0	0	0	0	0	1.2	0	0	0	0	0	N/A	N/A	0	0		0	0	0	0	0	0	0	0	0	0	0	0	0	0	0	0	0	0
AL160006.1	0	0	0	0	0	0	0	0	0	0	0	0	0	0	0	0	0	0	0	0	0	0	0	0	0	0	N/A	N/A	0	0		0	0	0	0	0	0	0	0	0	0	0	0	0	0	0	0	0	0
AL160290.2	0	0	0	0	0	0	0	0	0	0	0	0	0	0	0	0	0	0	0	0	0	0	0	0	0	0	N/A	N/A	0	0		0	0	0	0	0	0	0	0	0	0	0	0	0	0	0	0	0	0
AL160314.2	0	0	0	0	0	0	0	0	0	0	0	0	0	0	0	0	0	0	0	0	0	0	0	0	0	0	N/A	N/A	0	0		0	0	0	0	0	0	0	0	0	0	0	0	0	0	0	0	0	0
AL160408.3	0	0	0	0	0	0	0	0	0	0	0	0	0	0	0	0	0	0	0	0	0	0	0	0	0	0	N/A	N/A	0	0		0	0	0	0	0	0	0	0	0	0	0	0	0	0	0	0	0	0
AL160408.4	0	0	0	0	0	0	0	0	0	0	0	0	0	0	0	0	0	0	0	0	0	0	0	0	0	0	N/A	N/A	0	0		0	0	0	0	0	0	0	0	0	0	0	0	0	0	0	0	0	0
AL160411.1	0	0	0	0	0	0	0	0	0	0	0	0	0	0	0	0	0	0	0	0	0	0	2.28	0	0	0	N/A	N/A	0	0		0	0	0	0	0	0	0	0	0	0	0	0	0	0	0	0	0	0
AL161668.3	0	0	0	0	0	0	0	0	0	0	0	0	0	0	0	0	0	0	0	0	0	0	0	0	0	0	N/A	N/A	0	0		0	0	0	0	0	0	0	0	0	0	0	0	0	0	0	0	0	0
AL161729.1	0	0	0	0	0	0	0	0	0	0	0	0	0	0	0	0	0	0	0	-1.08	0	-1.56	0	-1.44	0	0	N/A	N/A	0	0		0	0	0	0	0	0	0	0	0	0	0	0	0	0	0	0	0	0
AL161756.1	0	0	0	0	0	0	0	0	0	0	0	0	0	0	0	-2.5	0	0	0	0	0	0	0	0	0	0	N/A	N/A	0	0		0	0	0	0	0	0	0	0	0	0	0	0	0	0	0	-2.3	0	0
AL161785.1	0	0	0	0	0	0	0	0	0	0	0	0	0	0	0	0	0	0	0	0	1.9	0	0	0	0	0	N/A	N/A	0	0		0	0	0	0	0	0	0	0	0	0	0	0	0	0	0	0	0	0
AL161804.1	0	0	0	0	0	0	0	0	0	0	0	0	0	0	0	0	0	0	0	0	0	0	0	0	0	0	N/A	N/A	0	0		0	0	0	0	0	0	0	0	0	0	0	0	0	0	0	0	0	0
AL161908.1	0	0	0	0	0	0	0	0	0	0	0	0	0	0	0	0	0	0	1.81	0	0	0	0	0	0	0	N/A	N/A	0	0		0	0	0	0	0	0	0	0	0	0	0	0	0	0	0	0	0	0
AL161937.2	0	0	0	0	0	0	0	0	0	0	0	0	0	0	0	0	0	0	0	0	0	0	0	0	0	0	N/A	N/A	0	0		0	0	0	0	0	0	0	0	0	0	0	0	0	0	0	0	0	-4.03
AL162171.1	0	0	0	0	0	0	0	0	0	0	0	0	0	0	0	0	0	0	0	0	0	0	0	0	0	0	N/A	N/A	0	0		0	0	0	0	0	0	0	0	0	0	0	0	0	0	0	0	0	0
AL162231.1	0	0	0	0	0	-1.12	0	0	0	0	0	0	0	0	0	0	0	0	0	0	0	0	0	0	0	0	N/A	N/A	0	0		0	0	0	0	0	0	0	0	0	0	0	-0.92	0	0	0	0	0	0
AL162231.2	0	0	0	0	0	0	0	0	0	0	0	0	0	0	0	-1.56	0	-1.2	0	0	0	0	0	0	0	0	N/A	N/A	0	0		0	0	0	0	2.78	0	0	0	0	0	0	0	0	0	0	-1.43	0	-1.14
AL162258.2	0	0	0	0	0	0	0	0	0	0	0	0	0	0	0	0	0	0	0	0	0	-0.63	0	-0.52	0	0	N/A	N/A	0	0		0	0	0	0	0	0	0	0	0	0	0	0	0	0	0	0	0	0
AL162311.3	0	0	0	0	0	0	0	0	0	0	0	0	0	-1.85	0	0	0	0	0	0	0	0	0	0	0	0	N/A	N/A	0	0		0	0	0	0	0	0	0	0	0	0	0	0	0	0	0	0	0	-1.76
AL162377.1	0	0	0	0	0	0	0	0	0	0	0	0	0	0	0	0	0	0	0	0	0	0	0	0	0	0	N/A	N/A	0	0		0	0	0	0	0	0	0	0	0	0	0	0	0	0	0	0	0	0
AL162411.1	0	0	0	0	0	0	0	0	0	0	0	0	0	0	0	0	0	0	0	0	0	0	0	0	0	0	N/A	N/A	0	0		0	0	0	0	0	0	0	0	0	0	0	0	0	0	0	0	0	0
AL162431.1	0	0	0	0	0	0	0	0	0	0	0	0	0	0	0	0	0	0	2.13	0	1.44	0	1.39	0	0	0	N/A	N/A	0	0		0	0	0	0	0	0	0	0	0	0	0	0	0	0	0	0	0	0
AL162586.1	0	0	0	0	0	0	0	0	0	0	0	0	0	0	0	0	0	0	0	0	1.28	0	1.2	0	0	0	N/A	N/A	0	0		0	0	0	0	0	0	0	0	0	0	0	0	0	0	0	0	0	0
AL162741.1	0	0	0	0	0	0	0	0	0	0	0	0	0	0	0	0	0	0	0	0	0	0	2.14	0	0	0	N/A	N/A	0	0		0	0	0	0	0	0	0	0	0	0	0	0	0	0	0	0	0	0
AL163051.1	0	0	0	0	0	0	0	0	0	0	0	0	0	0	0	0	0	0	0	0	0	0	0	0	0	0	N/A	N/A	0	0		0	0	0	0	0	0	0	0	0	0	0	0	0	0	0	0	0	0
AL353194.1	0	0	0	0	0	0	0	0	0	0	0	0	0	0	0	0	0	0	1.1	0	0	0	1.59	0	0	0	N/A	N/A	0	0		0	0	0	0	0	0	0	0	0	0	0	0	0	0	0	0	0	0
AL353593.1	0	0	0	0	0	0	0	0	0	0	0	0	0	0	0	0	0	0	0	0	0	0	0	0	0	0	N/A	N/A	0	0		0	0	0	0	0	0	0	0	0	0	0	0	0	0	0	0	0	0
AL353616.2	0	0	0	0	0	0	0	0	0	0	0	0	0	0	0	0	0	0	0	0	0	0	0	-1.8	0	0	N/A	N/A	0	0		0	0	0	0	0	0	0	0	0	0	0	0	0	0	0	0	0	0
AL353622.1	0	0	0	0	0	0	0	0	0	0	0	0	0	0	0	0	0	0	0	-1.46	0	0	0	0	0	0	N/A	N/A	0	0		0	0	0	0	0	0	0	0	0	0	0	0	0	0	0	0	0	0
AL353751.1	0	0	0	0	0	0	0	0	0	0	0	0	0	0	0	0	0	0	0	0	0	0	0	0	0	0	N/A	N/A	0	0		0	0	0	0	0	0	0	0	0	0	0	0	0	0	0	0	0	0
AL353768.1	0	0	0	0	0	0	0	0	0	0	0	0	0	0	0	0	0	0	0	0	0	0	0	0	0	0	N/A	N/A	0	0		0	0	0	0	0	0	0	0	0	0	0	0	0	0	0	0	0	0
AL353807.2	0	0	0	0	0	0	0	0	0	0	0	0	0	0	0	0	0	0	0	0	0	0	2.25	0	0	0	N/A	N/A	0	0		0	0	0	0	0	0	0	0	0	0	0	0	0	0	0	0	0	0
AL354707.1	0	0	0	0	0	0	0	0	0	0	0	0	0	0	0	0	0	0	0	0	0	0	0	-0.59	0	0	N/A	N/A	0	0		0	0	0	0	0	0	0	0	0	0	0	0	0	0	0	0	0	0
AL354740.1	0	0	0	0	0	0	0	0	0	0	0	0	0	0	0	0	0	0	0	0	0	0	0	-1.14	0	0	N/A	N/A	0	0		0	0	0	0	0	0	0	0	0	0	0	0	0	0	0	0	0	0
AL354760.1	0	0	0	0	0	0	0	0	0	0	0	0	0	0	0	0	0	0	0	0	0	0	2.04	0	0	0	N/A	N/A	0	0		0	0	0	0	0	0	0	0	0	0	0	0	0	0	0	0	0	0
AL354836.1	0	0	0	0	0	0	0	0	0	0	0	0	0	0	0	0	0	0	0	0	0	0	0	0	0	0	N/A	N/A	0	0		0	0	0	0	0	0	0	0	0	0	0	0	0	0	0	0	0	0
AL354864.1	0	0	0	0	0	0	0	0	0	0	0	0	0	0	0	0	0	0	0	0	0	0	0	-2.58	0	0	N/A	N/A	0	0		0	0	0	0	0	0	0	0	0	0	0	0	0	0	0	0	0	0
AL354892.1	0	0	0	0	0	0	0	0	0	0	0	0	0	0	0	0	0	0	0	0	0	-0.85	0	-0.93	0	0	N/A	N/A	0	0		0	0	0	0	0	0	0	0	0	0	0	0	0	0	0	0	0	0
AL354920.1	0	0	0	0	0	0	0	0	0	0	0	0	0	0	0	0	0	0	0	0	0	0	0	-0.37	0	0	N/A	N/A	0	0		0	0	0	0	0	0	0	0	0	0	0	0	0	0	0	0	0	0
AL355075.4	0	0	0	0	0	0	0	0	0	0	0	0	0	0	0	0	0	0	0	-2.25	0	0	0	0	0	0	N/A	N/A	0	0		0	0	0	0	0	0	0	0	0	0	0	0	0	0	0	0	0	0
AL355076.2	0	0	0	0	0	0	0	0	0	0	0	0	0	0	0	0	0	0	0	0	0	0	0	-0.62	0	0	N/A	N/A	0	0		0	0	0	0	0	0	0	0	0	0	0	0	0	0	0	0	0	0
AL355297.3	0	0	0	0	0	0	0	0	0	0	0	0	0	0	0	0	0	0	0	0	0	0	0	0	0	0	N/A	N/A	0	0		0	0	0	0	0	0	0	0	0	0	0	0	0	0	0	0	0	0
AL355297.4	0	0	0	0	0	0	0	0	0	0	0	0	0	0	0	0	0	0	0	0	1.22	0	0	0	0	0	N/A	N/A	0	0		0	0	0	0	0	0	0	0	0	0	0	0	0	0	0	0	0	0
AL355304.1	0	0	0	0	0	0	0	0	0	0	0	0	0	0	0	0	0	0	0	0	1.72	0	0	0	0	0	N/A	N/A	0	0		0	0	0	0	0	0	0	0	0	0	0	0	0	0	0	0	0	0
AL355310.1	0	0	0	0	0	0	0	0	0	0	0	0	0	0	0	0	0	0	0	0	1.28	0	0	0	0	0	N/A	N/A	0	0		0	0	0	0	0	0	0	0	0	0	0	0	0	0	0	0	0	0
AL355310.2	0	0	0	0	0	0	0	0	0	0	0	0	0	0	0	0	0	0	0	0	0	0	0	0	0	0	N/A	N/A	0	0		0	0	0	0	0	0	0	0	0	0	0	0	0	0	0	0	0	0
AL355312.2	0	0	0	0	0	0	0	0	0	0	0	0	0	0	0	0	0	0	0	0	0	-1.91	0	-2.12	0	0	N/A	N/A	0	0		0	0	0	0	0	0	0	0	0	0	0	0	0	0	0	0	0	0
AL355312.3	0	0	0	0	0	0	0	0	0	0	0	0	0	0	0	0	0	0	0	0	0	0	0	0	0	0	N/A	N/A	0	0		0	0	1.07	0	1.12	0	0	0	0	0	0	0	0	0	0	0	0	0
AL355388.2	0	0	0	0	0	0	0	0	0	0	0	0	0	0	0	0	0	0	0	0	0	-0.79	0	0	0	0	N/A	N/A	0	0		0	0	0	0	0	0	0	0	0	0	0	0	0	0	0	0	0	0
AL355472.1	0	0	0	0	0	0	0	0	0	0	0	0	0	0	0	0	0	0	0	-1.07	0	0	0	0	0	0	N/A	N/A	0	0		0	0	0	0	0	0	0	0	0	0	0	0	0	0	0	0	0	0
AL355488.1	0	0	0	0	0	0	0	0	0	0	0	0	0	0	0	0	0	0	0	0	0	-1.12	0	-1.02	0	0	N/A	N/A	0	0		0	0	0	0	0	0	0	0	0	0	0	0	0	0	0	0	0	0
AL355512.1	0	0	0	0	0	0	0	0	0	0	0	0	0	0	0	0	0	0	0	0	2.22	0	2.84	0	0	0	N/A	N/A	0	0		0	0	0	0	0	0	0	0	0	0	0	0	0	0	0	0	0	0
AL355574.1	0	0	0	0	0	0	0	0	0	0	0	0	0	0	0	0	0	0	0	-0.38	0	-0.68	0	0	0	0	N/A	N/A	0	0		0	0	0	-2.02	0	0	0	0	0	0	0	0	0	0	0	0	0	0
AL355773.1	0	0	0	0	0	0	0	0	0	0	0	0	0	0	0	0	0	0	0	0	0	0	0	0	0	0	N/A	N/A	0	0		0	0	0	0	0	0	0	0	0	0	0	0	0	0	0	0	0	0
AL355802.2	0	0	0	0	0	0	0	0	0	0	0	0	0	0	0	0	0	0	0	0	0	-1.53	0	-1.32	0	0	N/A	N/A	0	0		0	0	0	0	0	0	0	0	0	0	0	0	0	0	0	0	0	0
AL355987.3	0	0	0	0	0	0	0	0	0	0	0	0	0	0	0	0	0	0	0	0	0	0	0	0	0	0	N/A	N/A	0	0		0	0	0	0	0	0	0	0	0	0	0	0	0	0	0	0	0	0
AL356019.2	0	0	0	0	0	0	0	0	0	0	0	0	0	0	0	0	0	0	1.07	0	1.44	0	1.59	0	0	0	N/A	N/A	0	0		0	0	0	0	0	0	0	0	0	0	0	0	0	0	0	0	0	0
AL356056.2	0	0	0	0	0	0	0	0	0	0	0	0	0	0	2.72	0	0	0	1.7	0	0	0	1.93	0	0	0	N/A	N/A	0	0		0	0	0	0	0	0	0	0	0	0	0	0	0	0	0	0	0	0
AL356215.1	0	0	0	0	0	0	0	0	0	0	0	0	0	0	0	0	0	0	0	-1.66	0	-1.55	0	-1.27	0	0	N/A	N/A	0	0		0	0	0	0	0	0	0	0	0	0	0	0	0	0	0	0	0	0
AL356356.1	0	0	0	0	0	0	0	0	0	0	0	0	0	0	0	0	0	0	0	0	0	0	0	0	0	0	N/A	N/A	0	0		0	0	0	0	0	0	0	0	0	0	0	0	0	0	0	0	0	0
AL356481.1	0	0	0	0	0	0	0	0	0	0	0	0	0	0	0	0	0	0	0	0	0	0	0	0	0	0	N/A	N/A	0	0		0	0	0	0	0	0	0	0	0	0	0	0	0	0	0	0	0	0
AL356489.1	0	0	0	0	0	0	0	0	0	0	0	0	0	0	0	0	0	0	0	0	0	0	0	0	0	0	N/A	N/A	0	0		0	0	0	0	0	0	0	0	0	0	0	0	0	0	0	0	0	0
AL356599.1	0	0	0	0	0	0	0	0	0	0	0	0	0	0	0	0	1.03	-1.85	0	-1.11	0	0	0	0	0	0	N/A	N/A	0	0		0	0	0	0	0	0	0	0	0	0	0	0	0	-0.9	1.94	-2.23	0	0
AL357033.1	0	0	0	0	0	0	0	-2.06	0	0	0	0	0	0	0	0	0	0	0	0	0	0	0	0	0	0	N/A	N/A	0	0		0	0	0	0	0	0	0	-1.95	0	-2.17	0	-2.83	0	0	0	0	0	0
AL357055.3	0	0	0	0	0	0	0	0	0	0	0	0	0	0	0	0	0	0	0	0	0	0	0	0	0	0	N/A	N/A	0	0		0	0	0	0	0	0	0	0	0	0	0	0	0	0	0	0	0	0
AL357060.1	0	0	0	0	0	0	0	0	0	0	0	0	0	0	0	0	0	0	0	0	0	0	0	-1.78	0	0	N/A	N/A	0	0		0	0	0	0	0	0	0	0	0	0	0	0	0	0	0	0	0	0
AL357079.1	0	0	0	0	0	0	0	0	0	0	0	0	0	0	0	0	0	0	0	0	0	-1.07	0	0	0	0	N/A	N/A	0	0		0	0	0	0	0	0	0	0	0	0	0	0	0	0	0	0	0	0
AL358072.1	0	0	0	0	0	0	0	0	0	0	0	0	0	0	0	0	0	0	0	0	0	0	2.85	0	0	0	N/A	N/A	0	0		0	0	0	0	0	0	0	0	0	0	0	0	0	0	0	0	0	0
AL358075.2	0	0	0	0	0	0	0	0	0	0	0	0	0	0	0	0	0	0	0	0	0	-2.21	0	0	0	0	N/A	N/A	0	0		0	0	0	0	0	0	0	0	0	0	0	0	0	0	0	0	0	0
AL358115.1	0	0	0	0	0	0	0	0	0	0	0	0	0	0	0	0	0	0	0	0	0	0	0	0	0	0	N/A	N/A	0	0		0	0	0	0	0	0	0	0	0	0	0	0	0	0	0	0	0	0
AL358472.2	0	0	0	0	0	0	0	0	0	0	0	0	0	0	0	0	0	0	0	-1.58	0	0	0	0	0	0	N/A	N/A	0	0		0	0	0	0	0	0	0	0	0	0	0	0	0	0	0	0	0	0
AL358781.2	0	0	0	0	0	0	0	0	0	0	0	0	0	0	0	0	0	0	0	0	0	0	0	0	0	0	N/A	N/A	0	0		0	0	0	0	0	0	0	0	0	0	0	0	0	0	0	0	0	0
AL359091.3	0	0	0	0	0	0	0	0	0	0	0	0	0	0	0	0	0	0	0	0	1.46	0	1.58	0	0	0	N/A	N/A	0	0		0	0	0	0	0	0	0	0	0	0	0	0	0	0	0	0	0	0
AL359091.4	0	0	0	0	0	0	0	0	0	0	0	0	0	0	0	0	0	0	0	0	0	0	1.01	0	0	0	N/A	N/A	0	0		0	0	0	0	0	0	0	0	0	0	0	0	0	0	0	0	0	0
AL359232.1	0	0	0	0	0	0	0	0	0	0	0	0	0	0	0	0	0	0	0	0	0	0	0	0	0	0	N/A	N/A	0	0		0	0	0	0	0	0	0	0	0	0	0	0	0	0	0	0	0	0
AL359313.1	0	0	0	0	0	0	0	0	0	0	0	0	0	0	0	0	0	0	0	0	0	0	0	0	0	0	N/A	N/A	0	0		0	0	0	0	0	0	0	0	0	0	0	0	0	0	0	0	0	0
AL359397.1	0	0	0	0	0	0	0	0	0	0	0	0	0	0	0	0	0	0	0	0	0	-1.08	0	-1.71	0	0	N/A	N/A	0	0		0	0	0	0	0	0	0	0	0	0	0	0	0	0	0	0	0	0
AL359397.2	0	0	0	0	0	0	0	0	0	0	0	0	0	0	0	0	0	0	0	0	0	0	0	0	0	0	N/A	N/A	0	0		0	0	0	0	0	0	0	0	0	0	0	0	0	0	0	0	0	0
AL359399.1	0	0	0	0	0	0	0	0	0	0	0	0	0	0	0	0	0	0	0	0	0	0	0	0	0	0	N/A	N/A	0	0		0	0	0	0	0	0	0	0	0	0	0	0	0	0	0	0	0	0
AL359504.2	0	0	0	0	0	0	0	0	0	0	0	0	0	0	0	0	0	0	0	0	0	0	0	0	0	0	N/A	N/A	0	0		0	0	0	0	0	0	0	0	0	0	0	0	0	0	0	0	0	0
AL359643.2	0	0	0	0	0	0	0	0	0	0	0	0	0	0	0	0	0	0	0	0	0	-0.83	0	0	0	0	N/A	N/A	0	0		0	0	0	0	0	0	0	0	0	0	0	0	0	0	0	0	0	0
AL359644.1	0	0	0	0	0	0	0	0	0	0	0	0	0	0	0	0	0	0	0	0	0	0	0	0	0	0	N/A	N/A	0	0		0	0	0	0	0	0	0	0	0	0	0	0	0	0	0	0	0	0
AL359710.1	0	0	0	0	0	0	0	0	0	0	0	0	0	0	0	0	0	0	0	0	0	-1.08	0	0	0	0	N/A	N/A	0	0		0	0	0	0	0	0	0	0	0	0	0	0	0	0	0	0	0	0
AL359715.1	0	0	0	0	0	0	0	0	0	0	0	0	0	0	0	0	0	0	0	0	0	0	0	0	0	0	N/A	N/A	0	0		0	0	0	0	0	0	0	0	0	0	0	0	0	0	0	0	0	0
AL359715.2	0	0	0	0	0	0	0	0	0	0	0	0	0	0	0	0	0	0	0	0	1.74	0	0	0	0	0	N/A	N/A	0	0		0	0	0	0	0	0	0	0	0	0	0	0	0	0	0	0	0	0
AL359715.3	0	0	0	0	0	0	0	0	0	0	0	0	0	0	0	0	0	0	0	0	0	-0.93	0	-0.96	0	0	N/A	N/A	0	0		0	0	0	0	0	0	0	0	0	0	0	0	0	0	0	0	0	0
AL359851.1	0	0	0	0	0	0	0	0	0	0	0	0	0	0	0	0	0	0	0	0	0	0	0	0	0	0	N/A	N/A	0	0		0	0	0	0	0	0	0	0	0	0	0	0	0	0	0	0	0	0
AL359878.1	0	0	0	0	0	0	0	0	0	0	0	0	0	0	0	0	0	0	0	0	1.56	0	2.1	0	0	0	N/A	N/A	0	0		0	0	0	0	0	0	0	0	0	0	0	0	0	0	0	0	0	0
AL359878.2	0	0	0	0	0	0	0	0	0	0	0	0	0	0	0	0	0	0	0	0	0	0	0	0	0	0	N/A	N/A	0	0		0	0	0	0	0	0	0	0	0	0	0	0	0	0	0	0	0	0
AL359915.2	0	0	0	0	0	0	0	0	0	0	0	0	0	0	0	0	0	0	0	-0.35	0	-0.39	0	-0.41	0	0	N/A	N/A	0	0		0	0	0	0	0	0	0	0	0	0	0	0	0	0	1.18	-0.51	0	-1.05
AL359921.1	0	0	0	0	0	0	0	0	0	0	0	0	0	0	0	0	0	0	1.03	0	1.23	0	1.62	0	0	0	N/A	N/A	0	0		0	0	0	0	0	0	0	0	0	0	0	0	0	0	0	0	0	0
AL359921.2	0	0	0	0	0	0	0	0	0	0	0	0	0	0	0	0	0	0	0	-1.3	0	-1.75	0	-1.31	0	0	N/A	N/A	0	0		0	0	0	0	0	0	0	0	0	0	0	0	0	0	0	0	0	0
AL359979.2	0	0	0	0	0	-2.16	0	0	0	0	0	0	0	0	0	0	0	0	0	0	0	-1.44	0	0	0	0	N/A	N/A	0	0		0	0	0	0	0	0	0	0	0	0	0	0	0	0	0	0	0	0
AL360012.1	0	0	0	0	0	0	0	0	0	0	0	0	0	0	0	0	0	0	0	-2.78	0	0	0	0	0	0	N/A	N/A	0	0		0	0	0	0	0	0	0	0	0	0	0	0	0	0	0	0	0	0
AL360181.1	0	0	0	0	0	0	0	0	0	0	0	0	0	0	0	0	0	0	1.07	0	1.21	0	1.68	0	0	0	N/A	N/A	0	0		0	0	0	0	0	0	0	0	0	0	0	0	0	0	0	0	0	0
AL360270.3	0	0	0	0	0	0	0	0	0	0	0	0	0	0	0	0	0	0	0	-1.26	0	-1.2	0	-1.79	0	0	N/A	N/A	0	0		0	0	0	0	0	0	0	0	0	0	0	0	0	0	0	0	0	0
AL365181.2	0	0	0	0	0	0	0	0	0	0	0	0	0	0	0	0	0	0	0	0	0	0	1	0	0	0	N/A	N/A	0	0		0	0	0	0	0	0	0	0	0	0	0	0	0	0	0	0	0	0
AL365181.4	0	0	0	0	0	0	0	0	0	0	0	0	0	0	0	0	0	0	0	0	0	0	0	0	0	0	N/A	N/A	0	0		0	0	0	0	0	0	0	0	0	0	0	0	0	0	0	0	0	0
AL365203.2	0	0	0	0	0	0	0	0	0	0	0	0	0	0	0	0	0	0	1.08	0	1.02	0	1.14	0	0	0	N/A	N/A	0	0		0	0	0	0	0	0	0	0	0	0	0	0	0	0	0	0	0	0
AL365205.2	0	0	0	0	0	0	0	0	0	0	0	0	0	0	0	0	0	0	0	0	2.17	0	0	0	0	0	N/A	N/A	0	0		0	0	0	0	0	0	0	0	0	0	0	0	0	0	0	0	0	0
AL365259.1	0	0	0	0	0	0	0	0	0	0	0	0	0	0	0	0	0	0	0	0	0	0	0	0	0	0	N/A	N/A	0	0		0	0	0	0	0	0	0	0	0	0	0	0	0	0	0	0	0	0
AL365295.1	0	0	0	0	0	0	0	0	0	0	0	0	0	0	0	0	0	0	0	0	0	0	0	0	0	0	N/A	N/A	0	0		0	0	0	0	0	0	0	0	0	0	0	0	0	0	0	0	0	0
AL365356.4	0	0	0	0	0	0	0	0	0	0	0	0	0	0	0	0	0	0	0	0	0	-0.91	0	0	0	0	N/A	N/A	0	0		0	0	0	0	0	0	0	0	0	0	0	0	0	0	0	0	0	0
AL365356.5	0	0	0	0	0	0	0	0	0	0	0	0	0	0	0	0	0	0	0	0	0	-1.4	0	-1.75	0	0	N/A	N/A	0	0		0	0	0	0	0	0	0	0	0	0	0	0	0	0	0	0	0	0
AL390066.1	0	0	0	0	0	0	0	0	0	0	0	0	0	0	0	0	0	0	0	0	0	0	0	0	0	0	N/A	N/A	0	0		0	0	0	0	0	0	0	0	0	0	0	0	0	0	0	0	0	0
AL390729.1	0	0	0	0	0	0	0	0	0	0	0	0	0	0	0	0	1.88	0	0	0	0	-0.6	0	-0.35	0	0	N/A	N/A	0	0		0	0	0	0	0	0	0	0	0	0	0	0	0	0	0	0	0	0
AL390957.1	0	0	0	0	0	0	0	0	0	0	0	0	0	0	0	0	0	0	0	0	0	0	0	-1.96	0	0	N/A	N/A	0	0		0	0	0	0	0	0	0	0	0	0	0	0	0	0	0	0	0	0
AL391069.3	0	0	0	0	0	0	0	0	0	0	0	0	0	0	0	0	0	0	0	0	0	0	0	-2.52	0	0	N/A	N/A	0	0		0	0	0	0	0	0	0	0	0	0	0	0	0	0	0	0	0	0
AL391121.1	0	0	0	0	0	0	0	0	0	0	0	0	0	0	0	0	0	0	0	0	0	0	0	0	0	0	N/A	N/A	0	0		0	0	0	0	0	0	0	0	0	0	0	0	0	0	0	0	0	0
AL391422.4	0	0	0	0	0	0	0	0	0	0	0	0	0	0	0	0	0	0	0	-0.41	0	0	0	0	0	0	N/A	N/A	0	0		0	0	0	0	0	0	0	0	0	0	0	0	0	0	0	0	0	0
AL391684.1	0	0	0	0	0	0	0	0	0	0	0	0	0	0	0	0	0	0	0	-1.22	0	-1.28	2.36	0	0	0	N/A	N/A	0	0		0	0	0	0	0	0	0	0	0	0	0	0	0	0	0	0	0	0
AL391832.1	0	0	0	0	0	0	0	0	0	0	0	0	0	0	0	0	0	0	0	0	0	0	0	0	0	0	N/A	N/A	0	0		0	0	0	0	0	0	0	0	0	0	0	0	0	0	0	0	0	0
AL391832.2	0	0	0	0	0	0	0	0	0	0	0	0	0	0	0	0	0	0	0	0	0	0	0	0	0	0	N/A	N/A	0	0		0	0	0	0	0	0	0	0	0	0	0	0	0	0	0	0	0	0
AL391832.3	0	0	0	0	0	0	0	0	0	0	0	0	0	0	0	0	0	0	0	0	0	0	0	0	0	0	N/A	N/A	0	0		0	0	0	0	0	0	0	0	0	0	0	0	0	0	0	0	0	0
AL391834.1	0	0	0	0	0	0	0	0	0	0	0	0	0	0	0	0	0	0	0	0	0	0	2.4	0	0	0	N/A	N/A	0	0		0	0	0	0	0	0	0	0	0	0	0	0	0	0	0	0	0	0
AL392172.1	0	0	0	0	0	0	0	0	0	0	0	0	0	0	0	0	0	0	0	0	0	-0.49	0	-0.49	0	0	N/A	N/A	0	0		0	0	0	0	0	0	0	0	0	0	0	0	0	0	0	0	0	0
AL441883.1	0	0	0	0	0	0	0	0	0	0	0	0	0	0	0	0	0	0	0	-0.79	0	0	0	0	0	0	N/A	N/A	0	0		0	0	0	0	0	0	0	0	0	0	0	0	0	0	0	0	0	0
AL441992.1	0	0	0	0	0	0	0	0	0	0	0	0	0	0	0	0	0	0	0	0	0	0	0	-0.37	0	0	N/A	N/A	0	0		0	0	0	0	0	0	0	0	0	0	0	0	0	0	0	0	0	0
AL445231.1	0	0	0	0	0	0	0	0	0	0	0	0	0	0	0	0	0	0	0	0	0	0	0	0	0	0	N/A	N/A	0	0		0	0	0	0	0	0	0	0	0	0	0	0	0	0	0	0	0	0
AL445472.1	0	0	0	0	0	0	0	0	0	0	0	0	0	0	0	0	0	0	0	0	0	0	0	0	0	0	N/A	N/A	0	0		0	0	0	0	0	0	0	0	0	0	0	0	0	0	0	0	0	0
AL445524.1	0	0	0	0	0	0	0	0	0	0	0	0	0	0	0	0	0	0	0	0	0	-0.53	0	-0.6	0	0	N/A	N/A	0	0		0	0	0	0	0	0	0	0	0	0	0	0	0	0	0	0	0	0
AL445531.1	0	0	0	0	0	0	0	0	0	0	0	0	0	0	0	0	0	0	0	-2.46	0	0	0	0	0	0	N/A	N/A	0	0		0	0	0	0	0	0	0	0	0	0	0	0	0	0	0	0	0	0
AL445647.1	0	0	0	0	0	0	0	0	0	0	0	0	0	0	0	0	0	0	0	0	0	0	0	0	0	0	N/A	N/A	0	0		0	0	0	0	0	0	0	0	0	0	0	0	0	0	0	0	0	0
AL449106.1	0	0	0	0	0	0	0	0	0	0	0	0	0	0	0	0	0	0	0	-1.05	0	0	0	0	0	0	N/A	N/A	0	0		0	0	0	0	0	0	0	0	0	0	0	0	0	0	0	0	0	0
AL449266.1	0	0	0	0	0	-1.6	0	0	0	0	0	0	0	0	0	0	0	0	0	0	0	0	0	0	0	0	N/A	N/A	0	0		0	0	0	0	0	0	0	0	0	0	0	0	0	0	0	0	0	0
AL450326.1	0	0	0	0	0	0	0	0	0	0	0	0	0	0	0	0	0	0	0	-0.68	0	-0.32	0	-0.31	0	0	N/A	N/A	0	0		0	0	0	0	0	0	0	0	0	0	0	0	0	0	0	0	0	0
AL450469.1	0	0	0	0	0	0	0	0	0	0	0	0	0	0	0	0	0	0	0	0	0	0	0	0	0	0	N/A	N/A	0	0		0	0	0	0	0	0	0	0	0	0	0	0	0	0	0	0	0	0
AL450992.2	0	0	0	0	0	0	0	0	0	0	0	0	0	0	0	0	0	0	0	-1.11	0	-1.38	0	-1.33	0	0	N/A	N/A	0	0		0	0	0	0	0	0	0	0	0	0	0	0	0	0	0	0	0	0
AL451042.1	0	0	0	0	0	0	0	0	0	0	0	0	0	0	0	0	0	0	0	-1.19	0	0	0	-1.49	0	0	N/A	N/A	0	0		0	0	0	0	0	0	0	0	0	0	0	0	0	0	0	0	0	0
AL451042.2	0	0	0	0	0	0	0	0	0	0	0	0	0	0	0	0	0	0	0	0	0	0	0	-0.56	0	0	N/A	N/A	0	0		0	0	0	0	0	0	0	0	0	0	0	0	0	0	0	0	0	0
AL451050.2	0	0	0	0	0	0	0	0	0	0	0	0	0	0	0	0	0	0	0	0	0	-2.76	0	0	0	0	N/A	N/A	0	0		0	0	0	0	0	0	0	0	0	0	0	0	0	0	0	0	0	0
AL451069.3	0	0	0	0	0	0	0	0	0	0	0	0	0	0	0	0	0	0	0	0	0	0	0	0	0	0	N/A	N/A	0	0		0	0	0	0	0	0	0	0	0	0	0	0	0	0	0	0	0	0
AL451074.6	0	0	0	0	0	0	0	0	0	0	0	0	0	0	0	0	0	0	0	0	0	0	0	0	0	0	N/A	N/A	0	0		0	0	0	0	0	0	0	0	0	0	0	0	0	0	0	0	0	0
AL451085.2	0	0	0	0	0	0	0	0	0	0	0	0	0	0	0	0	0	0	0	0	0	0	0	0	0	0	N/A	N/A	0	0		0	0	0	0	0	0	0	0	0	0	0	0	0	0	0	0	0	0
AL499627.2	0	0	0	0	0	0	0	0	0	0	0	0	0	0	0	0	0	0	0	0	0	0	0	0	0	0	N/A	N/A	0	0		0	0	0	0	0	0	0	0	0	0	0	0	0	0	0	0	0	0
AL512306.2	0	0	0	0	0	0	0	0	0	0	0	0	0	0	0	0	0	0	0	0	0	0	0	0	0	0	N/A	N/A	0	0		0	0	0	0	0	0	0	0	0	0	0	0	0	0	0	0	0	0
AL512353.1	0	0	0	0	0	0	0	0	0	0	0	0	0	0	0	0	0	0	0	0	0	-1.07	0	-1.12	0	0	N/A	N/A	0	0		0	0	0	0	0	0	0	0	0	0	0	0	0	0	0	0	0	0
AL512408.1	0	0	0	0	0	0	0	0	0	0	0	0	0	0	0	0	0	0	0	0	0	0	0	0	0	0	N/A	N/A	0	0		0	0	0	0	0	0	0	0	0	0	0	0	0	0	0	0	0	0
AL512413.1	0	0	0	0	0	0	0	0	0	0	0	0	0	0	0	0	0	0	0	0	1.33	0	1.91	0	0	0	N/A	N/A	0	0		0	0	0	0	0	0	0	0	0	0	0	0	0	0	0	0	0	0
AL512422.1	0	0	0	0	0	0	0	0	0	0	0	0	0	0	0	0	0	0	0	0	0	0	1.58	0	0	0	N/A	N/A	0	0		0	0	0	0	0	0	0	0	0	0	0	0	0	0	0	0	0	0
AL512604.3	0	0	0	0	0	0	0	0	0	0	0	0	0	0	0	0	0	0	0	0	0	0	0	0	0	0	N/A	N/A	0	0		0	0	0	0	0	0	0	0	0	0	0	0	0	0	0	0	0	0
AL512622.1	0	0	0	0	0	0	0	0	0	0	0	0	0	0	0	0	0	0	0	0	0	0	0	-2.17	0	0	N/A	N/A	0	0		0	0	0	0	0	0	0	0	0	0	0	0	0	0	0	0	0	0
AL512625.1	0	-1.91	0	0	0	0	0	0	0	0	0	0	0	0	0	0	0	0	0	0	0	-0.72	0	-0.74	0	0	N/A	N/A	0	0		0	0	0	0	0	0	0	0	0	0	0	0	0	0	0	0	0	0
AL512625.3	0	0	0	-2.37	0	-1.5	0	0	0	0	0	0	0	0	0	0	0	0	0	0	0	0	0	0	0	0	N/A	N/A	0	0		0	0	0	0	0	0	0	0	0	0	0	0	0	0	0	0	0	0
AL512791.1	0	0	0	0	0	0	0	0	0	0	0	0	0	0	0	0	0	0	0	0	0	0	0	-1.11	0	0	N/A	N/A	0	0		0	0	0	0	0	0	0	0	0	0	0	0	0	0	0	0	0	0
AL513164.1	0	0	0	0	0	0	0	0	0	0	0	0	0	0	0	0	0	0	0	0	0	0	0	0	0	0	N/A	N/A	0	0		0	0	0	0	0	0	0	0	0	0	0	0	0	0	0	0	0	0
AL513165.1	0	0	0	0	0	0	0	0	0	0	0	0	0	0	0	0	0	0	0	0	0	-0.41	0	-0.48	0	0	N/A	N/A	0	0		0	0	0	0	0	0	0	0	0	0	0	0	0	0	0	0	0	0
AL513327.1	0	0	0	0	0	0	0	0	0	0	0	0	0	0	0	0	0	0	0	0	0	0	0	-0.85	0	0	N/A	N/A	0	0		0	0	0	0	0	0	0	0	0	0	0	0	0	0	0	0	0	0
AL513327.2	0	0	0	0	0	0	0	0	0	0	0	0	0	0	0	0	0	0	0	-1.51	0	-1.35	0	0	0	0	N/A	N/A	0	0		0	0	0	0	0	0	0	0	0	0	0	0	0	0	0	0	0	0
AL513365.2	0	0	0	0	0	0	0	0	0	0	0	0	0	0	0	0	0	0	0	0	0	0	0	0	0	0	N/A	N/A	0	0		0	0	0	0	0	0	0	0	0	0	0	0	0	0	0	0	0	0
AL513550.1	0	0	0	0	0	0	0	0	0	0	0	0	0	0	0	0	0	0	0	-0.74	0	-0.6	0	-0.58	0	0	N/A	N/A	0	0		0	0	0	0	0	0	0	0	0	0	0	0	0	0	0	0	0	0
AL583722.1	0	0	0	0	0	0	0	0	0	0	0	0	0	0	0	0	0	0	0	0	0	-1.11	0	-1.47	0	0	N/A	N/A	0	0		0	0	0	0	0	0	0	0	0	0	0	0	0	0	0	0	0	0
AL583722.2	0	0	0	0	0	0	0	0	0	0	0	0	0	0	0	0	0	0	0	0	0	0	0	0	0	0	N/A	N/A	0	0		0	0	0	0	0	0	0	0	0	0	0	0	0	0	0	0	0	0
AL583722.3	0	0	0	0	0	0	0	0	0	0	0	0	0	0	0	0	0	0	0	0	0	0	0	-1.93	0	0	N/A	N/A	0	0		0	0	0	0	0	0	0	0	0	0	0	0	0	0	0	0	0	0
AL590094.1	0	0	0	0	0	0	0	0	0	0	0	0	0	0	0	0	0	0	0	0	0	0	0	0	0	0	N/A	N/A	0	0		0	0	0	0	0	-2.16	0	0	0	0	0	0	0	0	0	0	0	0
AL590428.1	0	0	0	0	0	0	0	0	0	0	0	0	0	0	0	0	0	0	0	0	0	0	1.12	0	0	0	N/A	N/A	0	0		0	0	0	0	0	0	0	0	0	0	0	0	0	0	0	0	0	0
AL590652.1	0	0	0	0	0	0	0	0	0	0	0	0	0	0	0	0	0	0	0	0	0	0	0	0	0	0	N/A	N/A	0	0		0	0	0	0	0	0	0	0	0	0	0	0	0	0	0	0	0	0
AL590666.2	0	0	0	0	0	0	0	0	0	0	0	0	0	0	0	0	0	0	0	0	0	0	0	0	0	0	N/A	N/A	0	0		0	0	0	0	0	0	0	0	0	0	0	0	0	0	0	0	0	0
AL590822.1	0	0	0	0	0	0	0	0	0	0	0	0	0	0	0	0	0	0	0	0	0	0	0	0	0	0	N/A	N/A	0	0		0	0	0	0	0	0	0	0	0	0	0	0	0	0	0	0	0	0
AL591848.4	0	0	0	0	0	0	0	0	0	0	0	0	0	0	0	0	0	0	0	0	0	0	1.08	0	0	0	N/A	N/A	0	0		0	0	0	0	0	0	0	0	0	0	0	0	0	0	0	0	0	0
AL591895.1	0	0	0	0	0	0	0	0	0	0	0	0	0	0	0	0	0	0	0	0	0	0	0	0	0	0	N/A	N/A	0	0		0	0	0	0	0	0	0	0	0	0	0	0	0	0	0	0	0	0
AL592494.3	0	0	0	0	0	0	0	0	0	0	0	0	0	0	0	0	0	0	0	0	0	0	0	-1.36	0	0	N/A	N/A	0	0		0	0	0	0	0	0	0	0	0	0	0	0	0	0	0	0	0	0
AL596094.1	0	0	0	0	0	0	0	0	0	0	0	0	0	0	0	0	0	0	0	0	0	0	0	0	0	0	N/A	N/A	0	0		0	0	0	0	0	0	0	0	0	0	0	0	0	0	0	0	0	0
AL596202.1	0	0	0	0	0	0	0	0	0	0	0	0	0	0	0	0	0	0	0	0	0	0	1	0	0	0	N/A	N/A	0	0		0	0	0	0	0	0	0	0	0	0	0	0	0	0	0	0	0	0
AL596218.1	0	0	0	0	0	0	0	0	0	0	0	0	0	0	0	0	0	0	0	-1.45	0	-1.27	0	-1.27	0	0	N/A	N/A	0	0		0	0	0	0	0	0	0	0	0	0	0	0	0	0	0	0	0	0
AL596223.1	0	0	0	0	0	0	0	0	0	0	0	0	0	0	0	0	0	0	0	0	0	0	0	0	0	0	N/A	N/A	0	0		0	0	0	0	0	0	0	0	0	0	0	0	0	0	0	0	0	0
AL603910.1	0	0	0	0	0	0	0	0	0	0	0	0	0	0	0	0	0	0	0	0	0	0	1.66	0	0	0	N/A	N/A	0	0		0	0	0	0	0	0	0	0	0	0	0	0	0	0	0	0	0	0
AL606468.1	0	0	0	0	0	0	0	0	0	0	0	0	0	0	0	0	0	0	0	-2.14	0	0	0	0	0	0	N/A	N/A	0	0		0	0	0	0	0	0	0	0	0	0	0	0	0	0	0	0	0	0
AL606489.1	0	0	0	0	0	0	0	0	0	0	0	0	0	0	0	0	0	0	0	0	0	-2.16	0	-2.24	0	0	N/A	N/A	0	0		0	0	0	0	0	0	0	0	0	0	0	0	0	0	0	0	0	0
AL606534.2	0	0	0	0	0	0	0	0	0	0	0	0	0	0	0	0	0	0	0	0	0	0	0	-1.53	0	0	N/A	N/A	0	0		0	0	0	0	0	0	0	0	0	0	0	0	0	0	0	0	0	0
AL606760.1	0	0	0	0	0	0	0	0	0	0	0	0	0	0	0	0	0	0	0	0	0	0	0	0	0	0	N/A	N/A	0	0		0	0	0	0	0	0	0	0	0	0	0	0	0	0	0	0	0	0
AL606760.2	0	0	0	0	0	0	0	0	0	0	0	0	0	0	0	0	0	0	0	0	1.12	0	0	0	0	0	N/A	N/A	0	0		0	0	0	0	0	0	0	0	0	0	0	0	0	0	0	0	0	0
AL645608.7	0	0	0	0	0	0	0	0	0	0	0	0	0	0	0	0	0	0	1.85	0	2.53	0	2.9	0	0	0	N/A	N/A	0	0		0	0	0	0	0	0	0	0	0	0	0	0	0	0	0	0	0	0
AL645608.8	0	0	0	0	0	0	0	0	0	0	0	0	0	0	0	0	0	0	0	0	0	0	0	0	0	0	N/A	N/A	0	0		0	0	0	0	0	0	0	0	0	0	0	0	0	0	0	0	0	0
AL663074.1	0	0	0	0	0	0	0	0	0	0	0	0	0	0	0	0	0	0	0	0	0	-2.48	0	0	0	0	N/A	N/A	0	0		0	0	0	0	0	0	0	0	0	0	0	0	0	0	0	0	0	0
AL669831.1	0	0	0	0	0	0	0	0	0	0	0	0	0	0	0	0	0	0	0	0	0	0	0	0	0	0	N/A	N/A	0	0		0	0	0	0	0	-1.41	0	0	0	0	0	0	0	0	0	0	0	0
AL669831.5	0	0	0	0	0	0	0	0	0	0	0	0	0	0	0	0	0	0	0	0	0	-0.98	0	0	0	0	N/A	N/A	0	0		0	0	0	0	0	0	0	0	0	0	0	0	0	0	0	0	0	0
AL670729.1	0	0	0	0	0	0	0	0	0	0	0	0	0	0	0	0	0	0	0	0	1.2	0	1.03	0	0	0	N/A	N/A	0	0		0	0	0	0	0	0	0	0	0	0	0	0	0	0	0	0	0	0
AL670729.2	0	0	0	0	0	0	0	0	0	0	0	0	0	0	0	0	0	0	0	0	0	0	0	0	0	0	N/A	N/A	0	0		0	0	0	0	0	0	0	0	0	0	0	0	0	0	0	0	0	0
AL683813.1	0	0	0	0	0	0	0	0	0	0	0	0	0	0	0	0	0	0	0	0	0	0	0	0	0	0	N/A	N/A	0	0		0	0	0	0	0	0	0	0	0	0	0	0	0	0	0	0	0	0
AL691432.2	0	0	0	0	0	0	0	0	0	0	0	0	0	0	0	0	0	0	0	0	0	0	0	0	0	0	N/A	N/A	0	0		0	0	0	0	0	0	0	0	0	0	0	0	0	0	0	0	0	0
AL731533.2	0	0	0	0	0	0	0	0	0	0	0	0	0	0	0	0	0	0	0	0	0	0	0	-1.23	0	0	N/A	N/A	0	0		0	0	0	0	0	0	0	0	0	0	0	0	0	0	0	0	0	0
AL731563.3	0	0	0	0	0	0	0	0	0	0	0	0	0	0	0	0	0	0	0	0	0	0	0	-1.71	0	0	N/A	N/A	0	0		0	0	0	0	0	0	0	0	0	0	0	0	0	0	0	0	0	0
AL731569.1	0	0	0	0	0	0	0	0	0	0	0	0	0	0	0	0	0	0	0	-0.85	0	0	0	0	0	0	N/A	N/A	0	0		0	0	0	0	0	0	0	0	0	0	0	0	0	0	0	0	0	0
AL732292.2	0	0	0	0	0	0	0	0	0	0	0	0	0	0	0	0	0	0	2.32	0	2.53	0	0	0	0	0	N/A	N/A	0	0		0	0	0	0	0	0	0	0	0	0	0	0	0	0	0	0	0	0
AL772337.3	0	0	0	0	0	0	0	0	0	0	0	0	0	0	0	0	0	0	0	0	0	-0.44	0	-0.34	0	0	N/A	N/A	0	0		0	0	0	0	0	0	0	0	0	0	0	0	0	0	0	0	0	0
AL928654.1	0	0	0	0	0	0	0	0	0	0	0	0	0	0	0	0	0	0	0	0	0	-1.32	0	-1.43	0	0	N/A	N/A	0	0		0	0	0	0	0	0	0	0	0	0	0	0	0	0	0	0	0	0
AL928654.2	0	0	0	0	0	0	0	0	0	0	0	0	0	0	0	0	0	0	0	0	0	0	0	0	0	0	N/A	N/A	0	0		0	0	0	0	0	0	0	0	0	0	0	0	0	0	0	0	0	-1.45
AL929472.3	0	0	0	0	0	0	0	0	0	0	0	0	0	0	0	0	0	0	0	-2.1	0	0	0	0	0	0	N/A	N/A	0	0		0	0	0	0	0	0	0	0	0	0	0	0	0	0	0	0	0	0
ALAD	0	0	0	0	1.05	0	0	0	0	0	0	0	0	0	0	0	0	0	0	0	0	0	0	0	0	0	N/A	N/A	0	0		0	0	1.24	0	0	0	0	0	0	0	0	0	0	0	0	0	0	0
ALAS1	0	0	0	0	0	0	1.96	0	0	0	0	0	0	0	0	0	0	0	0	0	0	0	0	0	0	0	N/A	N/A	0	0		0	0	0	0	0	0	0	0	0	0	0	0	0	0	0	0	0	0
ALCAM	0	0	0	-0.75	0	-0.85	0	0	0	0	0	0	0	0	0	0	0	0	0	0	0	0	0	0	0	0	N/A	N/A	0	0		0	-0.52	0	0	0	0	0	0	0	0	0	0	0	-0.28	0	0	0	0
ALDH16A1	0	0	0	-0.49	0	0	0	0	0	0	0	0	0	0	0	0	0	0	0	0	0	0	0	-0.4	0	0	N/A	N/A	0	0		0	0	0	0	0	0	0	0	0	0	0	0	0	0	0	0	0	0
ALDH18A1	0	0	0	0	0	0	0	0	0	0	0	0	0	0	0	0	0	0	0	0	0	0	0	0	0	0	N/A	N/A	0	0		0	0	0	0	0	0	0	0	0	0	0	0	0	0	0	0	0	0
ALDH1A3	0	0	0	0	0	0	0	0	0	0	0	0	0	0	0	0	0	0	0	0	0	0	3.3	0	0	0	N/A	N/A	0	0		0	0	0	0	0	0	0	0	0	0	0	0	0	0	0	0	0	0
ALDH1L2	0	0	0	0	0	0	0	0	0	0	0	0	0	0	0	0	0	0	0	0	0	-0.31	0	-0.81	0	0	N/A	N/A	0	0		0	-2.61	0	0	0.73	0	0	0	0	0	0	0	0	0	0	0	0	0
ALDH2	0	0	0	0	0	0	1.35	0	2.04	0	2.85	0	0	0	0	0	0	0	2.76	0	4.2	0	4.88	0	0	0	N/A	N/A	0	0		0	0	1.04	0	0	0	0	0	0	0	2.52	0	0	0	0	0	0	0
ALDH3A1	0	0	0	0	0	0	0	0	0	0	0	0	0	0	0	0	0	0	0	0	0	-0.35	0	-0.86	0	0	N/A	N/A	0	0		0	0	0	0	0	0	0	0	0	0	0	0	0	0	0	0	0	0
ALDH3A2	0	0	1.1	0	1.08	0	0	0	1.3	0	1.5	0	0	0	0	0	0	0	0	0	0	0	0	0	0	0	N/A	N/A	0	0		0	0	0	0	1.1	0	1.37	0	2.37	0	2.08	0	0	0	0	0	0	0
ALDH4A1	0	0	0	0	0	0	0	0	0	0	0	0	0	0	0	0	0	0	0	0	0	-0.4	0	-0.4	0	0	N/A	N/A	0	0		0	0	0	-0.84	0	0	0	0	0	0	0	0	0	0	0	0	0	0
ALDH6A1	0	0	1.35	0	0	0	0	0	0	0	0	0	0	0	0	0	0	0	0	0	0	0	1.05	0	0	0	N/A	N/A	0	0		0	0	0	0	1.47	0	0	0	0	0	0	0	0	0	0	0	0	0
ALDH7A1	0	0	0	-0.44	2.09	0	0	0	0	0	0	0	0	0	0	0	0	0	0	0	0	0	0	0	0	0	N/A	N/A	0	0		0	-1.21	0	-0.49	0	0	0	0	0	0	0	0	0	0	0	0	0	0
ALDOC	0	0	0	0	0	0	0	0	0	0	0	0	0	0	0	0	0	0	0	0	0	0	0	0	0	0	N/A	N/A	0	0		1.21	0	1.22	0	1.25	0	0	0	0	0	0	0	0	0	0	0	0	0
ALG10	0	0	0	0	0	0	0	-0.62	0	-0.83	0	-0.77	0	0	0	0	0	0	0	-0.49	0	-0.71	0	-0.9	0	0	N/A	N/A	0	0		0	0	0	0	0	0	0	-0.62	0	-1.11	0	-1.27	0	0	0	0	0	0
ALG10B	0	0	0	0	0	0	0	-0.97	0	-0.96	0	-0.85	0	0	0	0	0	0	0	-0.67	0	-0.74	0	-0.7	0	0	N/A	N/A	0	0		0	0	0	0	0	0	0	-0.97	0	-1.37	0	-1	0	0	0	0	0	0
ALG11	0	0	0	0	0	-0.68	0	0	0	0	0	0	0	0	0	0	0	0	0	0	1.04	0	1.04	0	0	0	N/A	N/A	0	0		0	0	0	0	0	0	0	0	0	0	0	0	0	0	0	0	1.5	-0.56
ALG12	0	0	0	0	0	0	0	0	1.59	0	0	0	0	0	0	0	0	0	0	0	0	0	0	0	0	0	N/A	N/A	0	0		0	0	2.23	0	0	0	0	0	0	0	2.64	0	0	0	0	0	0	0
ALG13	0	0	0	0	1.41	-1.48	0	0	0	0	0	0	0	0	0	0	0	0	0	-0.31	0	-0.66	0	-1.65	0	0	N/A	N/A	0	0		0	0	1.71	-1.04	1.91	-1.53	0	0	0	0	0	0	0	0	0	0	0	0
ALG14	0	0	0	0	0	0	0	0	0	0	0	0	0	0	0	0	0	0	0	0	0	0	1.04	0	0	0	N/A	N/A	0	0		0	0	0	0	0	0	0	0	0	0	0	0	0	0	0	0	0	0
ALG2	0	0	0	0	0	0	0	0	0	0	0	0	0	0	0	0	0	0	0	0	0	0	0	0	0	0	N/A	N/A	0	0		0	0	0	-1.08	0	0	0	0	0	0	0	0	0	0	0	0	0	0
ALG3	2.53	0	0	0	0	-1.11	0	0	0	0	1.2	0	0	0	0	0	0	0	0	0	0	0	0	0	0	0	N/A	N/A	0	0		0	0	0	0	0	-1.12	0	0	0	0	0	0	0	0	0	0	0	0
ALG5	0	0	0	0	0	0	0	0	0	0	0	0	0	0	0	0	0	0	0	0	0	0	0	0	0	0	N/A	N/A	0	0		0	0	0	0	0	0	0	0	0	0	0	0	0	0	0	0	0	0
ALG6	0	0	0	0	0	0	0	0	0	0	0	0	0	0	0	0	0	0	0	0	0	0	1.27	0	0	0	N/A	N/A	0	0		0	0	0	0	0	-0.9	0	0	0	0	0	0	0	0	0	0	0	0
ALG8	0	0	0	0	0	0	0	0	1.94	0	3.06	0	0	0	0	0	0	0	0	-0.34	0	-0.42	0	-0.41	0	0	N/A	N/A	0	0		0	-0.4	2.24	-0.55	0	0	1.78	0	2.22	0	2.73	0	0	0	0	0	0	0
ALG9	0	0	0	-0.94	0	-1.11	0	0	0	0	0	0	0	0	0	0	0	0	0	0	1.45	0	0	0	0	0	N/A	N/A	0	0		0	0	0	-2.65	0	0	0	0	0	0	0	0	0	0	0	0	0	0
ALKBH1	0	0	0	0	0	0	0	0	0	0	0	-1.91	0	0	0	0	0	0	0	0	0	0	0	0	0	0	N/A	N/A	0	0		0	0	0	0	0	0	0	0	0	0	0	0	0	0	0	0	0	0
ALKBH2	0	0	0	0	0	0	0	0	0	0	0	0	0	0	0	0	0	0	0	0	0	0	0	0	0	0	N/A	N/A	0	0		0	0	0	0	0	0	0	0	0	0	0	0	0	0	0	0	0	0
ALKBH3	0	0	0	0	0	0	0	0	0	0	0	0	0	0	0	0	0	0	0	0	0	0	0	0	0	0	N/A	N/A	0	0		0	0	0	-0.5	0	0	0	0	0	0	0	0	0	0	0	0	0	0
ALKBH4	0	0	0	0	0	0	0	0	0	0	0	0	0	0	0	0	0	0	0	0	0	0	0	0	0	0	N/A	N/A	0	0		0	0	0	0	0	0	0	0	0	0	0	0	0	0	0	0	0	0
ALKBH5	0	0	0	-0.38	0	0	0	0	0	0	0	0	0	0	0	0	0	0	0	-0.39	0	0	0	-0.32	0	0	N/A	N/A	0	0		0	0	0	0	0	0	0	0	0	0	0	0	0	0	0	0	0	0
ALKBH6	0	0	0	0	0	0	0	0	0	0	0	0	0	0	0	0	0	0	0	0	0	0	0	0	0	0	N/A	N/A	0	0		0	0	0	0	0	0	0	0	0	0	0	0	0	0	0	0	0	0
ALKBH7	0	0	0	0	0	0	0	0	0	0	0	0	0	0	0	0	0	0	0	0	0	0	0	0	0	0	N/A	N/A	0	0		0	0	0	0	2.26	0	0	0	0	0	0	0	0	0	0	0	0	0
ALKBH8	0	0	1.11	0	1.24	0	0	0	0	0	0	0	0	0	2.08	0	3.14	0	0	0	0	0	0	0	0	0	N/A	N/A	0	0		0	0	0	0	0	0	0	0	0	0	0	0	1.44	0	0	0	2.68	0
ALOX12B	0	0	0	0	0	0	0	0	0	0	0	0	0	0	0	0	0	0	0	0	0	0	1.8	0	0	0	N/A	N/A	0	0		0	0	0	0	0	0	0	0	0	0	0	0	0	0	0	0	0	0
ALOX5	0	0	0	0	0	0	0	0	0	0	0	0	0	0	0	0	0	0	0	0	0	0	2.09	0	0	0	N/A	N/A	0	0		0	0	0	0	0	0	0	0	0	0	0	0	0	0	0	0	0	0
ALPG	0	0	0	0	0	0	0	0	0	0	0	0	0	0	0	0	0	0	0	0	1.22	0	2.98	0	0	0	N/A	N/A	0	0		0	0	0	0	0	0	0	0	0	0	0	0	0	0	0	0	0	0
ALPI	0	0	0	0	0	0	0	0	0	0	0	0	0	0	0	0	0	0	0	0	0	0	2.73	0	0	0	N/A	N/A	0	0		0	0	0	0	0	0	0	0	0	0	0	0	0	0	0	0	0	0
ALPK1	0	0	0	-1.39	0	0	0	0	0	0	0	0	0	0	0	0	0	0	0	0	0	0	0	-0.38	0	0	N/A	N/A	0	0		0	0	0	0	0	0	0	0	0	0	0	0	0	0	0	0	0	0
ALPK3	0	0	0	0	0	0	0	0	0	0	0	0	0	0	0	0	0	0	0	0	0	0	0	0	0	0	N/A	N/A	0	0		0	0	0	0	1.78	0	0	0	0	0	0	0	0	0	0	0	0	0
ALPP	0	0	0	0	0	0	0	0	0	0	0	0	0	0	0	0	0	0	0	0	0	0	1.88	0	0	0	N/A	N/A	0	0		0	0	1.6	0	0	0	0	0	0	0	0	0	0	0	0	0	0	0
ALS2	0	-0.61	0	0	0	0	0	0	0	0	0	0	0	0	0	0	0	0	1.12	0	0	-0.32	0	-0.4	0	0	N/A	N/A	0	0		0	0	0	-0.45	0	-2.52	0	0	0	0	0	0	0	0	0	-2.14	0	-1.47
ALS2CL	0	0	0	0	0	0	0	0	0	0	0	0	0	0	0	0	0	0	0	0	0	0	0	0	0	0	N/A	N/A	0	0		0	0	0	0	0	0	0	0	0	0	0	0	0	0	0	0	0	0
ALS2CR12	0	0	0	0	0	0	0	0	0	0	0	0	0	0	0	0	0	0	0	0	0	0	0	-0.98	0	0	N/A	N/A	0	0		0	0	0	0	0	0	0	0	0	0	0	0	0	0	0	0	0	0
AMACR	0	-0.7	0	-0.38	0	0	0	0	0	0	0	0	0	0	0	0	0	0	0	0	0	0	0	-0.41	0	0	N/A	N/A	0	0		0	-0.53	0	0	0	0	0	0	0	0	0	0	0	0	0	0	0	0
AMBRA1	0	0	0	0	0	0	0	0	0	0	0	0	0	0	0	0	0	-1.42	0	0	0	0	0	0	0	0	N/A	N/A	0	0		0	0	0	0	0	0	0	0	0	0	0	0	0	0	0	0	0	0
AMD1	0	0	0	0	0	0	0	0	0	-0.4	0	-0.62	0	0	0	0	0	0	0	0	0	0	0	0	0	0	N/A	N/A	0	0		0	0	0	0	0	0	0	0	0	-0.48	0	-0.72	0	0	0	0	0	0
AMDHD2	0	0	0	0	0	0	0	0	0	0	0	0	0	0	0	0	0	0	0	0	0	0	0	0	0	0	N/A	N/A	0	0		0	0	0	0	2.06	-0.46	0	0	2.29	0	2.16	0	0	0	0	0	0	0
AMER1	0	0	0	0	0	0	0	0	0	0	0	0	0	0	0	0	0	0	0	0	0	0	0	0	0	0	N/A	N/A	0	0		0	0	0	0	0	0	2.29	0	0	0	0	0	0	0	0	0	0	0
AMH	0	0	0	0	0	0	0	0	0	0	0	0	0	0	0	0	0	0	0	0	0	-0.39	0	-0.48	0	0	N/A	N/A	0	0		0	0	2.21	0	0	0	0	0	0	0	0	0	0	0	0	0	0	0
AMIGO1	0	0	0	0	0	0	0	0	0	0	0	0	0	0	0	0	0	0	0	-0.39	0	0	0	0	0	0	N/A	N/A	0	0		0	0	0	0	0	0	0	0	0	0	0	0	0	0	0	0	0	0
AMIGO2	0	0	0	0	0	-0.87	0	0	0	0	0	0	0	0	0	0	0	0	0	0	0	0	0	0	0	0	N/A	N/A	0	0		0	0	1.86	0	0	0	0	0	0	0	0	0	0	0	0	0	0	0
AMMECR1	0	0	0	0	0	0	0	0	0	0	0	0	0	0	1.3	0	1.94	0	0	0	0	0	0	0	0	0	N/A	N/A	0	0		0	0	0	0	0	0	0	0	0	0	0	0	0	0	1.39	0	1.74	0
AMMECR1L	0	-0.94	0	-0.54	0	0	0	0	0	0	0	0	0	0	0	0	0	0	0	0	0	0	0	0	0	0	N/A	N/A	0	0		0	0	0	-1.81	0	0	0	0	0	0	0	0	0	0	0	0	0	0
AMN	0	0	0	0	0	0	0	0	0	0	0	0	0	0	0	0	0	0	0	0	0	0	1.17	0	0	0	N/A	N/A	0	0		0	0	0	0	0	0	0	0	0	0	0	0	0	0	0	0	0	0
AMN1	0	0	0	0	0	0	0	0	0	0	0	0	0	0	0	0	0	0	0	0	0	-0.38	0	-0.62	0	0	N/A	N/A	0	0		0	0	0	-0.39	0	0	0	0	0	0	0	0	0	0	0	-1.68	0	0
AMOTL1	0	0	0	0	0	0	0	0	0	0	0	0	0	0	0	0	0	0	0	0	0	0	0	0	0	0	N/A	N/A	0	0		0	0	0	0	1.2	0	0	0	0	0	3.91	0	1.95	0	0	0	0	0
AMOTL2	0	0	0	0	0	0	0	0	0	0	0	0	0	0	0	0	0	0	0	0	0	0	0	0	0	0	N/A	N/A	0	0		0	0	0	0	0	0	0	0	0	0	1	0	0	0	0	0	0	0
AMPD2	0	0	0	0	1.81	0	0	0	0	0	0	0	0	0	0	0	0	0	0	0	0	0	0	0	0	0	N/A	N/A	0	0		0	0	0	0	1.69	-0.44	0	0	0	0	0	0	0	0	0	0	0	0
AMPD3	0	0	0	0	0	0	0	0	0	0	0	0	0	0	0	0	0	0	0	0	0	0	0	0	0	0	N/A	N/A	0	0		0	0	0	0	0	0	0	0	1.42	0	1.43	0	0	0	0	0	0	0
AMT	0	-0.73	0	0	0	0	0	0	0	0	0	0	0	0	0	0	0	0	0	0	0	0	0	-0.49	0	0	N/A	N/A	0	0		0	0	1.66	0	1.39	0	0	0	0	0	0	0	0	0	0	0	0	0
AMY2B	0	0	1.86	0	0	0	0	0	0	0	0	0	0	0	0	0	0	0	0	0	0	0	1.02	0	0	0	N/A	N/A	0	0		0	0	0	0	0	0	0	0	0	0	0	0	0	0	0	0	0	0
AMZ1	0	0	0	0	0	0	0	0	0	0	0	0	0	0	0	0	0	0	0	0	1.64	0	1.54	0	0	0	N/A	N/A	0	0		0	0	0	0	0	0	0	0	0	0	0	0	0	0	0	0	0	0
AMZ2	0	0	1.6	0	0	0	0	0	0	0	0	0	0	0	0	0	0	0	0	0	0	0	0	0	0	0	N/A	N/A	0	0		0	0	1.74	0	0	0	0	0	0	0	1.92	0	0	0	0	0	0	0
ANAPC1	0	0	0	-0.41	0	-0.41	0	0	0	0	0	0	0	0	0	0	0	0	0	0	0	0	0	0	0	0	N/A	N/A	0	0		0	0	0	0	0	0	0	0	0	0	0	0	0	0	0	0	0	0
ANAPC10	0	0	0	0	1.44	0	0	0	0	0	0	0	0	0	0	0	0	0	0	0	0	0	0	0	0	0	N/A	N/A	0	0		0	0	0	-0.12	0	-1.83	0	0	0	0	0	0	0	0	0	0	0	0
ANAPC11	0	0	0	-2.12	0	0	0	0	0	0	0	0	0	0	0	0	0	0	0	0	0	0	0	-0.35	0	0	N/A	N/A	0	0		0	0	0	-1.55	0	0	0	0	0	0	0	0	0	0	0	0	0	0
ANAPC13	0	0	0	0	0	-1.56	0	0	1.25	0	0	0	0	0	0	0	0	0	0	0	0	0	0	0	0	0	N/A	N/A	0	0		0	0	0	0	0	-0.4	0	0	1.54	0	2.1	0	0	0	0	0	0	0
ANAPC15	0	0	0	-0.4	0	-0.64	0	0	0	0	0	0	0	0	0	0	0	0	0	0	0	0	1.3	-0.46	0	0	N/A	N/A	0	0		0	0	0	0	0	-0.66	0	0	0	0	0	0	0	0	0	0	0	0
ANAPC16	0	0	0	-0.4	0	0	0	0	1.77	0	0	0	0	0	0	0	0	0	0	0	0	0	0	0	0	0	N/A	N/A	0	0		0	-0.35	0	0	2	0	0	0	2.08	0	0	0	0	0	0	0	0	0
ANAPC2	0	0	0	0	0	0	0	0	0	0	0	0	0	0	0	0	0	0	0	0	0	0	0	0	0	0	N/A	N/A	0	0		0	0	0	0	0	-0.75	0	0	0	0	0	0	0	0	0	0	0	0
ANAPC4	1.02	0	0	0	0	0	0	0	0	0	0	0	0	0	0	0	0	0	0	0	0	0	0	0	0	0	N/A	N/A	0	0		0	0	0	0	0	0	0	0	0	0	0	0	0	0	0	0	0	0
ANAPC7	0	0	0	0	0	0	0	0	0	0	0	0	0	0	0	-1.35	0	0	0	0	0	0	0	-0.35	0	0	N/A	N/A	0	0		2.79	0	0	0	0	0	1.19	0	1.77	0	1.93	0	0	-1.74	0	-1.33	0	0
ANGEL1	0	-1.28	0	0	0	0	0	0	0	0	0	0	0	0	0	0	0	0	0	0	0	0	0	0	0	0	N/A	N/A	0	0		0	0	0	0	0	0	0	0	0	-0.46	0	-0.55	0	0	0	0	0	0
ANGEL2	0	0	0	0	0	0	0	0	0	0	0	0	0	0	0	0	0	0	0	0	0	0	0	0	0	0	N/A	N/A	0	0		0	0	1.1	0	0	0	0	0	0	0	1.94	0	0	0	0	0	0	0
ANGPT1	0	0	0	0	0	0	0	0	0	0	0	0	0	0	0	0	0	0	0	0	0	0	0	0	0	0	N/A	N/A	0	0		0	0	0	0	0	0	0	0	0	0	0	0	0	0	0	0	0	0
ANGPTL2	0	0	0	0	0	-1.25	0	0	0	0	0	0	1.09	0	3.68	0	3.15	0	0	0	0	0	0	0	0	0	N/A	N/A	0	0		0	0	0	0	0	0	0	0	0	0	0	0	0	0	0	0	0	0
ANGPTL5	0	0	0	0	0	0	0	0	0	0	0	0	0	0	0	0	0	0	0	0	0	0	0	0	0	0	N/A	N/A	0	0		0	0	0	0	0	0	0	0	0	0	0	0	0	0	0	0	0	0
ANGPTL6	0	0	0	0	0	0	0	0	0	0	0	0	0	0	0	0	0	0	0	0	0	0	0	0	0	0	N/A	N/A	0	0		0	0	0	0	0	0	0	0	0	0	0	0	0	0	0	0	0	0
ANGPTL7	0	0	0	0	0	0	0	0	0	0	0	0	0	0	0	0	0	0	0	0	0	0	0	0	0	0	N/A	N/A	0	0		0	0	0	0	0	0	0	0	0	0	0	0	0	0	0	0	0	0
ANK1	0	0	0	0	2	0	0	0	0	0	0	0	0	0	1.02	0	0	0	0	0	0	0	0	0	0	0	N/A	N/A	0	0		0	-0.81	0	-0.81	2	-0.53	0	0	0	0	0	0	1.85	0	1.94	0	1.88	0
ANK2	0	0	0	0	0	0	0	0	0	0	0	0	0	0	0	0	0	0	0	0	0	0	2.26	0	0	0	N/A	N/A	0	0		0	0	0	0	0	0	0	0	0	0	0	0	0	0	0	0	0	0
ANK3	0	0	0	0	0	0	0	0	0	0	0	0	0	0	0	0	0	0	0	0	0	0	1.42	0	0	0	N/A	N/A	0	0		0	0	0	0	0	0	0	0	0	0	0	0	0	0	0	0	0	0
ANKAR	0	0	0	0	0	0	0	0	0	0	1.65	0	0	0	1.97	0	2.94	0	0	0	0	0	0	0	0	0	N/A	N/A	0	0		0	0	0	0	0	0	0	0	0	0	0	0	0	0	1.74	0	2.81	0
ANKEF1	0	0	0	0	0	0	0	0	0	0	0	0	0	0	0	0	0	0	0	0	0	0	0	0	0	0	N/A	N/A	0	0		0	0	0	0	1.46	0	0	0	0	0	0	0	0	-2.31	0	0	0	0
ANKFN1	0	0	0	0	0	0	0	0	0	0	0	0	0	0	0	0	0	0	0	0	0	0	1.69	0	0	0	N/A	N/A	0	0		0	0	0	0	0	0	0	0	0	0	0	0	0	0	0	0	0	0
ANKFY1	0	-0.51	0	-0.51	0	0	0	0	0	0	0	0	0	0	0	0	0	0	0	0	0	0	0	-0.31	0	0	N/A	N/A	0	0		0	0	0	-0.53	0	0	0	0	0	0	0	0	0	0	0	0	0	0
ANKH	0	0	0	-1.16	0	0	0	0	0	0	0	0	0	0	0	0	0	0	0	0	0	0	0	-0.49	0	0	N/A	N/A	0	0		0	0	0	0	0	0	0	0	0	0	0	0	0	0	0	0	0	-1.11
ANKIB1	0	0	0	-0.34	0	-0.41	0	0	0	0	0	0	0	0	0	0	0	0	0	0	0	0	0	0	0	0	N/A	N/A	0	0		0	-0.31	2.18	0	0	0	0	0	0	0	0	0	0	0	0	0	0	0
ANKLE1	0	0	0	0	0	0	0	0	0	0	0	0	0	0	0	0	0	0	0	0	0	-0.94	0	0	0	0	N/A	N/A	0	0		0	0	0	0	0	0	0	0	0	0	0	0	0	0	0	0	0	0
ANKLE2	0	0	0	-2.61	0	0	0	0	0	0	0	0	0	0	0	-1.52	0	-1.64	0	0	0	0	0	0	0	0	N/A	N/A	0	0		2.65	-0.39	3.68	-0.83	2.43	-0.53	0	0	0	0	0	0	0	0	0	0	0	0
ANKMY1	0	-1.83	0	-1.29	0	-1.73	0	-1.03	0	-1.14	0	-1.49	1.02	-1.1	1.01	-1.11	1.69	-1.33	0	0	0	0	0	0	0	0	N/A	N/A	0	-1.12		0	0	0	0	0	0	0	-1.5	0	-1.82	0	-2.04	0	0	0	0	0	0
ANKMY2	0	0	0	0	0	0	1.21	0	1.69	0	1.59	0	0	0	0	0	0	0	0	0	0	0	0	0	0	0	N/A	N/A	0	0		0	0	0	0	0	0	0	0	3.06	0	2.45	0	0	0	0	0	0	0
ANKRA2	0	0	0	0	0	0	0	0	0	0	0	0	0	0	0	0	0	0	0	0	0	0	0	-0.31	0	0	N/A	N/A	0	0		0	0	0	0	0	0	0	0	0	0	0	0	0	0	0	0	0	-1.04
ANKRD1	0	0	0	-0.57	0	0	0	0	0	0	0	0	0	0	0	0	0	0	0	0	0	0	0	0	0	0	N/A	N/A	0	0		0	0	0	0	0	0	0	0	0	0	0	0	0	0	0	0	0	0
ANKRD10	0	0	0	0	1.29	0	0	0	0	0	0	0	0	0	0	0	0	0	0	0	0	0	0	0	0	0	N/A	N/A	0	0		0	0	1.49	0	1.61	0	0	0	0	0	0	0	0	0	0	0	0	0
ANKRD11	0	-2.7	2.84	-1.82	2.06	-1.58	0	0	0	0	0	0	0	0	0	0	0	-0.49	1.27	0	0	0	0	0	0	0	N/A	N/A	0	0		3.19	-1.26	1.93	-1.32	2.41	-0.94	0	0	0	0	0	0	1.42	-0.35	1.52	-0.79	1.95	-0.5
ANKRD12	0	0	1.83	0	1.1	0	0	0	0	0	0	0	0	0	1.68	0	0	0	0	0	0	0	0	0	0	0	N/A	N/A	0	0		2.04	0	0	0	2.27	0	0	0	0	0	0	0	0	0	1.6	0	1.74	0
ANKRD13B	0	0	0	0	0	0	0	0	0	0	0	0	0	0	0	0	0	0	0	0	0	0	0	0	0	0	N/A	N/A	0	0		0	0	0	0	0	0	0	0	0	0	0	0	0	0	0	0	0	0
ANKRD13C	0	0	0	0	0	-0.74	0	-0.78	0	-0.68	0	0	1.08	0	1.22	0	1.93	0	0	0	0	0	0	0	0	0	N/A	N/A	0	0		0	0	0	-0.79	2.15	0	0	0	0	0	0	0	0	0	1.15	0	0	-1.94
ANKRD13D	0	0	0	-0.48	0	-0.86	0	0	0	0	0	0	0	0	0	-0.77	0	-0.57	0	0	0	0	0	0	0	0	N/A	N/A	0	0		0	0	0	0	0	0	0	0	0	0	0	0	0	-0.88	0	0	0	-0.68
ANKRD16	0	0	0	0	0	0	0	0	0	0	0	0	0	0	0	0	0	0	0	-0.41	0	-0.35	0	-0.49	0	0	N/A	N/A	0	0		0	0	0	0	0	0	0	0	0	0	0	0	0	0	0	0	0	0
ANKRD17	0	0	0	0	0	-0.87	0	0	0	0	0	0	0	0	0	-1.11	0	-1.28	0	0	0	0	0	0	0	0	N/A	N/A	0	0		0	0	0	0	0	-2.01	0	0	0	0	0	0	0	0	0	-1.06	0	-1.36
ANKRD18A	0	0	1.3	0	1.67	0	0	0	0	0	0	0	0	0	2.73	0	0	0	1.65	0	0	0	0	0	0	0	N/A	N/A	0	0		0	0	1.1	0	1.95	0	0	0	0	0	0	0	0	0	2.77	0	2.41	0
ANKRD18B	0	0	0	0	0	0	0	0	0	0	0	0	0	0	0	0	0	0	0	0	0	0	0	0	0	0	N/A	N/A	0	0		0	-2.85	0	-1.73	0	0	0	0	0	-1.56	0	-1.85	0	0	0	0	0	0
ANKRD2	0	0	0	0	0	0	0	0	0	0	0	0	0	0	0	0	0	0	0	0	1.78	0	0	0	0	0	N/A	N/A	0	0		0	0	0	0	0	0	0	0	0	0	0	0	0	0	0	0	0	0
ANKRD20A2	2.21	0	0	0	0	0	0	0	0	0	0	0	0	0	0	0	0	0	0	0	0	-1.96	0	0	0	0	N/A	N/A	0	0		0	0	0	0	0	0	0	0	0	0	0	0	0	0	0	0	0	0
ANKRD20A4	0	0	0	0	2.13	0	0	0	0	0	0	0	0	0	0	0	0	0	0	0	0	0	0	0	0	0	N/A	N/A	0	0		0	0	0	0	0	0	0	0	0	0	0	0	0	0	0	0	0	0
ANKRD22	0	0	0	0	0	0	0	0	0	0	0	-0.97	0	0	0	0	0	0	0	0	0	0	0	-0.45	0	0	N/A	N/A	0	0		0	0	0	0	0	0	0	0	0	-2.35	0	-2.22	0	0	0	0	0	0
ANKRD23	1.93	0	1.92	0	0	0	0	0	1.14	0	1.56	0	0	0	0	0	0	0	0	0	0	0	2.35	0	0	0	N/A	N/A	0	0		0	0	0	0	0	0	0	0	1.16	0	1.4	0	0	0	0	0	0	0
ANKRD24	0	0	0	0	0	0	0	0	0	0	0	0	0	0	0	0	0	0	0	0	0	0	1.17	0	0	0	N/A	N/A	0	0		0	0	0	0	0	0	0	0	0	0	0	0	0	0	0	0	0	0
ANKRD26	0	0	0	-1.69	0	-2.37	0	0	0	0	0	0	0	0	0	0	0	0	0	0	0	0	0	0	0	0	N/A	N/A	0	0		0	0	0	0	0	0	0	0	0	0	0	-1.22	0	0	0	0	0	0
ANKRD27	0	0	0	0	2.02	0	0	0	0	0	0	0	0	0	0	0	0	0	0	0	0	0	0	0	0	0	N/A	N/A	0	0		0	0	2.26	0	2.65	-0.93	0	0	0	-2.85	0	0	0	0	0	0	0	0
ANKRD29	0	0	0	0	0	0	0	0	0	0	0	0	0	0	0	0	0	0	0	0	0	-0.35	0	-0.4	0	0	N/A	N/A	0	0		0	0	0	0	0	0	0	0	0	0	0	0	0	0	0	0	0	0
ANKRD33B	0	0	0	0	0	0	0	0	0	0	0	0	2.29	0	0	0	0	0	0	0	0	0	0	0	0	0	N/A	N/A	0	0		0	0	0	0	0	0	0	0	0	-0.32	0	-0.59	0	0	0	0	2.71	0
ANKRD34C-AS1	0	0	0	0	0	0	0	0	0	0	0	0	0	0	0	0	0	0	0	0	0	0	0	0	0	0	N/A	N/A	0	0		0	0	0	0	0	0	0	0	0	0	0	0	0	0	0	0	0	0
ANKRD35	0	0	0	0	0	0	0	0	0	0	0	0	0	0	0	0	0	0	0	0	0	0	0	0	0	0	N/A	N/A	0	0		0	0	0	0	0	0	0	0	0	0	0	0	0	0	0	0	0	0
ANKRD36	0	0	1.42	0	0	0	0	0	0	0	0	0	0	0	0	0	0	0	0	0	0	0	2.16	0	0	0	N/A	N/A	0	0		0	0	0	0	0	0	0	0	0	0	0	0	0	0	0	0	0	0
ANKRD36C	0	0	0	0	2.69	0	0	0	0	0	0	0	0	0	0	0	0	0	0	0	0	0	0	0	0	0	N/A	N/A	0	0		0	0	0	0	0	-0.86	0	0	0	0	0	0	0	0	0	0	0	0
ANKRD39	0	0	0	0	0	0	0	0	0	0	0	0	0	0	0	0	0	0	0	0	0	0	0	0	0	0	N/A	N/A	0	0		0	0	0	0	0	0	0	0	0	0	0	0	0	0	0	0	0	0
ANKRD42	0	0	0	0	0	0	0	0	0	0	0	0	0	0	0	0	0	0	0	0	0	0	0	0	0	0	N/A	N/A	0	0		0	0	0	0	1.06	0	0	0	0	0	0	0	0	0	0	0	0	0
ANKRD44	2.29	0	1.95	0	0	-1.64	0	0	0	0	0	0	0	0	0	0	0	0	0	0	0	0	0	0	0	0	N/A	N/A	0	0		0	0	1.17	0	1.24	0	0	0	0	0	0	0	0	0	0	0	0	0
ANKRD45	0	0	0	0	0	0	0	0	0	0	0	0	0	0	0	0	0	0	0	0	0	0	0	0	0	0	N/A	N/A	0	0		0	0	0	0	0	0	0	0	0	0	0	0	0	0	0	0	0	0
ANKRD46	0	0	0	0	0	0	0	0	0	0	0	0	0	0	0	0	0	0	0	0	0	0	0	0	0	0	N/A	N/A	0	0		0	0	0	0	0	0	0	0	0	0	0	0	0	0	0	0	1.26	0
ANKRD49	0	0	0	0	0	0	0	0	0	0	0	0	0	0	0	0	0	0	0	0	0	0	0	0	0	0	N/A	N/A	0	0		0	0	0	0	0	0	0	0	0	0	0	0	0	0	0	0	0	0
ANKRD50	0	0	0	0	0	0	0	0	0	0	0	0	0	0	0	0	0	0	0	-0.34	0	-0.37	0	-0.45	0	0	N/A	N/A	0	0		0	0	0	0	0	0	0	0	0	0	0	0	0	0	0	0	0	0
ANKRD54	0	0	0	0	0	0	0	0	0	0	0	0	0	0	0	0	0	0	0	0	0	0	0	-0.35	0	0	N/A	N/A	0	0		0	0	0	0	2.25	0	0	0	2.35	0	1.94	0	0	0	0	0	0	0
ANKRD61	0	0	0	0	0	0	0	0	0	0	0	0	0	0	0	0	0	0	0	0	0	0	0	0	0	0	N/A	N/A	0	0		0	0	0	0	0	0	0	0	0	0	0	-0.73	0	0	0	0	0	0
ANKRD63	0	0	0	0	0	0	0	0	0	0	0	0	0	0	0	0	0	0	0	0	0	0	1.33	0	0	0	N/A	N/A	0	0		0	0	0	0	0	0	0	0	0	0	0	0	0	0	0	0	0	0
ANKRD7	0	0	0	0	0	0	0	0	0	0	0	0	0	0	0	0	0	0	0	0	0	0	0	0	0	0	N/A	N/A	0	0		0	0	0	0	0	0	0	0	0	0	0	0	0	0	0	0	0	0
ANKRD9	0	0	0	0	0	0	0	0	0	0	0	0	0	0	0	0	0	0	0	0	0	-0.34	0	-0.6	0	0	N/A	N/A	0	0		0	0	0	0	0	0	0	0	0	0	0	0	0	0	0	0	0	0
ANKS1A	0	0	0	0	0	0	0	0	0	0	0	0	0	0	0	0	0	0	0	0	0	0	0	0	0	0	N/A	N/A	0	0		0	0	0	0	0	0	0	0	0	0	0	0	0	0	0	0	0	0
ANKS1B	0	0	0	0	0	0	0	0	0	0	0	0	0	0	0	0	0	0	0	0	0	-0.76	0	-0.81	0	0	N/A	N/A	0	0		0	0	0	0	0	0	0	0	0	0	0	0	0	0	0	0	0	0
ANKS3	0	0	0	0	0	-1.91	0	0	0	0	0	0	0	0	0	0	0	-3.18	0	0	0	0	0	0	0	0	N/A	N/A	0	0		2.33	-1.93	3.77	-2.28	2.97	-1.73	0	0	0	0	0	0	0	0	0	-2.49	0	-3.11
ANKZF1	0	0	0	0	0	0	0	0	0	0	0	0	0	0	0	0	0	0	0	0	0	0	0	0	0	0	N/A	N/A	0	0		0	0	1.1	0	1.26	0	0	0	0	0	0	0	0	0	0	0	0	0
ANLN	2.84	0	0	0	0	0	0	0	0	0	0	0	0	0	0	0	0	0	0	0	0	0	0	-0.35	0	0	N/A	N/A	0	-1.08		0	0	0	0	0	-1.08	0	0	0	0	0	0	0	0	0	0	0	0
ANO1	0	0	0	-0.81	0	0	0	0	0	0	0	0	0	0	0	0	0	0	0	0	0	0	0	0	0	0	N/A	N/A	0	0		0	0	0	0	0	0	0	0	0	0	0	0	0	0	0	0	0	0
ANO10	0	0	0	0	0	0	0	-1.1	0	-1.48	0	-1.69	0	0	0	0	0	0	0	0	0	0	0	0	0	0	N/A	N/A	0	0		0	0	0	0	0	0	0	0	0	0	0	0	0	0	0	0	0	0
ANO4	0	0	0	0	0	0	0	0	0	0	0	0	0	0	0	0	0	0	0	0	0	0	0	0	0	0	N/A	N/A	0	0		0	0	0	0	0	0	0	0	0	0	0	0	0	0	0	0	0	0
ANO6	0	0	0	0	1.77	0	0	0	0	0	0	0	0	0	0	0	0	0	0	0	0	0	0	0	0	0	N/A	N/A	0	0		0	0	0	0	0	0	0	0	0	0	0	0	0	0	0	0	0	0
ANO7	0	0	0	0	0	0	0	0	0	0	0	0	0	0	0	0	0	0	0	0	0	0	0	0	0	0	N/A	N/A	0	0		0	0	1.14	0	0	-1.96	0	0	1.27	0	0	0	0	0	0	0	0	0
ANO8	0	0	0	0	0	-1.07	0	0	0	0	0	0	2.27	0	0	0	0	0	0	-0.32	0	-0.32	0	0	0	0	N/A	N/A	0	0		0	0	0	0	0	0	0	0	0	0	0	0	2.56	0	3.3	0	2.81	0
ANO9	0	0	0	0	1.78	0	0	0	0	0	0	0	0	0	0	0	0	0	0	0	0	0	0	0	0	0	N/A	N/A	0	0		0	0	0	0	0	0	0	0	0	-1.2	0	-1.51	0	0	0	0	0	0
ANP32A	0	0	1.94	0	0	0	0	0	0	0	0	0	0	0	0	0	0	0	0	0	0	0	0	0	0	0	N/A	N/A	0	0		2.18	0	0	0	3.07	0	0	0	0	0	0	0	0	0	0	0	0	0
ANPEP	0	0	2.06	0	0	0	0	0	0	0	0	0	0	0	0	0	0	0	0	0	0	0	0	0	0	0	N/A	N/A	0	0		2.37	0	2.98	0	3.89	0	0	0	0	0	0	0	0	0	0	0	0	0
ANTXR1	0	0	0	0	0	0	0	0	0	0	0	0	0	0	0	0	0	0	2.02	0	0	0	0	0	0	0	N/A	N/A	0	0		0	0	0	0	0	0	0	0	0	0	0	0	0	0	2.62	0	2.78	0
ANTXR2	0	0	0	-0.79	0	0	0	0	0	0	0	-1.81	0	0	0	0	0	0	0	0	0	0	0	-0.44	0	0	N/A	N/A	0	-1.16		0	0	0	-0.44	0	0	0	0	0	0	0	0	0	0	0	0	0	0
ANXA1	2.49	0	0	0	1.66	0	0	0	0	0	0	0	0	0	0	0	0	0	0	0	0	0	0	0	0	0	N/A	N/A	0	0		0	0	0	0	0	0	0	0	0	0	0	0	0	0	0	0	0	0
ANXA11	0	0	3.16	0	4.64	0	0	0	0	0	1.14	0	0	0	0	0	0	0	0	0	0	0	0	0	0	0	N/A	N/A	0	0		2.62	0	2.5	0	4.82	0	0	0	0	0	1.38	0	0	0	0	0	0	0
ANXA2	0	0	0	0	0	-0.93	0	0	0	0	0	0	0	0	0	0	0	-1.9	0	0	0	0	1.12	0	0	0	N/A	N/A	0	0		0	0	0	0	1.31	-0.59	0	0	0	0	2.5	0	0	0	0	0	0	0
ANXA2R	0	0	0	0	0	0	0	0	0	0	0	0	0	0	0	0	0	0	0	0	0	0	1.05	0	0	0	N/A	N/A	0	0		0	0	0	0	0	0	0	0	0	0	0	0	0	0	0	0	0	0
ANXA3	0	0	0	0	2.6	0	0	0	0	0	1.83	0	0	0	0	0	0	0	0	0	0	0	0	0	0	0	N/A	N/A	0	0		0	0	0	0	0	0	0	0	0	0	0	0	0	0	0	0	0	0
ANXA4	0	0	0	0	0	0	0	0	0	0	1.19	0	0	0	0	0	0	0	0	0	0	0	1	0	0	0	N/A	N/A	0	0		0	0	0	0	0	0	0	0	0	0	0	0	0	0	0	0	0	0
ANXA5	0	0	0	0	0	0	0	0	0	0	0	0	0	0	0	0	0	0	0	0	0	0	0	0	0	0	N/A	N/A	0	0		3.84	0	0	0	2.7	0	0	0	0	0	1.2	0	0	0	0	0	0	0
ANXA6	0	0	0	0	1.5	0	0	0	0	0	0	0	0	0	0	0	0	0	0	0	0	0	0	0	0	0	N/A	N/A	0	0		2.42	0	2.4	0	2.75	0	0	0	0	0	0	0	0	0	0	0	0	0
ANXA7	0	0	0	0	0	-2.27	0	0	0	0	0	0	0	0	0	0	0	0	0	0	0	0	0	0	0	0	N/A	N/A	0	0		0	0	0	0	0	0	0	0	0	0	0	0	0	0	0	0	0	0
ANXA9	0	0	1.21	0	0	0	0	0	0	0	0	0	0	0	0	0	0	0	0	0	0	0	1.21	0	0	0	N/A	N/A	0	0		0	0	0	0	0	0	0	-1.44	0	-1.67	0	-1.24	0	0	0	0	0	0
AOC1	0	0	0	0	1.34	0	0	0	0	0	0	0	0	0	0	0	0	0	0	0	0	0	0	0	0	0	N/A	N/A	1.24	0		0	0	0	0	0	0	0	0	0	0	0	0	0	0	0	0	0	0
AOC2	0	0	0	0	0	0	0	0	0	0	0	0	0	0	0	0	0	0	0	0	0	0	0	0	0	0	N/A	N/A	0	0		0	0	0	0	0	0	0	0	0	0	0	0	0	0	0	0	0	0
AOC3	0	0	0	0	0	0	0	0	0	0	0	0	0	0	0	0	0	0	0	0	0	0	0	0	0	0	N/A	N/A	0	0		0	0	0	0	0	0	0	0	0	0	0	0	0	0	0	0	0	0
AOX1	0	0	0	0	0	0	0	0	0	0	0	0	0	0	0	0	0	0	0	0	0	-0.59	0	0	0	0	N/A	N/A	0	0		0	0	0	0	2.06	0	0	0	0	0	0	0	0	0	0	0	0	0
AP000254.1	0	0	0	0	0	0	0	0	0	0	0	0	0	0	0	0	0	0	0	0	0	0	1.02	0	0	0	N/A	N/A	0	0		0	0	0	0	0	0	0	0	0	0	0	0	0	0	0	0	0	0
AP000266.1	0	0	0	0	0	0	0	0	0	0	0	0	0	0	0	0	0	0	0	0	0	0	0	0	0	0	N/A	N/A	0	0		0	0	0	0	0	0	0	0	0	0	0	0	0	0	0	0	0	0
AP000317.1	0	0	0	0	0	0	0	0	0	0	0	0	0	0	0	0	0	0	0	0	0	0	0	-2.48	0	0	N/A	N/A	0	0		0	0	0	0	0	0	0	0	0	0	0	0	0	0	0	0	0	0
AP000320.1	0	0	0	0	0	0	0	0	0	0	0	0	0	0	0	0	0	0	2.77	0	0	0	0	0	0	0	N/A	N/A	0	0		0	0	0	0	0	0	0	0	0	0	0	0	0	0	0	0	0	0
AP000345.2	0	0	0	0	0	0	0	0	0	0	0	0	0	0	0	0	0	0	0	0	0	0	0	0	0	0	N/A	N/A	0	0		0	0	0	0	0	0	0	0	0	0	0	0	0	0	0	0	0	0
AP000350.6	0	0	0	0	0	0	0	0	0	0	0	0	0	0	0	0	0	0	0	0	0	0	0	0	0	0	N/A	N/A	0	0		0	0	0	0	0	0	0	0	0	0	0	0	0	0	0	0	0	0
AP000439.2	0	0	0	0	0	0	0	0	0	0	0	0	0	0	0	0	0	0	0	0	0	-0.57	0	-0.97	0	0	N/A	N/A	0	0		0	0	0	0	0	0	0	0	0	0	0	0	0	0	0	0	0	0
AP000442.2	0	0	0	0	0	0	0	0	0	0	0	0	0	-1.48	0	0	0	0	0	0	0	-1.01	0	0	0	0	N/A	N/A	0	0		0	0	0	0	0	0	0	0	0	0	0	0	0	0	0	0	0	0
AP000487.1	0	0	0	0	0	0	0	0	0	0	0	0	0	0	0	0	0	0	0	-0.58	0	0	0	0	0	0	N/A	N/A	0	0		0	0	0	0	0	0	0	0	0	0	0	0	0	0	0	0	0	0
AP000569.1	0	0	0	0	0	0	0	0	0	0	0	0	0	0	0	0	0	0	0	-1.34	0	0	0	0	0	0	N/A	N/A	0	0		0	0	0	0	0	0	0	0	0	0	0	0	0	0	0	0	0	0
AP000640.1	0	0	0	0	0	0	0	0	0	0	0	0	0	0	0	0	0	0	0	0	1.6	0	1.48	0	0	0	N/A	N/A	0	0		0	0	0	0	0	0	0	0	0	0	0	0	0	0	0	0	0	0
AP000654.1	0	0	0	0	0	0	0	0	0	0	0	0	0	0	0	0	0	0	0	0	1.83	0	0	0	0	0	N/A	N/A	0	0		0	0	0	0	0	0	0	0	0	0	0	0	0	0	0	0	0	0
AP000688.2	0	0	0	0	0	0	0	0	0	0	0	0	0	0	0	0	0	0	0	-1.18	0	-1.02	0	-1.28	0	0	N/A	N/A	0	0		0	0	0	0	0	0	0	0	0	0	0	0	0	0	0	0	0	0
AP000692.2	0	0	0	0	0	0	0	0	0	0	0	0	0	0	0	0	0	0	0	-2.24	0	-1.94	0	0	0	0	N/A	N/A	0	0		0	0	0	0	0	0	0	0	0	0	0	0	0	0	0	0	0	0
AP000696.1	0	0	0	0	0	0	0	0	0	0	0	0	0	0	0	0	0	0	0	-1.65	0	-1.74	0	-2.37	0	0	N/A	N/A	0	0		0	0	0	0	0	0	0	0	0	0	0	0	0	0	0	0	0	0
AP000697.1	0	0	0	0	0	0	0	0	0	0	0	0	0	0	0	0	0	0	0	0	0	0	0	0	0	0	N/A	N/A	0	0		0	0	0	0	0	0	0	0	0	0	0	0	0	0	0	0	0	0
AP000759.1	0	0	0	0	0	0	0	0	0	0	0	0	0	0	0	0	0	0	0	0	0	0	0	-1.96	0	0	N/A	N/A	0	0		0	0	0	0	0	0	0	0	0	0	0	0	0	0	0	0	0	0
AP000763.3	0	0	0	0	0	0	0	0	0	0	0	0	0	0	0	0	0	0	0	0	0	0	0	0	0	0	N/A	N/A	0	0		0	0	0	0	0	0	0	0	0	0	0	0	0	0	0	-1.3	0	0
AP000769.1	0	0	0	0	0	0	0	0	2.2	0	2.23	0	0	0	0	0	0	0	0	0	1.15	0	1.52	0	0	0	N/A	N/A	0	0		1.46	0	1.6	0	1.97	0	0	0	0	0	1.77	0	0	0	0	0	0	0
AP000781.2	0	0	0	-0.35	0	-1	0	0	0	0	0	0	0	0	0	0	0	0	0	0	0	0	0	0	0	0	N/A	N/A	0	0		0	0	1.04	0	0	0	0	0	0	0	0	0	0	0	0	0	0	0
AP000787.1	0	0	0	0	0	0	0	0	0	0	0	0	0	0	0	0	0	0	0	0	0	0	0	0	0	0	N/A	N/A	0	0		0	0	0	0	0	0	0	0	0	0	0	0	0	0	0	0	0	0
AP000808.1	0	0	0	0	0	0	0	0	0	0	0	0	0	0	0	0	0	0	0	0	0	0	0	0	0	0	N/A	N/A	0	0		0	0	0	0	0	0	0	0	0	0	0	0	0	0	0	0	0	0
AP000851.1	0	0	0	0	0	0	0	0	0	0	0	0	0	0	0	0	0	0	0	0	0	0	0	0	0	0	N/A	N/A	0	0		0	0	0	0	0	0	0	0	0	0	0	0	0	0	0	0	0	0
AP000866.1	0	0	0	0	0	0	0	0	0	0	0	0	0	-1.1	0	0	0	0	0	0	1.14	0	1.64	0	0	0	N/A	N/A	0	0		0	0	0	0	0	0	0	0	0	0	0	0	0	0	1.88	-1.4	0	0
AP000873.3	0	0	0	0	0	0	0	0	0	0	0	0	0	0	0	0	0	0	0	0	0	0	0	0	0	0	N/A	N/A	0	0		0	0	0	0	0	0	0	0	0	0	0	0	0	0	0	0	0	0
AP000880.1	0	0	0	0	0	0	0	0	0	0	0	0	0	0	0	-3.56	0	0	0	0	0	0	0	-1.35	0	0	N/A	N/A	0	0		0	0	0	0	0	0	0	0	0	0	0	0	0	0	0	0	0	0
AP000894.4	0	0	0	0	0	0	0	0	0	0	0	0	0	0	0	0	0	0	0	0	1.56	0	1.94	0	0	0	N/A	N/A	0	0		0	0	0	0	0	0	0	0	0	0	0	0	0	0	0	0	0	0
AP000904.1	0	0	0	0	0	0	0	0	0	0	0	0	0	0	0	0	0	0	0	0	0	0	0	-0.6	0	0	N/A	N/A	0	0		0	0	0	0	0	0	0	0	0	0	0	0	0	0	0	0	0	0
AP000919.2	0	0	0	0	0	0	0	0	0	0	0	0	0	0	0	0	0	0	0	0	0	0	0	0	0	0	N/A	N/A	0	0		0	0	0	0	0	0	0	0	0	0	0	0	0	0	0	0	0	0
AP000924.1	0	0	0	0	0	0	0	0	0	0	0	0	0	0	0	0	0	0	0	0	2.11	0	3.25	0	0	0	N/A	N/A	0	0		0	0	0	0	0	0	0	0	0	0	0	0	0	0	0	0	0	0
AP000943.1	0	0	0	0	0	0	0	0	0	0	0	0	0	0	0	0	0	0	0	0	0	0	2.25	0	0	0	N/A	N/A	0	0		0	0	0	0	0	0	0	0	0	0	0	0	0	0	0	0	0	0
AP000943.3	0	0	0	0	0	0	0	0	0	0	0	0	0	0	0	0	0	0	1.66	0	0	0	0	0	0	0	N/A	N/A	0	0		0	0	0	0	0	0	0	0	0	0	0	0	0	0	0	0	0	0
AP001029.1	0	0	0	0	0	0	0	0	0	0	0	0	0	0	0	0	0	0	0	0	0	-1.65	0	0	0	0	N/A	N/A	0	0		0	0	0	0	0	0	0	0	0	0	0	0	0	0	0	0	0	0
AP001029.2	0	0	0	0	0	0	0	0	0	0	0	0	0	0	0	0	0	0	0	0	0	-2.43	0	0	0	0	N/A	N/A	0	0		0	0	0	0	0	0	0	0	0	0	0	0	0	0	0	0	0	0
AP001033.1	0	0	0	0	0	0	0	0	0	0	0	0	0	0	0	0	0	0	0	0	0	0	0	0	0	0	N/A	N/A	0	0		0	0	0	0	0	0	0	0	0	0	0	0	0	-1.02	0	0	0	0
AP001048.1	0	0	0	0	0	0	0	0	0	0	0	0	0	0	0	0	0	0	0	0	0	-1.47	0	0	0	0	N/A	N/A	0	0		0	0	0	0	0	0	0	0	0	0	0	0	0	0	0	0	0	0
AP001062.1	0	0	0	0	0	0	0	0	0	0	0	0	0	0	0	0	0	0	0	0	0	0	1.7	0	0	0	N/A	N/A	0	0		0	0	0	0	0	0	0	0	0	0	0	0	0	0	0	0	0	0
AP001107.6	0	0	0	0	0	0	0	0	0	0	0	0	0	0	0	0	0	0	0	0	0	0	0	0	0	0	N/A	N/A	0	0		0	0	0	0	0	0	0	0	0	0	0	0	0	0	0	0	0	0
AP001160.1	0	0	0	0	0	0	0	0	0	0	0	0	0	0	0	0	0	0	0	0	0	0	0	0	0	0	N/A	N/A	0	0		0	0	0	0	0	0	0	0	0	0	0	0	0	0	0	0	0	0
AP001160.2	0	0	0	0	0	0	0	0	0	0	0	0	0	0	0	0	0	0	0	0	0	0	0	0	0	0	N/A	N/A	0	0		0	0	0	0	0	0	0	0	0	0	0	0	0	0	0	0	0	0
AP001160.3	0	0	0	0	0	0	0	0	0	0	0	0	0	0	0	0	0	0	0	0	0	0	0	0	0	0	N/A	N/A	0	0		0	0	0	0	0	0	0	0	0	0	0	0	0	0	0	0	0	0
AP001267.3	0	0	0	0	0	0	0	0	0	0	0	0	0	0	0	0	0	0	0	0	0	0	0	0	0	0	N/A	N/A	0	0		0	0	0	0	0	0	0	0	0	0	0	0	0	0	0	0	0	0
AP001269.2	0	0	0	0	0	0	0	0	0	0	0	0	0	0	0	0	0	0	0	0	0	0	0	0	0	0	N/A	N/A	0	0		0	0	0	0	0	0	0	0	0	0	0	0	0	0	0	0	0	0
AP001330.5	0	0	0	0	0	0	0	0	0	0	0	0	0	0	0	0	0	0	0	0	0	0	0	0	0	0	N/A	N/A	0	0		0	0	0	0	0	0	0	0	0	0	0	0	0	0	0	0	0	0
AP001347.1	0	0	0	0	0	0	0	0	0	0	0	0	0	0	0	0	0	0	0	-2.61	0	0	0	0	0	0	N/A	N/A	0	0		0	0	0	0	0	0	0	0	0	0	0	0	0	0	0	0	0	0
AP001372.2	0	0	0	0	0	0	0	0	0	0	0	0	0	0	0	0	0	0	0	0	0	-0.4	0	0	0	0	N/A	N/A	0	0		0	0	0	0	0	0	0	0	0	0	0	0	0	0	0	0	0	0
AP001412.1	0	0	0	0	0	0	0	0	0	0	0	0	0	0	0	0	0	0	0	0	0	0	0	0	0	0	N/A	N/A	0	0		0	0	0	0	0	0	0	0	0	0	0	0	0	0	0	0	0	0
AP001432.1	0	0	0	0	0	0	0	0	0	0	0	0	0	0	0	0	0	0	0	0	1.96	0	2.64	0	0	0	N/A	N/A	0	0		0	0	0	0	0	0	0	0	0	0	0	0	0	0	2.22	0	0	0
AP001453.1	0	0	0	0	0	0	0	0	0	0	0	0	0	0	0	0	0	0	0	0	1.07	0	1.71	0	0	0	N/A	N/A	0	0		0	0	0	0	0	0	0	0	0	0	0	0	0	0	0	0	0	0
AP001453.2	0	0	0	0	0	0	0	0	0	0	0	0	0	0	0	0	0	0	0	-1.22	0	-1.14	0	-1.34	0	0	N/A	N/A	0	0		0	0	0	0	0	0	0	0	0	0	0	0	0	0	0	0	0	0
AP001453.3	0	0	0	0	0	0	0	0	0	0	0	0	0	0	0	0	0	0	0	-0.56	0	-0.54	0	-0.7	0	0	N/A	N/A	0	0		0	0	0	0	0	0	0	0	0	0	0	0	0	0	0	0	0	0
AP001528.1	0	0	0	0	0	0	0	0	0	0	0	0	0	0	0	0	0	0	0	0	0	0	0	0	0	0	N/A	N/A	0	0		0	0	0	0	0	0	0	0	0	0	0	0	0	0	0	0	0	0
AP001528.2	0	0	0	0	0	0	0	0	0	0	0	0	0	0	0	0	0	0	0	0	1.7	0	1.44	0	0	0	N/A	N/A	0	0		0	0	0	0	0	0	0	0	0	0	0	0	0	0	0	0	0	0
AP001574.1	0	0	0	0	0	0	0	0	0	0	0	0	0	0	0	0	0	0	0	0	0	0	0	0	0	0	N/A	N/A	0	0		0	0	0	0	0	0	0	0	0	0	0	0	0	0	0	0	0	0
AP001628.1	0	0	0	0	0	0	0	0	0	0	0	0	0	0	0	0	0	0	0	0	0	0	0	0	0	0	N/A	N/A	0	0		0	0	0	0	0	0	0	0	0	0	0	0	0	0	0	0	0	0
AP001636.3	0	0	0	0	0	0	0	0	0	0	0	0	0	0	0	0	0	0	0	0	0	0	0	0	0	0	N/A	N/A	0	0		0	0	0	0	0	0	0	0	0	0	0	0	0	0	0	0	0	0
AP001646.3	0	0	0	0	0	0	0	0	0	0	0	0	0	0	0	0	0	0	0	-0.46	0	0	0	-0.48	0	0	N/A	N/A	0	0		0	0	0	0	0	0	0	0	0	0	0	0	0	0	0	0	0	0
AP001830.1	0	0	0	0	0	0	0	0	0	0	0	0	0	0	0	-2.1	0	0	0	0	0	0	0	0	0	0	N/A	N/A	0	0		0	0	0	0	0	0	0	0	0	0	0	0	0	0	0	-1.69	0	0
AP001831.1	0	0	0	0	0	0	0	0	0	0	0	0	0	0	0	0	0	0	0	0	0	0	1.46	0	0	0	N/A	N/A	0	0		0	0	0	0	0	0	0	0	0	0	0	0	0	0	0	0	0	0
AP001922.5	0	0	0	0	0	0	0	0	0	0	0	0	0	0	0	0	0	0	0	0	0	0	0	0	0	0	N/A	N/A	0	0		0	0	1.58	0	0	0	0	0	0	0	0	0	0	0	0	0	0	0
AP001972.3	0	0	0	0	0	0	0	0	0	0	0	0	0	0	0	0	0	0	0	0	0	0	0	0	0	0	N/A	N/A	0	0		0	0	0	0	0	0	0	0	0	0	0	0	0	0	0	0	0	0
AP002026.1	0	0	0	0	0	0	0	0	0	0	0	0	0	0	0	0	0	0	0	0	0	-1.49	0	-0.81	0	0	N/A	N/A	0	0		0	0	0	0	0	0	0	0	0	0	0	0	0	0	0	-1.9	0	-2.64
AP002360.1	0	0	0	0	0	0	0	0	0	0	0	0	0	0	0	0	0	0	0	-0.83	0	-0.8	0	-0.64	0	0	N/A	N/A	0	0		0	0	0	0	0	0	0	0	0	0	0	0	0	0	0	0	0	0
AP002387.1	0	0	0	0	0	0	0	0	0	0	0	0	0	0	0	0	0	0	0	0	0	0	0	0	0	0	N/A	N/A	0	0		0	0	0	0	0	0	0	0	0	0	0	0	0	0	0	0	0	0
AP002478.1	0	0	0	0	0	0	0	0	0	0	0	0	0	0	0	0	0	0	0	0	0	-0.92	0	-0.79	0	0	N/A	N/A	0	0		0	0	0	0	0	0	0	0	0	0	0	0	0	0	0	0	0	0
AP002490.1	0	0	0	0	0	0	0	0	0	0	0	0	0	0	0	0	0	0	0	0	0	0	0	0	0	0	N/A	N/A	0	0		0	0	0	0	0	0	0	0	0	0	0	0	0	0	0	0	0	0
AP002748.3	0	0	0	0	0	0	0	0	0	0	0	0	0	0	0	0	0	0	0	0	0	0	0	0	0	0	N/A	N/A	0	0		0	0	2.18	0	1.64	0	0	0	0	0	0	0	0	0	0	0	0	0
AP002807.1	0	0	0	0	0	0	0	0	0	0	0	0	0	0	0	0	0	0	0	0	0	0	2.31	0	0	0	N/A	N/A	0	0		0	0	0	0	0	0	0	0	0	0	0	0	0	0	0	0	0	0
AP002884.4	0	0	0	0	0	0	0	0	0	0	0	0	0	0	0	0	0	0	0	0	0	0	2.26	0	0	0	N/A	N/A	0	0		0	0	0	0	0	0	0	0	0	0	0	0	0	0	0	0	0	0
AP002986.1	0	0	0	0	0	0	0	0	0	0	0	0	0	0	0	0	0	0	0	0	1.3	0	1.66	0	0	0	N/A	N/A	0	0		0	0	0	0	0	0	0	0	0	0	0	0	0	0	0	0	0	0
AP002992.1	0	0	0	0	0	0	0	0	0	0	0	0	0	0	0	0	0	0	0	-1.68	0	-1.56	0	0	0	0	N/A	N/A	0	0		0	0	0	0	0	0	0	0	0	0	0	0	0	0	0	0	0	0
AP003059.1	0	0	0	0	0	0	0	0	0	0	0	0	0	0	0	0	0	0	0	0	0	0	0	0	0	0	N/A	N/A	0	0		0	0	0	0	0	0	0	0	0	0	0	0	0	0	0	0	0	0
AP003059.2	0	0	0	0	0	0	0	0	0	0	0	0	0	0	0	0	0	0	0	0	0	0	1.18	0	0	0	N/A	N/A	0	0		0	0	0	0	0	0	0	0	0	0	0	0	0	0	0	0	0	0
AP003062.1	0	0	0	0	0	0	0	0	0	0	0	0	0	0	0	0	0	0	0	0	0	-1.94	0	-1.96	0	0	N/A	N/A	0	0		0	0	0	0	0	0	0	0	0	0	0	0	0	0	0	0	0	0
AP003068.3	0	0	0	0	0	0	0	0	0	0	0	0	0	0	0	0	0	0	0	0	0	0	0	0	0	0	N/A	N/A	0	0		0	0	0	0	0	0	0	0	0	0	0	0	0	0	0	0	0	0
AP003108.1	0	0	0	0	0	0	0	0	0	0	0	0	0	0	0	0	0	0	0	0	0	0	0	0	0	0	N/A	N/A	0	0		0	0	0	0	0	0	0	0	0	0	0	0	0	0	0	0	0	0
AP003392.3	0	0	0	0	0	0	0	0	0	0	0	0	0	0	0	0	0	0	0	0	0	0	0	0	0	0	N/A	N/A	0	0		0	0	0	0	0	0	0	0	0	0	0	0	0	0	0	0	0	0
AP003392.4	0	0	0	0	0	0	0	0	0	0	0	0	0	0	0	0	0	0	0	0	0	0	0	0	0	0	N/A	N/A	0	0		0	0	0	0	0	0	0	0	0	0	0	0	0	0	0	0	0	0
AP003396.1	0	0	0	0	0	0	0	0	0	0	0	0	0	0	0	0	0	0	0	0	0	0	0	0	0	0	N/A	N/A	0	0		0	0	0	0	0	0	0	0	0	0	0	0	0	0	0	0	0	0
AP003469.2	0	0	0	0	0	0	0	0	0	0	0	0	0	0	0	0	0	0	0	0	0	-0.37	0	0	0	0	N/A	N/A	0	0		0	0	0	0	0	0	0	0	0	0	0	0	0	0	0	0	0	0
AP003469.4	0	0	0	0	0	0	0	0	0	0	0	0	0	0	0	0	0	0	0	0	1.29	0	1.62	0	0	0	N/A	N/A	0	0		0	0	0	0	0	0	0	0	0	0	0	0	0	0	0	0	0	0
AP003555.2	0	0	0	0	0	-1.79	0	0	0	0	0	0	0	0	0	0	0	0	0	0	0	0	0	0	0	0	N/A	N/A	0	0		0	0	0	0	0	0	0	0	0	0	0	0	0	0	0	0	0	0
AP003717.1	0	0	0	0	0	0	0	0	0	0	0	0	0	0	0	0	0	0	0	0	0	0	0	0	0	0	N/A	N/A	0	0		0	0	0	0	0	0	0	0	0	0	0	0	0	0	0	0	0	0
AP004608.1	0	0	0	0	0	0	0	0	0	0	0	0	0	0	0	0	0	0	0	0	1.89	0	0	0	0	0	N/A	N/A	0	0		0	0	0	0	0	0	0	0	0	0	0	0	0	0	0	0	0	0
AP005137.2	0	0	0	0	0	0	0	0	0	0	0	0	0	0	0	0	0	0	0	0	2.43	0	0	0	0	0	N/A	N/A	0	0		0	0	0	0	0	0	0	0	0	0	0	0	0	0	0	0	0	0
AP005233.2	0	0	0	0	0	0	0	0	0	0	0	0	0	0	0	0	0	0	0	0	0	0	0	0	0	0	N/A	N/A	0	0		0	0	0	0	0	0	0	0	0	0	0	0	0	0	0	0	0	0
AP005329.2	0	0	0	0	0	0	0	0	0	0	0	0	0	0	0	0	0	0	0	0	0	0	0	0	0	0	N/A	N/A	0	0		0	0	0	0	0	0	0	0	0	0	0	0	0	0	0	0	0	0
AP005329.3	0	0	0	0	0	0	0	0	0	0	0	0	0	0	0	0	0	0	0	0	0	0	0	0	0	0	N/A	N/A	0	0		0	0	0	0	0	0	0	0	0	0	0	0	0	0	0	0	0	0
[truncated: 12,527 more rows]
[truncated: 24 more columns]

## Sheet: PATC53 and PANC1 GO Summary
Upregulated
			Fold Enrichment
[truncated: 82 more rows]

## Sheet: CFPAC1 GO Summary
Upregulated
[truncated: 24 more rows]
