# Supplementary material for: PRMT1-dependent regulation of RNA metabolism and DNA damage response sustains pancreatic ductal adenocarcinoma
Source: Nat Commun. 2021 Jul 30;12:4626. doi: 10.1038/s41467-021-24798-y (PMC8324870; doi:10.1038/s41467-021-24798-y)
Supplement: Supplementary file 9 — Supplementary Data 7 [file 41467_2021_24798_MOESM9_ESM.xlsx]

## Sheet: PRIMER
NAME	DESCRIPTION	LENGTH	TM	SEQ	NOTES	NOTES 2
C1F	CCND1_APAGAIN1_FW	20	58.92	ACAGATCATCCGCAAACACG
C1R	CCND1_APAGAIN1_RV	18	59.1	GGTCACCTAAGGAGCCGG
C2F	CCND1_APAGAIN2_FW	20	59.1	CCGGTAAGTGAGGGTGATGT
C2R	CCND1_APAGAIN2_RV	19	59.46	CCCCAACCTTGTCACCCTT
C3F	CCND1_3UTRLOSS_FW	20	59.25	CTTCCTGTCCTACTACCGCC
C3R	CCND1_3UTRLOSS_RV	19	59.62	TGGGGTCCATGTTCTGCTG
G1F	GLS_APALOSSandJUNCGAIN_FW	21	58.47	TCGAAGAGAAGGTGGTGATCA	Is used for as FW primer for both G1R AND G2R	Decreased in both PANC1 and PATC53
G1R	GLS_APALOSS_RV	22	59.03	TCCTCATTTGACTCAGGTGACA	Uses G1F as forward primer
G2R	GLS_JUNCGAIN_RV	23	57.53	AGACACATCTCCAGTATATGCAG		Only increased in PANC1
G3F	GLS_3UTRGAIN1_FW	21	59.04	TGGAAGCCTGCAAAGTAAACC
G3R	GLS_3UTRGAIN1_RV	20	58.98	GTCCAAAGTGCAGTGCTTCA
G4F	GLS_3UTRGAIN2_FW	20	57.62	AGCCTGCAAAGTAAACCCTT
G4R	GLS_3UTRGAIN2_RV	20	58.2	AGGTGTGTACTGGACTTGGT
H3F	HIPK2_APAGAIN1_FW	20	59.02	CCACCTACTTGCAGTCCAGA
H3R	HIPK2_APAGAIN1_RV	20	58.65	TCCCCACAGTGACTAAGGTG
H2F	HIPK2_APAGAIN2_FW	20	59.09	GTGGAGTGTGATAGCCTGGT
H2R	HIPK2_APAGAIN2_RV	20	58.94	GGAAAACCACTCTCCAGGGA
H1F	HIPK2_3UTRLOSS_FW	20	58.63	CAGCAGCCACTCAATCTCAG
H1R	HIPK2_3UTRLOSS_RV	20	59.16	ATGGTGGGAGTGATGTAGGC
