# Supplementary material for: PRMT1-dependent regulation of RNA metabolism and DNA damage response sustains pancreatic ductal adenocarcinoma
Source: Nat Commun. 2021 Jul 30;12:4626. doi: 10.1038/s41467-021-24798-y (PMC8324870; doi:10.1038/s41467-021-24798-y)
Supplement: Supplementary file 11 — Source Data [file 41467_2021_24798_MOESM11_ESM.xlsx]

## Sheet: Fig. 1
Fig. 1d
Fig. 1f			NT shRNA						NT shRNA + Dox						PRMT1 sh1						PRMT1 sh1 + Dox
			n mice						n mice						n mice						n mice
		Days	1	2	3	4	5	6	1	2	3	4	5	6	1	2	3	4	5	6	1	2	3	4	5	6
		0	143.6	144.2	176	127.1	128.8	161.4	141.7	156.5	172.6	131.5	160.9	167	105	135.2	167.3	122.4	137.3	150.6	108.4	125.8	156.3	136.7	142.6	152.4
		3	194.4	220.6	180.1	152.7	160.2	256.8	224.2	193.5	165.6	107	175.5	194.8	149.2	225.1	184.3	173.9	149.9	225.8	172.8	147.7	193.1	165.9	202.6	229.9
		6	364.8	278.9	374.6	242.7	217.2	322.7	227.9	295.3	280	326.5	257.5	304.4	220.3	210.5	280	265.1	216	200.8	304.8	266.9	292.4	278.6	230.3	408.6
		10	757.6	325.4	656.9	531.7	392.2	521.5	433.2	345.5	743	528.2	340.7	514.6	851.6	505.4	430.1	479.5	486.5	418.7	307.8	246.1	537.6	341.7	418.9	286.4
		13	681.6	377.9	617.2	552	527	588.7	501.1	677.5	974.5	778.4	455.1	567.9	1289.1	593.3	490.6	487.8	526.5	444.6	309.1	190.9	511.6	362.7	339.2	339.5
		15	1174.8	541.5	1176.1	973.2	839.5	643.4	603.6	730.7	1416.7	912.2	610.8	682.1	1358.5	1022.4	694.3	853.8	639.6	782.5	267.7	290.8	504.5	413	348.8	302.5
		20	1303.5	609.1	1289.3	906.7	966.6	850.2	773.9	921.1	1374.6	1545.5	781.4	686.3	1480.9	1096.1	967.6	888.9	830.6	866.4	259.4	234.8	604.8	508.3	353.4	390.8
		24	2218.7	753.9	1383.6	884.2	1426.9	1072	968.3	1386.1	2115.2	2241.3	799.1	961	1909.5	1415.6	1528.7	1234.7	1213.2	1779.8	319.2	544.3	628.4	774.2	447.8	532.5
Fig. 1h
Fig. 1j

## Sheet: Fig. 2
Fig. 2a
Fig. 2c
		PATC53	Panc1	MiaPaca-2	KP-3	SW1990	PK-59	BxPC-3	HupT3	SNU-324	KP4	Capan-1	HPAF-II	PATC153	PATC148	HupT4	Hs766T	Capan-2	PATC124	Aspc1	CFPAC1
	Exp 1	0.0235	0.0266	0.0407	0.0314	0.0357	0.036	0.0586	0.0799	0.0615	0.127	0.0901	0.1672	0.4776	0.8802	0.6202	0.8571	1.352	1.556	2.423	3.553
	Exp 2	0.0151	0.0142	0.0197	0.0328	0.0294	0.0564	0.037	0.0366	0.1093	0.0866	0.1013	0.3233	0.3757	0.3734	0.8432	0.9297	1.817	3.327	2.25	6.13
	Exp 3	0.0203	0.046					0.0472	0.0549			0.0866	0.2466	0.4663		0.9009	0.8396		2.87	3.914	4.879
	Exp 4	0.0334										0.2379
	Exp 5	0.0246
	Exp 6	0.0185
Fig. 2d
		Vehicle								30mg/kg PRMTi										100mg/kg PRMTi
		n mice								n mice										n mice
	Days	1	2	3	4	5	6	7	8	1	2	3	4	5	6	7	8	9	10	1	2	3	4	5	6	7	8	9
	0	214.6	218.7	220.3	222.8	236.1	246.9	258.8	314.4	212.7	214.9	217.2	218.8	221.2	227	236.6	250.6	259.3	269.9	214.2	215.4	217.6	219.4	222.5	233.9	239.2	253.5	210.6
	4	235.8	231.1	240.3	308.6	248.9	327.8	297.4	319.3	176.7	205.9	193.8	279.3	252.8	200.4	223.8	209.8	230.4	241.8	217.9	174.4	315.9	235	176.3	210.7	327.7	293.7	185.4
	8	266.8	248.4	283.8	338.2	264.7	394.3	335	342.4	172.2	217	211.2	283.8	227.4	241.6	213.5	189.5	266.5	241.9	192.1	146.2	318.8	224.5	207.6	257.8	408.1	268.4	139.7
	11	290.1	281.9	291	350.9	289.4	435	392.5	365.6	184.4	204.7	264.9	292.9	203.9	291.3	284.7	167.3	224	248.6	160.7	143.6	299.3	240.1	190	251	426.8	289.2	147.2
	15	358	462.7	400.6	381.2	386.4	515.1	445.1	392.9	226.4	252.7	283.5	359.7	222.9	327	282.7	204.8	303.6	290.9	194.6	148.8	419.6	270.6	255	262.7	468.9	395	177.1
	18	405.3	553	433.3	392.6	435.6	572.1	491.8	426.5	196.4	273.7	278.3	337.8	189.8	444.5	300.4	142.6	307	352	196.5	120.4	416.5	275.7	236.7	268.8	454.2	394	169
	21	420.1	584.5	490.2	406.7	602.5	683.1	597.7	520.6	159.7	258.8	252.9	385.5	175.6	387.5	325.8	170.2	306.7	346.1	182.5		501.3	242.3	197.5	202.4	402.2	258.5	152.8
	24	467.6	656.5	565.5	474.3	723.3	788.1	697.5	601.6	155.3	271.1	262.1	376.3	167.6	509.4	329.7	186.6	377	395.5	225.7		500.3	303.3	217.8	201.8	378.8	246.1	136.2
	27	526.1	723.2	648.4	579.4	794.2	888.7	721.3	618.8	186.8	307.7	283.1	410.5	180.5	582.2	337.5	172	359.2	414.4	225.7		511	354.5	280.5	210.5	484.7	187.1	117
Fig. 2e
Fig. 2f
		Vehicle								25mg/kg PRMTi								75mg/kg PRMTi								200mg/kg PRMTi
		n mice								n mice								n mice								n mice
	Days	1	2	3	4	5	6	7	8	1	2	3	4	5	6	7	8	1	2	3	4	5	6	7	8	1	2	3	4	5	6	7	8
	1	133.4	185.6	170.8	175.9	163.9	193.2	218.9	232.9	138.77	150.2	241.8	179.6	188.3	195.4	207	165.8	143.05	207.2	165.9	172.1	191.4	196.6	152.1	242.4	144.92	153.1	166.6	175.2	182.3	198.4	210.7	244.9
	4	155.7	206.2	222.8	207.9	219.2	179.7	246.2	272	167.85	168.2	285.2	185.2	233.9	230	211.1	183.8	166.17	252	132.1	210.4	200	203.7	150.8	257.5	110.37	121.6	183.8	177.4	193.2	229.7		217.6
	8	238.3	306.2	304	305.4	346.1	154.2	318.3	362.3	186.58	243.8	303.3	229	200.5	170.4	291	253.2	169.81	292.3	158.1	311.9	243.2	192.7	184.8	295	141.93	105.7	193.3	151.5	230.6	220		204
	11	299.2	389.7	397.6	324.3	431.3	202.3	405.4	440.9	266.67	255.9	392.9	232.2	301.5	294.7	387.1	267.9	203.41	275.6	110.9	351.2	269.5	228.9	211.7	402.3	135.34	115.8	180.2	185.2	213.2	205.4		229.1
	15	280.5	578.3	456.1	460.7	668.5	238.2	419.6	672.8	337.67	297.72	530.44	351.17	382.66	293.4	379.81	452.12	237.64	283.49	168.94	440.55	403.08	273.56	222.31	413.53	143.3	140.05	202.05	165.11	225.84	204.55		204.42
	18	340.59	754.51	476.79	466.05	735.81	369.95	435.86	712.42	433.21	271.34	662.73	401.36	421.07	382.56	459.66	458.99	350.88	289.02	188.06	554.2	511.8	339.42	255.46	463.99	137.91	159.67	186.01	199.07	259.52	287.99		340.24
	22	510.73	779.64	768.76	695.51	919.75	397.75	587.46	826.33	469.52	343.06	708.2	495.47	546.66	464.71	571.74	507.57	396.24	333.66	221.42	555.28	520.32	334.53	260.45	445.93	176.19	196.49	203.79	182.18	275.18	243.17		309.66
	25	577.36	890.74	873.67	826.55	1102.54	536.2	714.62	921.56	587.05	454.51	839.76	604.24	687.13	488.93	710.34	575.58	341.7	433.53	254.71	574.93	616.76	432.66	357.7	571.93	173.02	174.46	218.46	169.97	312.81	252.51		356.88
Fig. 2g
		Vehicle					200mg/kg PRMTi
		n mice					n mice
	Days	1	2	3	4	5	1	2	3	4	5
	1	234.5	243	214.3	165.1	223.6	176.2	183	231.4	227.7	253.5
	4	372.1	364.3	216.2	252.5	304.1	257.7	232.1	295.4	294.6	414.2
	8	717.2	563	472.1	391.1	659.2	303.6	303.9	419.8	385.5	559.4
	11	811.9	925.2	620	467.9	840.9	414.7	318.5	479.2	331.2	449.4
	15	1006.2	1086.2	958.7	749	1437.8	499.7	380.3	472.3	424.7	634
	18	1294.8	1222.3	1101.4	1027.3	1464.5	579.8	416.9	664	356.2	718.4
	22	1678.9	1940.4	1414.6	1206.7	2028.4	615.1	487.3	701.6	476.6	701.5
Fig. 2h
		Vehicle				200mg/kg PRMTi
		n mice				n mice
	Days	1	2	3	4	1	2	3
	0	139.7	239.2	160.9	165.9	140.2	303.4	157.8
	4	226.2	299.5	245	231.8	217.4	371.2	201.8
	8	355.8	416.7	278.7	296.4	442.6	381.5	248
	12	372.4	444.1	379.4	323.9	461.6	466.4	248.8
	15	392.3	498.9	431.6	348.5	520.8	478.5	357.5
	18	419.4	585.7	521	554.1	555.2	523	365
	22	438	687.4	666.7	585	562.8	618.3	360.6
	25	546	701	771.8	686.2	683.4	713.2	474.9
	28	685.7	949.8	899.7	992.8	726.7	790.4	481.4

## Sheet: Fig. 3
Fig. 3b

## Sheet: Fig. 5
Fig. 5b
				Exp 1	Exp 2	Exp 3	Exp 4	Exp 5	Exp 6
	CCND1 APA Gain1 (C1F-C1R)	DMSO	PATC53	1	1	1	1	1	1
			PANC1	1	1	1	1	1	1
		PRMTi (24h)	PATC53	1.81986	1.79572	2.14728
			PANC1	1.80527	2.8265	2.4786
		PRMTi (48h)	PATC53	1.36126	1.5009	2.76017	2.33984	1.70525	2.82249
			PANC1	2.44544	2.51456	2.98062	2.57706
		PRMTi (72h)	PATC53	1.7296	2.35361	2.81203	3.29068	2.47696
			PANC1	2.77548	3.68682	4.60764	2.75205
				Exp 1	Exp 2	Exp 3	Exp 4	Exp 5	Exp 6
	CCND1 APA Gain2 (C2F-C2R)	DMSO	PATC53	1	1	1	1	1	1
			PANC1	1	1	1	1	1	1
		PRMTi (24h)	PATC53	2.08889	2.10515	2.61312
			PANC1	1.06166	1.89096	1.49311	1.8624
		PRMTi (48h)	PATC53	1.8263	1.83715
			PANC1	1.42126	1.90961	1.73331
		PRMTi (72h)	PATC53	1.64757	2.75967	2.76224	2.74485
			PANC1	1.12887	1.85676	2.81117	1.22352	1.44697	1.7086
				Exp 1	Exp 2	Exp 3	Exp 4	Exp 5	Exp 6
	CCND1 3'UTR Loss (C3F-C3R)	DMSO	PATC53	1	1	1	1	1	1
			PANC1	1	1	1	1	1	1
		PRMTi (24h)	PATC53	0.844324	0.936633	0.989069	0.834886	0.864892	1.02085
			PANC1	0.531866	0.566293	0.61319	0.588703
		PRMTi (48h)	PATC53	0.476753	0.800397	0.880709	0.602207	0.944914	0.741764
			PANC1	0.419286	0.324414	0.364057
		PRMTi (72h)	PATC53	0.61863	0.672298	0.820495	0.588977
			PANC1	0.360249	0.372869	0.330183
Fig. 5c											Fig. 5e
Fig. 5d
			DMSO						PRMTi
			Exp 1	Exp 2	Exp 3	Exp 4	Exp 5	Exp 6	Exp 1	Exp 2	Exp 3	Exp 4	Exp 5	Exp 6
	G0/G1	24h	49	39.6		40.5			53.2	41		43.8
		48h	56.3	36.7	48	50.2	47.76	34	69.6	44.6	55.7	63.7	60.39	57
		72h	56.6	38.3	46.3		48.78	35	74.3	50.7	59.1		64.6	60
			DMSO						PRMTi
			Exp 1	Exp 2	Exp 3	Exp 4	Exp 5	Exp 6	Exp 1	Exp 2	Exp 3	Exp 4	Exp 5	Exp 6
	S-Phase	24h	37.6	42		44.9			34.5	41.8		41.8
		48h	30.9	43.2	37.8	35.3	49.34	38	17.1	34.7	26.3	22.3	33.77	20
		72h	29.4	43.9	38.2		48.44	40	12.4	26.1	20.8		28.74	14
Fig. 5g
		DMSO			PRMTi
		Exp 1	Exp 2	Exp 3	Exp 1	Exp 2	Exp 3
	0h	100	100	100	100	100	100
	24h	539	729.7	913.7	165.5	241.5	255.9
	48h	1422	1256	1773	675.9	415.9	571.4

## Sheet: Fig. 6
Fig. 6a
Fig. 6c										Fig. 6e
		PATC53		PANC1		CFPAC1						DMSO						PRMTi
		DMSO	PRMTi	DMSO	PRMTi	DMSO	PRMTi					Exp 1	Exp 2	Exp 3	Exp 4	Exp 5	Exp 6	Exp 1	Exp 2	Exp 3	Exp 4	Exp 5	Exp 6
		3	21	0	1	0	4				PATC53	23	5	6	15	9	20	54	49	25	27	49	46
		1	7	1	0	0	4				CFPAC1	0	6	9				0	9	11
		3	41	2	4	1	2
		20	21	2	12	10	2			Fig. 6f
		0	65	0	4	1	0					DMSO						PRMTi
		0	38	1	14	0	0					Exp 1	Exp 2	Exp 3	Exp 4	Exp 5	Exp 6	Exp 1	Exp 2	Exp 3	Exp 4	Exp 5	Exp 6
		15	46	1	17	0	8				PATC53	6	5	2	5	6	9	51	39	18	22	26	29
		21	22	4	10	30	16				CFPAC1	0	3	3				0	3	11
		8	15	0	0	0	4
		24	33	0	15	4	6			Fig. 6g
		14	26	1	1	12	1					DMSO						PRMTi
		23	0	1	0	0	15					Exp 1	Exp 2	Exp 3	Exp 4	Exp 5	Exp 6	Exp 1	Exp 2	Exp 3	Exp 4	Exp 5	Exp 6
		27	24	2	0	3	5				PATC53	17	0	4	10	3	14	37	27	11	17	26	26
		20	31	0	8	35	1				CFPAC1	0	3	6				0	6	0
		2	56	0	10	0	8
		16	28	6	4	0	0
		27	1	0	0	3	3
		19	0	4	8	1	0			Fig. 6h
		17	0	0	4	1	1					Vehicle					200 mg/kg PRMTi
		25	10	0	2	3	2					n mice					n mice
		23	26	2	0	4	8				Days	1	2	3	4	5	1	2	3
		2	26	3	1	0	2				1	243.8	200.8	225.7	160.3	223.1	148.3	219.6	226.7
		8	22	0	25	2	7				4	397.2	220.3	437.1	314.7	238.1	141.9	139.4	189.5
		14	1	0	3	2	4				7	420	272.1	470.9	349.8	279.6	154.4	158.5	197.4
		0	11	0	7	2	0				11	640.6	271.7	519.2	411.6	325.3	149.9	149.2	185.7
		17	21	0	5	0	0				15	833.8	452.7	575.1	564.1	423.2	204.6	207.6	224.3
		20	21	3	12	0	10				18	867.9	541.9	1041	751.2	476.7	272.1	250.3	225.5
		26	0	0	12	0	1				21	1010.5	492.6	1014.8	812.2	515.7	309.7	210.8	242.6
		1	18	2	4	0	0				25	1042.9	595.3	865.2	809.3	718.9	282.4	300	348.8
		14	53	0	10	1	4				28	1313.3	760.5	1336.8	876.7	775.4	323.5	230.9	328.4
		0	11	0	4	25	0
		3	7	0	3	6	2
		1	20	3	7	7	0			Fig. 6i
		3	17	0	3	0	1					Vehicle			200 mg/kg PRMTi
		0	19	0	12	2	0					n mice			n mice
		0	34	3	1	2	9				Days	1	2	3	1	2	3
		15	12	5	7	0	3				1	131	126.7	170.1	152.2	150.4	136.7
		12	0	7	0	11	2				6	334	323.5	455.3	389.8	299.7	252.9
		8	8	1	0	4	2				10	435.9	345.6	632.1	377.5	211.5	258.6
		24	35	0	0	0	5				13	547.3	569.7	731.3	415.2	298	316.1
		23	25	0	0	4	0				17	564.4	736	1341	300.3	301.5	262.2
		20	2	0	1	53	0				21	677.2	854.1	1344.2	206.8	318.1	245.3
		27	0	0	0	0	0
		19	0	0	23	0	0
		5	10	3	14	0	0
		0	26	0	0	0	0
		14	26	0	5	0	0
		27	22	0	14	0	0
		21	1	0	2	0	0
		0	11	6	7	1	0
		20	21	3	6	0	0
		0	21	5	1	0	0
		11	0	0	15	7	0
		23	18	0	14	0	0
		4	53	0	1	0	0
		9	11	2	25	0	0
		10	7	0	20	0	0
		1	44	0	26	0	0
		0	40	0	15	0	0
		4	40	0	0	1	0
		5	49	1	8	0	0
		14	52	12	0	0	0
		6	42	32	26	0	0
		8	48	0	23	0	0
		5	5	0	4	0	0
		0	34	15	10	0	0
		13	56	20	14	0	0
		13	47	11	0	0	0
		4	30	10	10	0	0
		12	41	5	22	0	0
		23	42	28	4	33	0
		7	0	4	3	1	0
		24	24	16	0	6	0
		22	46	9	1	17	0
		17	23	22	38	5	0
		15	19	2	2	31	6
		25	25	0	35	0	0
		13	40	3	19	16	2
		6	0	4	28	1	0
		13	34	0	33	22	1
		0	61	2	32	0	0
		4	54	0	38	0	0
		21	63	1	16	2	0
		43	22	0	18	0	0
		0	0	10	29	0	0
		18	2	0	31	0	0
		17	0	11	36	0	0
		8	26	2	0	0	0
		16	42	3	21	0	2
		8	42	0	41	0	11
		19	18	1	35	0	3
		14	77	0	0	0	0
		5	55	12	18	0	0
		10	53	0	53	0	1
		23	24	0	26	0	0
		2	3	0	0	10	0
		16	42	2	52	0	0
		1	34	0	44	10	0
		6	35	0	71	0	6
		0	46	0	0	0	0
		0	32	0	86	0	3
		0	37	0	31	0	0
		0	40	57	93	0	0
		0	92	0	32	0	4
		0	21	9	47	0	3
		2	47	0	38	1	1
		0	54	0	38	2	2
		0	38	11	33	4	1
		0	0	9	34	8	0
		0	0	0	26	4	0
		0	44	0	48	0	0
		0	0	0	32	7	1
		0	31	0	35	0	1
		0	57	0	37	0	1
		2	44	0	42	0	5
		8	38	2	22	0	1
		13	20	0	35	0	0
		3	37	2	47	4	0
		10	24	4	20	0	1
		0	36	1	10	6	2
		14	31	11	22	0	0
		10	38	2	28	14	0
		0	0	1	38	44	0
		13	38	0	24	0	0
		2	52	3	34	0	0
		39	35	0	11	0	0
		10	39	0	30	0	0
		9	22	0	15	5	0
		6	50	0	30	4	9
		4	62	0	21	6	3
		0	46	4	43	0	0
		3	53	5	22	1	1
		1	17	0	21	0	0
		0	32	0	13	0	0
		14	50	3	23	0	1
		17	17	4	44	5	7
		3	21	3	49	9	1
		31	64	0	72	0	0
		32	45	0	51	0	3
		5	52	1	32	0	0
		32	37	3	57	2	4
		0	26	4	51	0	10
		7	0	2	64	3	1
		0	35	0	53	0	0
		68		5	72	0	6
		18		0	47	0	0
		17		0	63	0	1
		22		0	45	0	0
		13		0	42	0	0
		19		0	41	0	3
		5		0	66	7	2
		18		0	60	4	9
		6		0	89	0	6
		23		0	30	0	3
		9		1	38	0	0
		20		0	0	0	0
		3		0	31	0	2
		1		0	97	0	2
		13		1	0	8	1
		19		5	0	0	0
		85		8	85	21	1
		21		0	8	15	0
		23		0	19	28	4
		23		6	8	14	1
		16		4	2	16	0
		1		1	24	0	0
		0		3	8	2	0
		18		0	6	16	1
		5		2	14	22	0
		14		9	10	9	1
		6		0	18	13	0
		9		4	21	1	2
		12		3	28	3	0
		22		1	28	2	0
		31		0	13	0	2
		10		0	26	1	0
		10		4	21	4	0
		8		2	49	2	2
		0		0	40	22	2
		11		0	18	2	1
				10	10	1	0
				0	2	15	2
				0	16	0	7
				2	39	32	1
				3	21	9	0
				6	22	0	0
				4	19	1	0
				5	28	2	2
				0	0	45	4
				9	19	16	2
				6	27	5	1
				3	61	0	5
				2	21	10	3
				17	31	5	12
				11	7	2	2
				2	10	22	5
				5	26	1	5
				5	28	1	3
				3	0	6	1
				0	30	1	2
				0	21	9	4
				0	13	9	4
				0	23	2	3
				9	4	18	0
				0	14	2	0
				2	22	22	2
				0	14	0	5
				1	12	29	5
				2	11	1	4
				2	17	2	2
				0	19	3	2
				0	11	1	1
				0	29	8	7
				0	27	2	2
				0	10	7	2
				0	29	3	0
				0	46	2	2
				0	39	8	0
				0	54	7	7
				1	16	12	0
				2	37	5	0
				0	9	5	5
				0	3	15	0
				1	5	11	2
				1	6	2	9
				1	6	2	1
				0	31	6	7
				14	26	11	1
				14	13	2	2
				7	21	5	4
				7	21	8	1
				3	8	6	0
				1	20	7	0
				1	28	10	3
				8	17	7	0
				4	5	4	1
				1	70	1	3
				2	16	6	1
				3	27	4	2
				0	22	5	0
				2	8	6	1
				1	5	4	0
				0	7	1	0
				5	1	5	0
				0	4	2	0
				2	12	11	2
				1	3	17	0
				1	16	5	1
				2	9	4	0
				1	2	1	0
				9	20	16	0
				0	10	18	0
				0	2	2	0
				4	10	23	1
				2	9	1	1
				8	0	5	0
				5	21	3	0
				1	7	0	0
				4	10	3	0
				3	9	3	1
				1	5	1	0
				5	4	6	0
				2	16	17	0
				1	3	1	0
				2	10	6	0
				1	11	5	0
				1	4	19	0
				0	6	2	0
				4	7	4	2
				17	1	4	2
				0	14	1	0
				2	11	2	1
				0	11	9	4
				0	9	11	1
				5	6	6	4
				6	1	11	1
				0	2	10	3
				0	6	5	1
				2	25	5	1
				0	24	1	4
				8	1	0	0
				7	1	12	0
				2	1	2	3
				1	16	3	1
				2	3	12	0
				1	14	4	3
				0	8	9	1
				0	7	1	0
				0	12	11	0
				2	4	9	0
				2	2	0	0
				6	4	2	0
				2	4	9	0
				2	4	8	0
				4	0	9	3
				1	3	7	1
				2	10	20	1
				0	6	8	0
				0	26	21	1
				1	9	1	0
				1	16	6	1
				0	3	0	2
				3	19	3	2
				3	9	2	8
				1	15	4	0
				5	6	3	1
				12	15	1	20
				8	26	7	2
				1	12	8	2
				0	10	3	12
				0	21	2	5
				7	7	3	11
				1	16	1	2
				2	5	1	5
				3	9	7	3
				0	16	8	3
				6	14	22	11
				2	15	15	5
				0	4	1	7
				2	0	17	5
				3	4	3	3
				7	13	0	3
				0	17	10	5
				8	10	19	7
				0	3	8	5
				0	8	12	2
				0	1	5	4
				0	11	1	27
				7	1	9	1
				0	0	11	3
				4	0	3	2
				0	0	10	6
				0	3	16	3
				8	3	19	1
				1	19	9	0
				6	2	8	3
				10	2	5	0
				0	6	20	0
				1	6	0	4
				14	7	8	6
				9	1	11	6
				0	1	0	0
				4	18	20	1
				9	7	1	4
				20	7	1	4
				0	6	1	2
				4	2	0	2
				0	17	5	6
				1	4	1	3
				5	0	11	1
				2	3	5	15
				5	18	0	3
				3	19	2	1
				7	6	2	1
				0	3	13	5
				23	8	2	1
				15	14	1	0
				0	15	2	0
				4	10	4	3
				4	4	4	0
				10	9	2	0
				1	18	18	0
				0	7	21	1
				19	8	1	9
				0	22	14	1
				5	3	5	2
				1	23	2	2
				5	7	6	12
				1	22	18	1
				20	2	9	9
				2	1	1	9
				3	3	0	2
				0	20	0	5
				2	3	13	0
				1	14	10	0
				0	10	1	4
				1	0	3	0
				16	5	5	0
				0	20	6	0
				0	3	5	1
				1	22	13	1
				2	15	18	0
				3	6	2	1
				2	1	8	3
				2	1	8	4
				4	13	11	0
				0	24	5	3
				1	5	2	0
				1	5	17	0
				1	1	0	0
				0	13	5	1
				1	6	0	0
				0	23	11	6
				2	0	24	0
				0	7	1	0
				0	13	16	2
				0	10	0	0
				0	25	11	0
				1	3	0	1
				0	4	4	0
				0	1	1	1
				3	24	3	1
				0	9	2	0
				5	16	11	0
				0	0	3	2
				2	3	16	0
				0	6	10	0
				1	0	2	0
				0	3	17	3
				3	4	4	0
				1	16	7	0
				2	4	15	0
				1	0	0	2
				1	1	22	4
				0	4	8	2
				1	8	13	4
				2	14	7	2
				2	6	12	0
				1	13	22	1
				2	3	2	0
				0	2	4	1
				1	8	2	4
				1	8	15	6
				0	16	13	0
				1	28	14	8
				2	2	29	0
				2	23	5	0
				2	7	15	1
				1	33	2	1
				1	10	2	0
				0	21	19	1
				0	1	2	1
				0	4	0	1
				2	14	4	0
				0	29	4	2
				2	3	5	2
				0	13	2	1
				1	8	2	0
				0	15	7	1
				0	20	1	0
				0	21	1	1
				0	1	5	4
				1	26	2	0
				1	1	0	1
				3	19	1	0
				0	3	5	0
				1	7	2	2
				0	27	24	1
				0	4	1	0
				1	12	2	0
				1	7	0	2
				0	29	1	1
				1	17	5	1
				0	8	0	1
				0	17	0	0
				1	5	2	2
				4	14	10	1
				2	0	2	7
				1	12	0	0
				1	16	9	3
				2	12	5	1
				0	5	6	1
				3	10	0	1
				3	20	13	1
				0	18	19	1
				1	0	3	0
				0	0	3	1
				0	5	1	2
				0	0	1	1
				3	6	2	1
				2	6	9	0
				0	2	2	0
				2	3	8	0
				1	2	15	1
				0	6	3	11
				1	31	16	0
				3	2	1	0
				1	6	9	0
				4	3	8	3
				7	3	1	0
				0	3	11	1
				1	30	10	0
				1	6	5	2
				0	4	1	2
				1	3	3	1
				0	28	6	1
				4	6	6	3
				0	9	5	3
				1	7	5	1
				0	8	0	2
				3	8	1	0
				0	13	2	3
				0	6	0	2
				1	5	3	2
				0	28	3	5
				0	2	0	3
				0	0	1	3
				0	7	1	6
				1	5	0	2
				2	10	7	7
				0	7	1	5
				0	2	0	3
				2	5	5	2
				0	5	0	6
				1	0		4
				0	6		6
				1	7		3
				3	3		1
				2	0		7
				0	9		4
				0	5		3
				0	1		1
				0	6		4
				0	3		3
				0	18		8
				0	5		6
				0	34		3
				1	19		13
				0	6		10
				0	1		26
				0	1		7
				2	18		4
				1	18		0
				0	6		5
				0	1		2
				0	4		1
				1	16		5
				1	6		1
				1	26		14
				2	16		1
				3	6		11
				0	6		19
				1	2		2
				0	8		1
				3	10		12
				0	0		5
				1	8		4
				1	2		1
				1	10		10
				4	0		5
				0	16		21
				0	10		15
				0	14		13
				0	10		4
				2	10		6
				3	4		16
				3	17		12
				9	5		4
				11	1		1
				0	9		3
				0	0		3
				1	6		1
				4	15		19
				1	7		2
				0	9		1
				0	11		14
				0	11		2
				0	8		4
				1	7		0
				4	3		1
				0	16		3
				0	15		2
				0	8		2
				0	4		10
				0	5		3
				4	8
				0	3
				1	8
				0	18
				1	10
				0	4
				0	3
				0	6
				3	2
				0	2
				0	0
				0	3
				4	16
				0	8
				0	5
				0	4
				0	22
				1	4
				2	3
				0	6
				1	4
				0	1
				0	1
				0	7
				0	18
				1	8
				0	39
				0	14
				0	3
				2	7
				1	20
				0	10
				0	14
				1	5
				0	1
				1	5
				0	22
				1	10
				1	14
				0	1
				0	7
				0	8
				0	32
				4	11
				0	4
				1	5
				1	8
				0	0
				0	5
				0	11
				0	9
				2	10
				4	11
				0	6
				1	7
				0	19
				2	10
				1	29
				0	0
				2	1
				0	19
				2	11
				0	4
				1	12
				0	7
				1	19
				1	9
				1	18
				1	18
				1	17
				0	3
				1	13
				1	0
				5	7
				1	4
				3	8
				1	6
				0	11
				0	3
				0	3
				0	31
				0	9
				1	0
				1	4
				1	17
				3	14
				1	14
				0	2
				8	4
				9	7
				9	19
				0	0
				0	0
				1	5
				7
				0
				8
				3
				3
				1
				1
				0
				6
				13
				20
				2
				0
				11
				5
				0
				9
				0
				12
				2
				1
				2
				3
				8
				0
				23
				5
				23
				1
				0
				2
				6
				1
				14
				5
				1
				4
				7
				3
				2
				3
				3
				15
				3
				0
				15
				2
				1
				7
				16
				6
				7
				2
				6
				4
				0
				2
				6
				1
				1
				0
				1
				10
				6
				7
				17
				1
				1
				9
				1
				13
				5
				4
				12
				5
				1

## Sheet: Suppl. Fig. 2
Supplementary Fig. 2b

## Sheet: Suppl. Fig. 3
Supplementary Fig. 3a										Supplementary Fig. 3b

## Sheet: Suppl. Fig. 4
Supplementary Fig.4a										Supplementary Fig.4B

## Sheet: Suppl. Fig. 5
Supplementary Fig. 5a

## Sheet: Suppl. Fig. 6
Supplementary Fig. 6a
		NT shRNA								NT shRNA + Dox								PRMT1 sh2								PRMT1 sh2 + Dox
		n mice								n mice								n mice								n mice
	Days	1	2	3	4	5	6	7	8	1	2	3	4	5	6	7	8	1	2	3	4	5	6	7	8	1	2	3	4	5	6	7	8
	0	75.5	81	78.3	93.2	75.4	102.1	105.8	107.4	76.6	88.1	93.9	90.8	78.6	83.8	71.2	82.6	90.7	90.9	93.2	95.6	107	85.2	79	109.1	96.9	100.8	82.5	114.6	83.7	101	68.4	60.2
	4	90.9	123.8	102.9	101	90.6	112.7	135.5	107.3	108.4	113.6	102.2	134.7	110.1	98.4	107	121.7	107.9	113	108.6	100.2	110.1	117.7	97.2	113.5	126.1	98.2	90.4	120.1	80.8	90.3	97.2	104.5
	7	100.1	124.6	114.6	119.6	150.8	123.6	159.4	140.2	152	150.5	143	122.4	115.6	132.1	125.5	147.1	147.8	155.4	180.6	183.6	157.4	170.2	138.2	144.9	174.4	130.4	118.1	155.3	192.7	152	130.3	145
	11	168.9	170.7	145	122.8	179.7	226.2	184.9	215.8	172.3	258.8	196.4	229.3	136.5	187.2	188.5	182.6	175	197.2	203.7	230.6	216.3	195.3	199.2	206.3	218.2	187.1	148.8	217.7	245.1	185.2	177.5	176.2
	15	208.9	196.6	171.4	159.4	246.6	252.8	251.1	274.6	220.5	305.5	207.8	252.7	223.1	260.8	261	214.8	232.3	293	236.6	313.8	236.3	241.1	239.6	251.6	229.6	201.6	182.2	218.2	243.9	269.3	207.1	212.7
	18	303.8	256.8	209.5	229.5	296.4	298.1	366	352.3	297.2	400.7	288.3	361.6	282.9	319.3	326.4	268.4	339.3	370.9	347	372.8	257.1	345	301.3	348.2	312.5	238.3	205.7	279.7	297.9	280.1	284	247.9
	21	348.2	321.7	262	342.2	343.3	384.5	397.5	430.1	341.9	498.1	380.3	409.8	369.7	391.2	450.6	319.7	413.7	410	405.8	417.6	361.4	381.8	361.3	403.8	309.2	257	291	306	301.5	306.7	286.4	282.9
	25	540.8	502	402.8	439.2	525.7	489.7	494.2	500.4	435.9	561.6	424.3	434.7	396.9	469.8	477.2	437.3	572.4	467.5	437.2	476.7	384.5	503	434.5	489.9	378.8	291.2	345.5	400.1	376.2	344	323.5	311.7
	28	601.5	633.5	518.9	902.8	844.9	646.4	687.1	580.6	530.8	614	539	711.1	613.3	594.1	680.6	549.8	662.8	687.4	675.8	686.1	561.3	578.8	529.9	630.1	369.2	314.7	416.7	406	390.5	363.2	367.3	302.6
	32	886.2	926.3	616.7	1077.9	1099.8	885.7	762.1	698	666.7	773.2	608.1	908	926.3	692.7	829.6	623.7	809.8	762.5	735.1	735.4	675	717.4	695.6	701.5	410.7	424.3	458.6	442.4	411.8	418.3	382.4	309.1
Supplementary Fig. 6b
Supplementary Fig. 6c
Supplementary Fig. 6d

[truncated: 12 more sheets: Suppl. Fig. 7, Suppl. Fig. 8, Suppl. Fig. 9, Suppl. Fig. 11, Suppl. Fig. 12, Suppl. Fig. 13, Suppl. Fig. 14, Suppl. Fig. 17, Suppl. Fig. 18, Suppl. Fig. 19, Suppl. Fig. 20, Suppl. Fig. 21]
